# Supplementary material for: The Loss of PPARγ Expression and Signaling Is a Key Feature of Cutaneous Actinic Disease and Squamous Cell Carcinoma: Association with Tumor Stromal Inflammation
Source: Cells. 2024 Aug 15;13(16):1356. doi: 10.3390/cells13161356 (PMC11352891; doi:10.3390/cells13161356)
Supplement: Supplementary file 1 [file cells-13-01356-s001.zip]

Archive with 9 entries (9 files):
- Figure S1.pdf
- Figure S2.pdf
- Figure S3.pdf
- Figure S4.pdf
- Figure S5.pdf
- Table S1 Biofunctions.xls
- Table S2 scRNAseq DEGs.xlsx
- Table S3.pdf
- Table S4.pdf
