# Supplementary material for: The Loss of PPARγ Expression and Signaling Is a Key Feature of Cutaneous Actinic Disease and Squamous Cell Carcinoma: Association with Tumor Stromal Inflammation
Source: Cells. 2024 Aug 15;13(16):1356. doi: 10.3390/cells13161356 (PMC11352891; doi:10.3390/cells13161356)
Supplement: Supplementary file 1 [file cells-13-01356-s001.zip › Table S1 Biofunctions.xls]

## Sheet: Sheet0
© 2000-2023 QIAGEN. All rights reserved.
Categories	Diseases or Functions Annotation	p-value	Predicted Activation State	Activation z-score	Molecules	# Molecules
Cancer,Organismal Injury and Abnormalities	Non-hematological solid tumor	1.87e-66		0.316	AADAC,AAGAB,ABCA4,ABCA5,ABCC3,ABCC5,ABCG2,ABCG4,ABHD12B,ABHD14B,ABHD15,ABHD3,ABLIM3,ABTB2,ACACB,ACAD10,ACER3,ACHE,ACKR4,ACOT7,ACOX3,ACOXL,ACSL6,ACSS2,ADA,ADAD2,ADAMTS1,ADAMTS14,ADAMTSL4,ADAMTSL5,ADCY1,ADCY6,ADD2,ADD3,ADGRA2,ADGRE5,ADGRG1,ADGRG2,ADGRG5,ADGRG7,ADGRL1,ADGRL2,ADGRV1,ADH1C,ADORA2B,ADRB3,ADTRP,AFF3,AGA,AGFG2,AGRP,AHCY,AIF1,AIFM3,AIM2,AK1,AKR1B10,ALAD,ALDH18A1,ALDH1A3,ALDH3A1,ALOX12,ALO…	1426
Cancer,Organismal Injury and Abnormalities	Epithelial neoplasm	1.71e-65		0.042	AADAC,AAGAB,ABCA4,ABCA5,ABCC3,ABCC5,ABCG2,ABCG4,ABHD12B,ABHD14B,ABHD15,ABHD3,ABLIM3,ABTB2,ACACB,ACAD10,ACER3,ACHE,ACKR4,ACOT7,ACOX3,ACOXL,ACSL6,ACSS2,ADA,ADAD2,ADAMTS1,ADAMTS14,ADAMTSL4,ADAMTSL5,ADCY1,ADCY6,ADD2,ADD3,ADGRA2,ADGRE5,ADGRG1,ADGRG2,ADGRG5,ADGRG7,ADGRL1,ADGRL2,ADGRV1,ADH1C,ADORA2B,ADRB3,ADTRP,AFF3,AGA,AGFG2,AGRP,AHCY,AIF1,AIFM3,AIM2,AK1,AKR1B10,ALAD,ALDH18A1,ALDH1A3,ALDH3A1,ALOX12,ALO…	1410
Cancer,Organismal Injury and Abnormalities	Non-melanoma solid tumor	1.93e-65		-0.047	AADAC,AAGAB,ABCA4,ABCA5,ABCC3,ABCC5,ABCG2,ABCG4,ABHD12B,ABHD14B,ABHD15,ABHD3,ABLIM3,ABTB2,ACACB,ACAD10,ACER3,ACHE,ACKR4,ACOT7,ACOX3,ACOXL,ACSL6,ACSS2,ADA,ADAD2,ADAMTS1,ADAMTS14,ADAMTSL4,ADAMTSL5,ADCY1,ADCY6,ADD2,ADD3,ADGRA2,ADGRE5,ADGRG1,ADGRG2,ADGRG5,ADGRG7,ADGRL1,ADGRL2,ADGRV1,ADH1C,ADORA2B,ADRB3,ADTRP,AFF3,AGA,AGFG2,AGRP,AHCY,AIF1,AIFM3,AIM2,AK1,AKR1B10,ALAD,ALDH18A1,ALDH1A3,ALDH3A1,ALOX12,ALO…	1420
Cancer,Organismal Injury and Abnormalities	Tumorigenesis of tissue	2.76e-65		-0.252	AADAC,AAGAB,ABCA4,ABCA5,ABCC3,ABCC5,ABCG2,ABCG4,ABHD12B,ABHD14B,ABHD15,ABHD3,ABLIM3,ABTB2,ACACB,ACAD10,ACER3,ACHE,ACKR4,ACOT7,ACOX3,ACOXL,ACSL6,ACSS2,ADA,ADAD2,ADAMTS1,ADAMTS14,ADAMTSL4,ADAMTSL5,ADCY1,ADCY6,ADD2,ADD3,ADGRA2,ADGRE5,ADGRG1,ADGRG2,ADGRG5,ADGRG7,ADGRL1,ADGRL2,ADGRV1,ADH1C,ADORA2B,ADRB3,ADTRP,AFF3,AGA,AGFG2,AGRP,AHCY,AIF1,AIFM3,AIM2,AK1,AKR1B10,ALAD,ALDH18A1,ALDH1A3,ALDH3A1,ALOX12,ALO…	1412
Cancer,Organismal Injury and Abnormalities	Nonhematologic malignant neoplasm	1.27e-64		0.295	AADAC,AAGAB,ABCA4,ABCA5,ABCC3,ABCC5,ABCG2,ABCG4,ABHD12B,ABHD14B,ABHD15,ABHD3,ABLIM3,ABTB2,ACACB,ACAD10,ACER3,ACHE,ACKR4,ACOT7,ACOX3,ACOXL,ACSL6,ACSS2,ADA,ADAD2,ADAMTS1,ADAMTS14,ADAMTSL4,ADAMTSL5,ADCY1,ADCY6,ADD2,ADD3,ADGRA2,ADGRE5,ADGRG1,ADGRG2,ADGRG5,ADGRG7,ADGRL1,ADGRL2,ADGRV1,ADH1C,ADORA2B,ADRB3,ADTRP,AFF3,AGA,AGFG2,AGRP,AHCY,AIF1,AIFM3,AIM2,AK1,AKR1B10,ALAD,ALDH18A1,ALDH1A3,ALDH3A1,ALOX12,ALO…	1420
Cancer,Organismal Injury and Abnormalities	Carcinoma	3.19e-63		0.192	AADAC,AAGAB,ABCA4,ABCA5,ABCC3,ABCC5,ABCG2,ABCG4,ABHD12B,ABHD14B,ABHD15,ABHD3,ABLIM3,ABTB2,ACACB,ACAD10,ACER3,ACHE,ACKR4,ACOT7,ACOX3,ACOXL,ACSL6,ACSS2,ADA,ADAD2,ADAMTS1,ADAMTS14,ADAMTSL4,ADAMTSL5,ADCY1,ADCY6,ADD2,ADD3,ADGRA2,ADGRE5,ADGRG1,ADGRG2,ADGRG5,ADGRG7,ADGRL1,ADGRL2,ADGRV1,ADH1C,ADORA2B,ADRB3,ADTRP,AFF3,AGA,AGFG2,AGRP,AHCY,AIF1,AIFM3,AIM2,AK1,AKR1B10,ALAD,ALDH18A1,ALDH1A3,ALDH3A1,ALOX12,ALO…	1405
Cancer,Organismal Injury and Abnormalities	Solid tumor	1.03e-58		0.869	AADAC,AAGAB,ABCA4,ABCA5,ABCC3,ABCC5,ABCG2,ABCG4,ABHD12B,ABHD14B,ABHD15,ABHD3,ABLIM3,ABTB2,ACACB,ACAD10,ACER3,ACHE,ACKR4,ACOT7,ACOX3,ACOXL,ACSL6,ACSS2,ADA,ADAD2,ADAMTS1,ADAMTS14,ADAMTSL4,ADAMTSL5,ADCY1,ADCY6,ADD2,ADD3,ADGRA2,ADGRE5,ADGRG1,ADGRG2,ADGRG5,ADGRG7,ADGRL1,ADGRL2,ADGRV1,ADH1C,ADORA2B,ADRB3,ADTRP,AFF3,AGA,AGFG2,AGRP,AHCY,AIF1,AIFM3,AIM2,AK1,AKR1B10,ALAD,ALDH18A1,ALDH1A3,ALDH3A1,ALOX12,Alo…	1432
Cancer,Organismal Injury and Abnormalities	Malignant solid tumor	2.09e-58		0.252	AADAC,AAGAB,ABCA4,ABCA5,ABCC3,ABCC5,ABCG2,ABCG4,ABHD12B,ABHD14B,ABHD15,ABHD3,ABLIM3,ABTB2,ACACB,ACAD10,ACER3,ACHE,ACKR4,ACOT7,ACOX3,ACOXL,ACSL6,ACSS2,ADA,ADAD2,ADAMTS1,ADAMTS14,ADAMTSL4,ADAMTSL5,ADCY1,ADCY6,ADD2,ADD3,ADGRA2,ADGRE5,ADGRG1,ADGRG2,ADGRG5,ADGRG7,ADGRL1,ADGRL2,ADGRV1,ADH1C,ADORA2B,ADRB3,ADTRP,AFF3,AGA,AGFG2,AGRP,AHCY,AIF1,AIFM3,AIM2,AK1,AKR1B10,ALAD,ALDH18A1,ALDH1A3,ALDH3A1,ALOX12,ALO…	1427
Cancer,Organismal Injury and Abnormalities	Cancer	1.06e-57		1.516	AADAC,AAGAB,ABCA4,ABCA5,ABCC3,ABCC5,ABCG2,ABCG4,ABHD12B,ABHD14B,ABHD15,ABHD3,ABLIM3,ABTB2,ACACB,ACAD10,ACER3,ACHE,ACKR4,ACOT7,ACOX3,ACOXL,ACSL6,ACSS2,ADA,ADAD2,ADAMTS1,ADAMTS14,ADAMTSL4,ADAMTSL5,ADCY1,ADCY6,ADD2,ADD3,ADGRA2,ADGRE5,ADGRG1,ADGRG2,ADGRG5,ADGRG7,ADGRL1,ADGRL2,ADGRV1,ADH1C,ADORA2B,ADRB3,ADTRP,AFF3,AGA,AGFG2,AGRP,AHCY,AIF1,AIFM3,AIM2,AK1,AKR1B10,ALAD,ALDH18A1,ALDH1A3,ALDH3A1,ALOX12,ALO…	1430
Cancer,Organismal Injury and Abnormalities	Head and neck tumor	4.16e-57		-0.124	AADAC,AAGAB,ABCA4,ABCA5,ABCC3,ABCC5,ABCG2,ABCG4,ABHD12B,ABHD14B,ABHD15,ABHD3,ABLIM3,ABTB2,ACACB,ACAD10,ACER3,ACHE,ACOT7,ACOX3,ACOXL,ACSL6,ACSS2,ADA,ADAD2,ADAMTS1,ADAMTS14,ADAMTSL4,ADAMTSL5,ADCY1,ADCY6,ADD2,ADD3,ADGRA2,ADGRE5,ADGRG1,ADGRG2,ADGRG5,ADGRG7,ADGRL1,ADGRL2,ADGRV1,ADORA2B,ADRB3,AFF3,AGA,AGFG2,AGRP,AHCY,AIF1,AIFM3,AIM2,AKR1B10,ALAD,ALDH18A1,ALDH1A3,ALDH3A1,ALOX12,ALOX5,ALPK1,AMOTL2,AMPD2,…	1292
Cancer,Organismal Injury and Abnormalities	Extracranial solid tumor	2.8e-56		1.022	AADAC,AAGAB,ABCA4,ABCA5,ABCC3,ABCC5,ABCG2,ABCG4,ABHD12B,ABHD14B,ABHD15,ABHD3,ABLIM3,ABTB2,ACACB,ACAD10,ACER3,ACHE,ACKR4,ACOT7,ACOX3,ACOXL,ACSL6,ACSS2,ADA,ADAD2,ADAMTS1,ADAMTS14,ADAMTSL4,ADAMTSL5,ADCY1,ADCY6,ADD2,ADD3,ADGRA2,ADGRE5,ADGRG1,ADGRG2,ADGRG5,ADGRG7,ADGRL1,ADGRL2,ADGRV1,ADH1C,ADORA2B,ADRB3,ADTRP,AFF3,AGA,AGFG2,AGRP,AHCY,AIF1,AIFM3,AIM2,AK1,AKR1B10,ALAD,ALDH18A1,ALDH1A3,ALDH3A1,ALOX12,Alo…	1421
Cancer,Organismal Injury and Abnormalities	Head and neck cancer	4.84e-53		-0.686	AADAC,AAGAB,ABCA4,ABCA5,ABCC3,ABCC5,ABCG2,ABCG4,ABHD12B,ABHD15,ABHD3,ABLIM3,ABTB2,ACACB,ACAD10,ACER3,ACHE,ACOT7,ACOX3,ACOXL,ACSL6,ACSS2,ADA,ADAD2,ADAMTS1,ADAMTS14,ADAMTSL4,ADAMTSL5,ADCY1,ADCY6,ADD2,ADD3,ADGRA2,ADGRE5,ADGRG1,ADGRG2,ADGRG5,ADGRG7,ADGRL1,ADGRL2,ADGRV1,ADORA2B,ADRB3,AFF3,AGA,AGFG2,AGRP,AHCY,AIF1,AIFM3,AKR1B10,ALAD,ALDH18A1,ALDH1A3,ALDH3A1,ALOX12,ALOX5,ALPK1,AMOTL2,AMPD2,ANKRD23,ANKRD…	1228
Cancer,Organismal Injury and Abnormalities	Cancer of secretory structure	1.63e-52		-1.173	AADAC,AAGAB,ABCA4,ABCA5,ABCC3,ABCC5,ABCG2,ABCG4,ABHD12B,ABHD15,ABHD3,ABTB2,ACACB,ACAD10,ACER3,ACHE,ACOT7,ACOX3,ACOXL,ACSL6,ACSS2,ADA,ADAD2,ADAMTS1,ADAMTS14,ADAMTSL4,ADAMTSL5,ADCY1,ADCY6,ADD2,ADD3,ADGRA2,ADGRE5,ADGRG1,ADGRG2,ADGRG5,ADGRG7,ADGRL1,ADGRL2,ADGRV1,ADORA2B,ADRB3,AFF3,AGA,AGFG2,AGRP,AHCY,AIF1,AIFM3,AIM2,ALAD,ALDH18A1,ALDH1A3,ALDH3A1,ALOX12,ALOX5,ALPK1,AMOTL2,AMPD2,ANKRD23,ANKRD24,ANKRD37…	1234
Cancer,Organismal Injury and Abnormalities	Extrapancreatic malignant tumor	1.24e-51		-0.386	AADAC,AAGAB,ABCA4,ABCA5,ABCC3,ABCC5,ABCG2,ABCG4,ABHD12B,ABHD14B,ABHD15,ABHD3,ABLIM3,ABTB2,ACACB,ACAD10,ACER3,ACHE,ACKR4,ACOT7,ACOX3,ACOXL,ACSL6,ACSS2,ADA,ADAD2,ADAMTS1,ADAMTS14,ADAMTSL4,ADAMTSL5,ADCY1,ADCY6,ADD2,ADD3,ADGRA2,ADGRE5,ADGRG1,ADGRG2,ADGRG5,ADGRG7,ADGRL1,ADGRL2,ADGRV1,ADH1C,ADORA2B,ADRB3,ADTRP,AFF3,AGA,AGFG2,AHCY,AIF1,AIFM3,AIM2,AK1,AKR1B10,ALAD,ALDH18A1,ALDH1A3,ALDH3A1,ALOX12,ALOX5,AL…	1383
Cancer,Organismal Injury and Abnormalities	Formation of solid tumor	1.85e-51		-0.336	AADAC,ABCA4,ABCA5,ABCC3,ABCC5,ABCG2,ABCG4,ABHD12B,ABHD14B,ABHD15,ABHD3,ABLIM3,ABTB2,ACACB,ACAD10,ACER3,ACHE,ACKR4,ACOT7,ACOX3,ACOXL,ACSL6,ACSS2,ADA,ADAD2,ADAMTS1,ADAMTS14,ADAMTSL4,ADAMTSL5,ADCY1,ADCY6,ADD2,ADD3,ADGRA2,ADGRE5,ADGRG1,ADGRG2,ADGRG5,ADGRG7,ADGRL1,ADGRL2,ADGRV1,ADH1C,ADORA2B,ADRB3,ADTRP,AFF3,AGA,AGFG2,AHCY,AIF1,AIFM3,AIM2,AKR1B10,ALAD,ALDH18A1,ALDH1A3,ALDH3A1,ALOX12,ALOX5,ALPK1,AMOTL2…	1265
Cancer,Organismal Injury and Abnormalities	Abdominal adenocarcinoma	5.19e-49	Decreased	-2.061	AADAC,AAGAB,ABCA4,ABCA5,ABCC3,ABCC5,ABCG2,ABCG4,ABHD12B,ABHD14B,ABHD15,ABHD3,ABLIM3,ABTB2,ACACB,ACAD10,ACER3,ACHE,ACKR4,ACOT7,ACOX3,ACOXL,ACSL6,ACSS2,ADA,ADAD2,ADAMTS1,ADAMTS14,ADAMTSL4,ADAMTSL5,ADCY1,ADCY6,ADD2,ADD3,ADGRA2,ADGRE5,ADGRG1,ADGRG2,ADGRG7,ADGRL1,ADGRL2,ADGRV1,ADH1C,ADORA2B,ADRB3,AFF3,AGA,AGFG2,AHCY,AIF1,AIM2,AKR1B10,ALAD,ALDH18A1,ALDH1A3,ALDH3A1,ALOX12,ALOX5,ALPK1,AMOTL2,AMPD2,ANGPTL…	1256
Cancer,Organismal Injury and Abnormalities	Abdominal neoplasm	1.18e-48		1.442	AADAC,AAGAB,ABCA4,ABCA5,ABCC3,ABCC5,ABCG2,ABCG4,ABHD12B,ABHD14B,ABHD15,ABHD3,ABLIM3,ABTB2,ACACB,ACAD10,ACER3,ACHE,ACKR4,ACOT7,ACOX3,ACOXL,ACSL6,ACSS2,ADA,ADAD2,ADAMTS1,ADAMTS14,ADAMTSL4,ADAMTSL5,ADCY1,ADCY6,ADD2,ADD3,ADGRA2,ADGRE5,ADGRG1,ADGRG2,ADGRG7,ADGRL1,ADGRL2,ADGRV1,ADH1C,ADORA2B,ADRB3,ADTRP,AFF3,AGA,AGFG2,AHCY,AIF1,AIFM3,AIM2,AKR1B10,ALAD,ALDH18A1,ALDH1A3,ALDH3A1,ALOX12,ALOX5,ALPK1,AMOTL2,…	1341
Cancer,Organismal Injury and Abnormalities	Abdominal carcinoma	2.55e-48		-0.234	AADAC,AAGAB,ABCA4,ABCA5,ABCC3,ABCC5,ABCG2,ABCG4,ABHD12B,ABHD14B,ABHD15,ABHD3,ABLIM3,ABTB2,ACACB,ACAD10,ACER3,ACHE,ACKR4,ACOT7,ACOX3,ACOXL,ACSL6,ACSS2,ADA,ADAD2,ADAMTS1,ADAMTS14,ADAMTSL4,ADAMTSL5,ADCY1,ADCY6,ADD2,ADD3,ADGRA2,ADGRE5,ADGRG1,ADGRG2,ADGRG7,ADGRL1,ADGRL2,ADGRV1,ADH1C,ADORA2B,ADRB3,ADTRP,AFF3,AGA,AGFG2,AHCY,AIF1,AIFM3,AIM2,AKR1B10,ALAD,ALDH18A1,ALDH1A3,ALDH3A1,ALOX12,ALOX5,ALPK1,AMOTL2,…	1303
Cancer,Organismal Injury and Abnormalities	Intraabdominal organ tumor	8.71e-48		1.431	AADAC,AAGAB,ABCA4,ABCA5,ABCC3,ABCC5,ABCG2,ABCG4,ABHD12B,ABHD14B,ABHD15,ABHD3,ABLIM3,ABTB2,ACACB,ACAD10,ACER3,ACHE,ACKR4,ACOT7,ACOX3,ACOXL,ACSL6,ACSS2,ADA,ADAD2,ADAMTS1,ADAMTS14,ADAMTSL4,ADAMTSL5,ADCY1,ADCY6,ADD2,ADD3,ADGRA2,ADGRE5,ADGRG1,ADGRG2,ADGRG7,ADGRL1,ADGRL2,ADGRV1,ADORA2B,ADRB3,ADTRP,AFF3,AGA,AGFG2,AHCY,AIF1,AIFM3,AIM2,AKR1B10,ALAD,ALDH18A1,ALDH1A3,ALDH3A1,ALOX12,ALOX5,ALPK1,AMOTL2,AMPD2,…	1325
Cancer,Organismal Injury and Abnormalities	Abdominal cancer	1.09e-47		0.077	AADAC,AAGAB,ABCA4,ABCA5,ABCC3,ABCC5,ABCG2,ABCG4,ABHD12B,ABHD14B,ABHD15,ABHD3,ABLIM3,ABTB2,ACACB,ACAD10,ACER3,ACHE,ACKR4,ACOT7,ACOX3,ACOXL,ACSL6,ACSS2,ADA,ADAD2,ADAMTS1,ADAMTS14,ADAMTSL4,ADAMTSL5,ADCY1,ADCY6,ADD2,ADD3,ADGRA2,ADGRE5,ADGRG1,ADGRG2,ADGRG7,ADGRL1,ADGRL2,ADGRV1,ADH1C,ADORA2B,ADRB3,ADTRP,AFF3,AGA,AGFG2,AHCY,AIF1,AIFM3,AIM2,AKR1B10,ALAD,ALDH18A1,ALDH1A3,ALDH3A1,ALOX12,ALOX5,ALPK1,AMOTL2,…	1329
Cancer,Organismal Injury and Abnormalities	Adenocarcinoma	1.21e-47		-1.674	AADAC,AAGAB,ABCA4,ABCA5,ABCC3,ABCC5,ABCG2,ABCG4,ABHD12B,ABHD14B,ABHD15,ABHD3,ABLIM3,ABTB2,ACACB,ACAD10,ACER3,ACHE,ACKR4,ACOT7,ACOX3,ACOXL,ACSL6,ACSS2,ADA,ADAD2,ADAMTS1,ADAMTS14,ADAMTSL4,ADAMTSL5,ADCY1,ADCY6,ADD2,ADD3,ADGRA2,ADGRE5,ADGRG1,ADGRG2,ADGRG7,ADGRL1,ADGRL2,ADGRV1,ADH1C,ADORA2B,ADRB3,AFF3,AGA,AGFG2,AHCY,AIF1,AIM2,AKR1B10,ALAD,ALDH18A1,ALDH1A3,ALDH3A1,ALOX12,ALOX5,ALPK1,AMOTL2,AMPD2,ANGPTL…	1271
Cancer,Organismal Injury and Abnormalities	Head and neck carcinoma	1.43e-47		0	AADAC,AAGAB,ABCA4,ABCA5,ABCC3,ABCC5,ABCG2,ABCG4,ABHD12B,ABHD15,ABHD3,ABLIM3,ABTB2,ACACB,ACAD10,ACER3,ACHE,ACOT7,ACOX3,ACOXL,ACSL6,ACSS2,ADA,ADAD2,ADAMTS1,ADAMTS14,ADAMTSL4,ADAMTSL5,ADCY1,ADCY6,ADD2,ADD3,ADGRA2,ADGRE5,ADGRG1,ADGRG2,ADGRG5,ADGRG7,ADGRL1,ADGRL2,ADGRV1,ADORA2B,ADRB3,AFF3,AGA,AGFG2,AGRP,AHCY,AIF1,AIFM3,ALAD,ALDH18A1,ALDH1A3,ALDH3A1,ALOX12,ALOX5,ALPK1,AMOTL2,AMPD2,ANKRD23,ANKRD24,ANKRD…	1184
Cancer,Organismal Injury and Abnormalities	Neck neoplasm	5.12e-47			AADAC,AAGAB,ABCA4,ABCA5,ABCC3,ABCC5,ABCG2,ABCG4,ABHD12B,ABHD15,ABHD3,ABLIM3,ABTB2,ACACB,ACAD10,ACER3,ACHE,ACOT7,ACOX3,ACSL6,ACSS2,ADA,ADAD2,ADAMTS1,ADAMTS14,ADAMTSL4,ADAMTSL5,ADCY1,ADCY6,ADD2,ADD3,ADGRA2,ADGRE5,ADGRG1,ADGRG2,ADGRG5,ADGRG7,ADGRL1,ADGRL2,ADGRV1,ADORA2B,ADRB3,AFF3,AGA,AGFG2,AGRP,AHCY,AIF1,AIFM3,ALAD,ALDH18A1,ALDH1A3,ALDH3A1,ALOX12,ALOX5,ALPK1,AMOTL2,AMPD2,ANKRD23,ANKRD24,ANKRD37,ANK…	1146
Cancer,Endocrine System Disorders,Organismal Injury and Abnormalities	Thyroid cancer	1.77e-46			AADAC,AAGAB,ABCA4,ABCA5,ABCC3,ABCC5,ABCG2,ABCG4,ABHD12B,ABHD15,ABHD3,ABTB2,ACACB,ACAD10,ACER3,ACHE,ACOT7,ACOX3,ACSL6,ACSS2,ADA,ADAD2,ADAMTS1,ADAMTS14,ADAMTSL4,ADAMTSL5,ADCY1,ADCY6,ADD2,ADD3,ADGRA2,ADGRE5,ADGRG1,ADGRG2,ADGRG5,ADGRG7,ADGRL1,ADGRL2,ADGRV1,ADORA2B,ADRB3,AFF3,AGA,AGFG2,AGRP,AHCY,AIF1,AIFM3,ALAD,ALDH18A1,ALDH1A3,ALDH3A1,ALOX12,ALOX5,ALPK1,AMOTL2,AMPD2,ANKRD23,ANKRD24,ANKRD37,ANKRD55,AN…	1134
Cancer,Endocrine System Disorders,Organismal Injury and Abnormalities	Thyroid carcinoma	3.74e-46			AADAC,AAGAB,ABCA4,ABCA5,ABCC3,ABCC5,ABCG2,ABCG4,ABHD12B,ABHD15,ABHD3,ABTB2,ACACB,ACAD10,ACER3,ACHE,ACOT7,ACOX3,ACSL6,ACSS2,ADA,ADAD2,ADAMTS1,ADAMTS14,ADAMTSL4,ADAMTSL5,ADCY1,ADCY6,ADD2,ADD3,ADGRA2,ADGRE5,ADGRG1,ADGRG2,ADGRG5,ADGRG7,ADGRL1,ADGRL2,ADGRV1,ADORA2B,ADRB3,AFF3,AGA,AGFG2,AGRP,AHCY,AIF1,AIFM3,ALAD,ALDH18A1,ALDH1A3,ALDH3A1,ALOX12,ALOX5,ALPK1,AMOTL2,AMPD2,ANKRD23,ANKRD24,ANKRD37,ANKRD55,AN…	1132
Cancer,Endocrine System Disorders,Organismal Injury and Abnormalities	Endocrine cancer	9e-46			AADAC,AAGAB,ABCA4,ABCA5,ABCC3,ABCC5,ABCG2,ABCG4,ABHD12B,ABHD15,ABHD3,ABTB2,ACACB,ACAD10,ACER3,ACHE,ACOT7,ACOX3,ACSL6,ACSS2,ADA,ADAD2,ADAMTS1,ADAMTS14,ADAMTSL4,ADAMTSL5,ADCY1,ADCY6,ADD2,ADD3,ADGRA2,ADGRE5,ADGRG1,ADGRG2,ADGRG5,ADGRG7,ADGRL1,ADGRL2,ADGRV1,ADORA2B,ADRB3,AFF3,AGA,AGFG2,AGRP,AHCY,AIF1,AIFM3,ALAD,ALDH18A1,ALDH1A3,ALDH3A1,ALOX12,ALOX5,ALPK1,AMOTL2,AMPD2,ANGPTL7,ANKRD23,ANKRD24,ANKRD37,AN…	1170
Cancer,Endocrine System Disorders,Organismal Injury and Abnormalities	Endocrine carcinoma	1.49e-45			AADAC,AAGAB,ABCA4,ABCA5,ABCC3,ABCC5,ABCG2,ABCG4,ABHD12B,ABHD15,ABHD3,ABTB2,ACACB,ACAD10,ACER3,ACHE,ACOT7,ACOX3,ACSL6,ACSS2,ADA,ADAD2,ADAMTS1,ADAMTS14,ADAMTSL4,ADAMTSL5,ADCY1,ADCY6,ADD2,ADD3,ADGRA2,ADGRE5,ADGRG1,ADGRG2,ADGRG5,ADGRG7,ADGRL1,ADGRL2,ADGRV1,ADORA2B,ADRB3,AFF3,AGA,AGFG2,AGRP,AHCY,AIF1,AIFM3,ALAD,ALDH18A1,ALDH1A3,ALDH3A1,ALOX12,ALOX5,ALPK1,AMOTL2,AMPD2,ANGPTL7,ANKRD23,ANKRD24,ANKRD37,AN…	1168
Cancer,Endocrine System Disorders,Organismal Injury and Abnormalities	Endocrine gland tumor	3.9e-45		0.761	AADAC,AAGAB,ABCA4,ABCA5,ABCC3,ABCC5,ABCG2,ABCG4,ABHD12B,ABHD15,ABHD3,ABTB2,ACACB,ACAD10,ACER3,ACHE,ACOT7,ACOX3,ACSL6,ACSS2,ADA,ADAD2,ADAMTS1,ADAMTS14,ADAMTSL4,ADAMTSL5,ADCY1,ADCY6,ADD2,ADD3,ADGRA2,ADGRE5,ADGRG1,ADGRG2,ADGRG5,ADGRG7,ADGRL1,ADGRL2,ADGRV1,ADORA2B,ADRB3,AFF3,AGA,AGFG2,AGRP,AHCY,AIF1,AIFM3,ALAD,ALDH18A1,ALDH1A3,ALDH3A1,ALOX12,ALOX5,ALPK1,AMOTL2,AMPD2,ANGPTL7,ANKRD23,ANKRD24,ANKRD37,AN…	1179
Cancer,Endocrine System Disorders,Organismal Injury and Abnormalities	Nonpituitary endocrine tumor	1.14e-44		0.277	AADAC,AAGAB,ABCA4,ABCA5,ABCC3,ABCC5,ABCG2,ABCG4,ABHD12B,ABHD15,ABHD3,ABTB2,ACACB,ACAD10,ACER3,ACHE,ACOT7,ACOX3,ACSL6,ACSS2,ADA,ADAD2,ADAMTS1,ADAMTS14,ADAMTSL4,ADAMTSL5,ADCY1,ADCY6,ADD2,ADD3,ADGRA2,ADGRE5,ADGRG1,ADGRG2,ADGRG5,ADGRG7,ADGRL1,ADGRL2,ADGRV1,ADORA2B,ADRB3,AFF3,AGA,AGFG2,AGRP,AHCY,AIF1,AIFM3,ALAD,ALDH18A1,ALDH1A3,ALDH3A1,ALOX12,ALOX5,ALPK1,AMOTL2,AMPD2,ANKRD23,ANKRD24,ANKRD37,ANKRD55,AN…	1147
Cancer,Organismal Injury and Abnormalities	Incidence of tumor	4.8e-42		-1.265	AADAC,ABCA4,ABCA5,ABCC3,ABCC5,ABCG2,ABCG4,ABHD12B,ABHD14B,ABHD3,ABLIM3,ABTB2,ACACB,ACAD10,ACHE,ACKR4,ACOT7,ACOX3,ACSL6,ACSS2,ADA,ADAMTS1,ADAMTS14,ADAMTSL4,ADAMTSL5,ADCY1,ADCY6,ADD2,ADD3,ADGRA2,ADGRE5,ADGRG1,ADGRG2,ADGRG7,ADGRL1,ADGRL2,ADGRV1,ADH1C,ADORA2B,ADRB3,ADTRP,AFF3,AGFG2,AHCY,AIF1,AIM2,AKR1B10,ALDH18A1,ALDH1A3,ALDH3A1,ALOX12,ALOX5,ALPK1,AMOTL2,AMPD2,ANGPTL7,ANKRD23,ANKRD24,ANKRD55,ANKRD6,A…	1140
Cancer,Gastrointestinal Disease,Organismal Injury and Abnormalities	Digestive organ tumor	1.31e-41		0.726	AADAC,AAGAB,ABCA4,ABCA5,ABCC3,ABCC5,ABCG2,ABCG4,ABHD14B,ABHD15,ABHD3,ABLIM3,ABTB2,ACACB,ACAD10,ACER3,ACHE,ACKR4,ACOT7,ACOX3,ACOXL,ACSL6,ACSS2,ADA,ADAD2,ADAMTS1,ADAMTS14,ADAMTSL4,ADAMTSL5,ADCY1,ADCY6,ADD2,ADD3,ADGRA2,ADGRE5,ADGRG1,ADGRG2,ADGRG7,ADGRL1,ADGRL2,ADGRV1,ADH1C,ADRB3,ADTRP,AFF3,AGA,AGFG2,AHCY,AIFM3,AIM2,AKR1B10,ALAD,ALDH18A1,ALDH1A3,ALDH3A1,ALOX12,ALOX5,ALPK1,AMOTL2,AMPD2,ANGPTL7,ANKRD23…	1275
Cancer,Gastrointestinal Disease,Organismal Injury and Abnormalities	Digestive system cancer	5.59e-41		0.157	AADAC,AAGAB,ABCA4,ABCA5,ABCC3,ABCC5,ABCG2,ABCG4,ABHD14B,ABHD15,ABHD3,ABLIM3,ABTB2,ACACB,ACAD10,ACER3,ACHE,ACKR4,ACOT7,ACOX3,ACOXL,ACSL6,ACSS2,ADA,ADAD2,ADAMTS1,ADAMTS14,ADAMTSL4,ADAMTSL5,ADCY1,ADCY6,ADD2,ADD3,ADGRA2,ADGRE5,ADGRG1,ADGRG2,ADGRG7,ADGRL1,ADGRL2,ADGRV1,ADH1C,ADRB3,ADTRP,AFF3,AGA,AGFG2,AHCY,AIFM3,AIM2,AKR1B10,ALAD,ALDH18A1,ALDH1A3,ALDH3A1,ALOX12,ALOX5,ALPK1,AMOTL2,AMPD2,ANGPTL7,ANKRD23…	1259
Cancer,Organismal Injury and Abnormalities	Frequency of tumor	6.37e-41		-0.804	AADAC,ABCA4,ABCA5,ABCC3,ABCC5,ABCG2,ABCG4,ABHD12B,ABHD14B,ABHD3,ABLIM3,ABTB2,ACACB,ACAD10,ACHE,ACKR4,ACOT7,ACOX3,ACSL6,ACSS2,ADA,ADAMTS1,ADAMTS14,ADAMTSL4,ADAMTSL5,ADCY1,ADCY6,ADD2,ADD3,ADGRA2,ADGRE5,ADGRG1,ADGRG2,ADGRG7,ADGRL1,ADGRL2,ADGRV1,ADH1C,ADORA2B,ADRB3,ADTRP,AFF3,AGFG2,AHCY,AIF1,AIM2,AKR1B10,ALDH18A1,ALDH1A3,ALDH3A1,ALOX12,ALOX5,ALPK1,AMOTL2,AMPD2,ANGPTL7,ANKRD23,ANKRD24,ANKRD55,ANKRD6,A…	1112
Inflammatory Response,Organismal Injury and Abnormalities	Inflammation of organ	3.14e-38		-0.376	ABCA4,ABCG2,ABLIM3,ACKR4,ADA,ADD2,ADORA2B,ADRB3,AHCY,AIF1,AIM2,AKR1B10,ALOX12,ALOX5,ANO1,APRT,AR,ARG1,ARSA,ASB2,ATP13A5,ATP1A1,BAK1,BATF,BCL2A1,BCL2L14,BCL2L15,BCL3,BHLHE40,BIRC5,BLMH,C3AR1,CA12,CA2,CA9,CALR,CAPG,CASP1,CASP4,CBS/LOC102724560,CCL17,Ccl2,CCL20,CCL22,Ccl27a,CCNA2,CCR1,CCR4,CCR5,CCR6,CCR7,CD200,Cd24a,CD274,CD38,CD44,CD5,CD55,Cd59a,CD6,CD7,CD80,CD8A,CDCP1,CEMIP,CES1,CFB,CFL1,CHRM4,CHR…	320
Cancer,Gastrointestinal Disease,Organismal Injury and Abnormalities	Gastrointestinal tumor	6.04e-38		0.696	AADAC,AAGAB,ABCA4,ABCA5,ABCC3,ABCC5,ABCG2,ABCG4,ABHD14B,ABHD15,ABHD3,ABLIM3,ABTB2,ACACB,ACAD10,ACER3,ACHE,ACKR4,ACOT7,ACOX3,ACOXL,ACSL6,ACSS2,ADA,ADAD2,ADAMTS1,ADAMTS14,ADAMTSL4,ADAMTSL5,ADCY1,ADCY6,ADD2,ADD3,ADGRA2,ADGRE5,ADGRG1,ADGRG2,ADGRG7,ADGRL1,ADGRL2,ADGRV1,ADRB3,ADTRP,AFF3,AGA,AGFG2,AHCY,AIM2,AKR1B10,ALAD,ALDH18A1,ALDH1A3,ALDH3A1,ALOX12,ALOX5,ALPK1,AMOTL2,AMPD2,ANGPTL7,ANKRD23,ANKRD24,ANK…	1188
Cancer,Organismal Injury and Abnormalities	Tumorigenesis of epithelial neoplasm	7.64e-38		0	AADAC,ABCA4,ABCA5,ABCC3,ABCC5,ABCG2,ABCG4,ABHD12B,ABHD14B,ABHD3,ABLIM3,ABTB2,ACACB,ACAD10,ACHE,ACKR4,ACOT7,ACOX3,ACSL6,ACSS2,ADA,ADAMTS1,ADAMTS14,ADAMTSL4,ADAMTSL5,ADCY1,ADCY6,ADD2,ADD3,ADGRA2,ADGRE5,ADGRG1,ADGRG2,ADGRG7,ADGRL1,ADGRL2,ADGRV1,ADH1C,ADORA2B,ADRB3,ADTRP,AFF3,AGFG2,AHCY,AIF1,AIM2,AKR1B10,ALDH18A1,ALDH1A3,ALDH3A1,ALOX12,ALOX5,ALPK1,AMOTL2,AMPD2,ANGPTL7,ANKRD23,ANKRD24,ANKRD55,ANKRD6,A…	1094
Cellular Movement	Cell movement	2.97e-37	Increased	4.464	ACKR4,ADA,Adam1a,Adam3,ADAMTS1,ADD2,ADGRA2,ADGRE5,ADGRG1,ADORA2B,ADRB3,ADTRP,AHCY,AIF1,AIM2,ALDH1A3,Aldh1a7,ALOX12,ALOX5,AP1S2,APLN,AQP3,AR,ARG1,ARHGAP22,ARHGAP24,ARHGEF28,ARL4C,ASB2,AURKA,AUTS2,BARX2,BATF,BCL3,BDKRB2,BHLHE40,BIN2,BMP2,BMP4,BMP7,BRCA1,BTC,C3AR1,CA2,CA9,CACNA1E,CALML3,CALR,CAMK1,CAPG,CAPN2,CASP1,CBS/LOC102724560,CCL1,CCL17,CCL19,Ccl2,CCL20,CCL22,Ccl27a,Ccl7,CCNA2,CCNB2,CCNYL1,CCR1…	452
Cancer,Organismal Injury and Abnormalities	Development of malignant tumor	5.44e-37		-1.387	AADAC,ABCA4,ABCA5,ABCC3,ABCC5,ABCG2,ABCG4,ABHD12B,ABHD14B,ABHD3,ABLIM3,ABTB2,ACACB,ACAD10,ACKR4,ACOT7,ACOX3,ACSL6,ACSS2,ADA,ADAMTS1,ADAMTS14,ADAMTSL4,ADAMTSL5,ADCY1,ADCY6,ADD2,ADD3,ADGRA2,ADGRE5,ADGRG1,ADGRG2,ADGRG7,ADGRL1,ADGRL2,ADGRV1,ADH1C,ADORA2B,ADRB3,AFF3,AGFG2,AHCY,AIF1,AIM2,AKR1B10,ALDH18A1,ALDH1A3,ALDH3A1,ALOX12,ALOX5,ALPK1,AMOTL2,AMPD2,ANGPTL7,ANKRD23,ANKRD24,ANKRD55,ANKRD6,ANLN,ANO1,AN…	1091
Cancer,Gastrointestinal Disease,Organismal Injury and Abnormalities	Gastrointestinal adenocarcinoma	3.33e-36		-0.747	AADAC,AAGAB,ABCA4,ABCA5,ABCC3,ABCC5,ABCG2,ABCG4,ABHD14B,ABHD15,ABHD3,ABLIM3,ABTB2,ACACB,ACAD10,ACER3,ACHE,ACKR4,ACOT7,ACOX3,ACOXL,ACSS2,ADA,ADAD2,ADAMTS1,ADAMTS14,ADAMTSL4,ADAMTSL5,ADCY1,ADCY6,ADD2,ADD3,ADGRA2,ADGRE5,ADGRG1,ADGRG2,ADGRG7,ADGRL1,ADGRL2,ADGRV1,AFF3,AGA,AGFG2,AHCY,AIM2,AKR1B10,ALAD,ALDH18A1,ALDH1A3,ALDH3A1,ALOX12,ALOX5,ALPK1,AMOTL2,AMPD2,ANGPTL7,ANKRD23,ANKRD24,ANKRD55,ANKRD6,ANLN,A…	1105
Cancer,Gastrointestinal Disease,Organismal Injury and Abnormalities	Gastrointestinal tract cancer	4.79e-36		-0.408	AADAC,AAGAB,ABCA4,ABCA5,ABCC3,ABCC5,ABCG2,ABCG4,ABHD14B,ABHD15,ABHD3,ABLIM3,ABTB2,ACACB,ACAD10,ACER3,ACHE,ACKR4,ACOT7,ACOX3,ACOXL,ACSL6,ACSS2,ADA,ADAD2,ADAMTS1,ADAMTS14,ADAMTSL4,ADAMTSL5,ADCY1,ADCY6,ADD2,ADD3,ADGRA2,ADGRE5,ADGRG1,ADGRG2,ADGRG7,ADGRL1,ADGRL2,ADGRV1,ADRB3,ADTRP,AFF3,AGA,AGFG2,AHCY,AIM2,AKR1B10,ALAD,ALDH18A1,ALDH1A3,ALDH3A1,ALOX12,ALOX5,ALPK1,AMOTL2,AMPD2,ANGPTL7,ANKRD23,ANKRD24,ANK…	1179
Hematological System Development and Function,Tissue Morphology	Quantity of leukocytes	5.03e-36		0.608	ABCG2,ACHE,ACKR4,ADA,ADGRE5,ADORA2B,ADRB3,ADTRP,AIM2,ALOX5,APOBEC1,AR,ARG1,ATP13A5,AVPR1A,B4GALNT1,B4GALNT2,BAK1,BATF,BCL2A1,BCL3,BHLHE40,BIRC5,BLK,BRCA1,BUB1,C3AR1,CA9,CASP1,CBR3,CBS/LOC102724560,CCL19,Ccl2,CCL20,CCL22,Ccl7,CCNB2,CCR1,CCR4,CCR5,CCR6,CCR7,CD200,CD247,Cd24a,CD274,CD38,CD3E,CD44,CD5,Cd59a,CD6,CD7,CD80,CD8A,CD8B,CDH17,CHI3L1,CHST3,CLIC4,CNR2,CSF2RB,CSF3R,CTSD,CXCL10,CXCL14,CXCL16,CX…	232
Hematological System Development and Function,Tissue Morphology	Quantity of blood cells	1.68e-35		0.565	ABCG2,ACHE,ACKR4,ADA,ADD2,ADD3,ADGRE5,ADORA2B,ADRB3,ADTRP,AIM2,ALOX5,APOBEC1,AR,ARG1,ATP13A5,AURKA,AVPR1A,B4GALNT1,B4GALNT2,BAK1,BATF,BCL2A1,BCL3,BHLHE40,BIRC5,BLK,BMP4,BRCA1,BUB1,C3AR1,CA9,CASP1,CBR3,CBS/LOC102724560,CCL19,Ccl2,CCL20,CCL22,Ccl7,CCNB2,CCR1,CCR4,CCR5,CCR6,CCR7,CD200,CD247,Cd24a,CD274,CD38,CD3E,CD44,CD5,Cd59a,CD6,CD7,CD80,CD8A,CD8B,CDH17,CHI3L1,CHST3,CLIC4,CNR2,CSF2RB,CSF3R,CTSD,CX…	249
Cancer,Gastrointestinal Disease,Organismal Injury and Abnormalities	Gastrointestinal carcinoma	4.8e-35		-1.283	AADAC,AAGAB,ABCA4,ABCA5,ABCC3,ABCC5,ABCG2,ABCG4,ABHD14B,ABHD15,ABHD3,ABLIM3,ABTB2,ACACB,ACAD10,ACER3,ACHE,ACKR4,ACOT7,ACOX3,ACOXL,ACSL6,ACSS2,ADA,ADAD2,ADAMTS1,ADAMTS14,ADAMTSL4,ADAMTSL5,ADCY1,ADCY6,ADD2,ADD3,ADGRA2,ADGRE5,ADGRG1,ADGRG2,ADGRG7,ADGRL1,ADGRL2,ADGRV1,AFF3,AGA,AGFG2,AHCY,AIM2,AKR1B10,ALAD,ALDH18A1,ALDH1A3,ALDH3A1,ALOX12,ALOX5,ALPK1,AMOTL2,AMPD2,ANGPTL7,ANKRD23,ANKRD24,ANKRD55,ANKRD6,…	1144
Cancer,Neurological Disease,Organismal Injury and Abnormalities	Nervous system neoplasm	8.48e-35		0.485	AADAC,ABCA4,ABCA5,ABCC3,ABCC5,ABCG2,ABCG4,ABHD12B,ABHD14B,ABHD15,ABLIM3,ACACB,ACER3,ACHE,ACOT7,ACOX3,ACOXL,ACSL6,ACSS2,ADA,ADAD2,ADAMTS1,ADAMTS14,ADAMTSL4,ADAMTSL5,ADCY1,ADD2,ADGRA2,ADGRE5,ADGRG1,ADGRG2,ADGRG5,ADGRG7,ADGRL1,ADGRL2,ADGRV1,ADRB3,AFF3,AGA,AGFG2,AHCY,AIFM3,AIM2,AKR1B10,ALAD,ALDH18A1,ALDH1A3,ALDH3A1,ALOX12,ALOX5,ALPK1,AMOTL2,Ang2,ANGPTL7,ANKRD23,ANKRD24,ANKRD55,ANKRD6,ANLN,ANO1,APRT,A…	920
Cell Death and Survival	Apoptosis	1.31e-34		-0.029	ABCG2,ACER3,ACHE,ADA,ADAMTS1,ADAMTSL4,ADCY1,ADCY6,ADGRL2,ADORA2B,AGA,AIF1,AIFM3,AIM2,AKR1B10,ALDH1A3,ALDH3A1,ALOX12,ALOX5,APLN,APOBEC3B,Apol7a (includes others),AQP3,AR,ARC,ARG1,ASB2,ATG10,ATP1A1,ATP6V0D2,AURKA,AURKB,B4GALNT1,BAK1,BARD1,BASP1,BCL2A1,BCL2L14,BCL3,BDKRB2,BHLHE40,BIRC5,BLK,BMP2,BMP4,BMP7,BNIP3,BRCA1,BTC,BUB1,C3AR1,CALR,CAMK1,CAPN2,CAPRIN2,CASP1,CASP14,CASP4,CBS/LOC102724560,CCL1,CCL…	474
Cancer,Gastrointestinal Disease,Organismal Injury and Abnormalities	Large intestine neoplasm	2.18e-34		1.374	AAGAB,ABCA4,ABCA5,ABCC3,ABCC5,ABCG2,ABCG4,ABHD14B,ABHD15,ABHD3,ABLIM3,ABTB2,ACACB,ACAD10,ACER3,ACHE,ACKR4,ACOT7,ACOX3,ACOXL,ACSS2,ADA,ADAD2,ADAMTS1,ADAMTS14,ADAMTSL4,ADAMTSL5,ADCY1,ADCY6,ADD2,ADD3,ADGRA2,ADGRE5,ADGRG1,ADGRG2,ADGRG7,ADGRL1,ADGRL2,ADGRV1,ADTRP,AFF3,AGA,AGFG2,AHCY,AIM2,AKR1B10,ALAD,ALDH18A1,ALDH1A3,ALDH3A1,ALOX12,ALOX5,ALPK1,AMOTL2,AMPD2,ANGPTL7,ANKRD23,ANKRD24,ANKRD55,ANKRD6,ANLN,A…	1116
Cancer,Organismal Injury and Abnormalities	Development of carcinoma	2.27e-34		-0.498	AADAC,ABCA4,ABCA5,ABCC3,ABCC5,ABCG2,ABCG4,ABHD12B,ABHD14B,ABHD3,ABLIM3,ABTB2,ACACB,ACAD10,ACKR4,ACOT7,ACOX3,ACSL6,ACSS2,ADA,ADAMTS1,ADAMTS14,ADAMTSL4,ADAMTSL5,ADCY1,ADCY6,ADD2,ADD3,ADGRA2,ADGRE5,ADGRG1,ADGRG2,ADGRG7,ADGRL1,ADGRL2,ADGRV1,ADH1C,ADORA2B,ADRB3,AFF3,AGFG2,AHCY,AIF1,AIM2,AKR1B10,ALDH18A1,ALDH1A3,ALDH3A1,ALOX12,ALOX5,ALPK1,AMOTL2,AMPD2,ANGPTL7,ANKRD23,ANKRD24,ANKRD55,ANKRD6,ANLN,ANO1,AN…	1075
Tissue Morphology	Quantity of cells	2.59e-34		0.348	ABCA4,ABCG2,ACHE,ACKR4,ADA,ADAMTS1,ADD2,ADD3,ADGRE5,ADORA2B,ADRB3,ADTRP,AGA,AIM2,ALOX5,APOBEC1,AR,ARC,ARG1,ASB4,ATP13A5,AURKA,AVPR1A,B4GALNT1,B4GALNT2,BAK1,BATF,BCL2A1,BCL3,BGLAP,BHLHE40,BIRC5,BLK,BMP2,BMP4,BMP7,BRCA1,BTC,BUB1,C3AR1,CA9,CACNA1E,CALR,CASP1,CBR3,CBS/LOC102724560,CCL19,Ccl2,CCL20,CCL22,Ccl7,CCNB1,CCNB2,CCNE1,CCR1,CCR4,CCR5,CCR6,CCR7,CD200,CD247,Cd24a,CD274,CD38,CD3E,CD44,CD5,Cd59a,C…	372
Cancer,Gastrointestinal Disease,Organismal Injury and Abnormalities	Intestinal tumor	3.53e-34		1.141	AAGAB,ABCA4,ABCA5,ABCC3,ABCC5,ABCG2,ABCG4,ABHD14B,ABHD15,ABHD3,ABLIM3,ABTB2,ACACB,ACAD10,ACER3,ACHE,ACKR4,ACOT7,ACOX3,ACOXL,ACSS2,ADA,ADAD2,ADAMTS1,ADAMTS14,ADAMTSL4,ADAMTSL5,ADCY1,ADCY6,ADD2,ADD3,ADGRA2,ADGRE5,ADGRG1,ADGRG2,ADGRG7,ADGRL1,ADGRL2,ADGRV1,ADTRP,AFF3,AGA,AGFG2,AHCY,AIM2,AKR1B10,ALAD,ALDH18A1,ALDH1A3,ALDH3A1,ALOX12,ALOX5,ALPK1,AMOTL2,AMPD2,ANGPTL7,ANKRD23,ANKRD24,ANKRD55,ANKRD6,ANLN,A…	1117
Cancer,Neurological Disease,Organismal Injury and Abnormalities	Central nervous system solid tumor	3.81e-34		0.032	AADAC,ABCA4,ABCA5,ABCC3,ABCC5,ABCG2,ABCG4,ABHD12B,ABHD14B,ABHD15,ABLIM3,ACACB,ACER3,ACHE,ACOT7,ACOX3,ACOXL,ACSL6,ACSS2,ADA,ADAD2,ADAMTS1,ADAMTS14,ADAMTSL4,ADAMTSL5,ADCY1,ADD2,ADGRA2,ADGRE5,ADGRG1,ADGRG2,ADGRG5,ADGRG7,ADGRL1,ADGRL2,ADGRV1,AFF3,AGA,AGFG2,AHCY,AIFM3,AIM2,AKR1B10,ALAD,ALDH18A1,ALDH1A3,ALDH3A1,ALOX12,ALOX5,ALPK1,AMOTL2,Ang2,ANGPTL7,ANKRD23,ANKRD24,ANKRD55,ANKRD6,ANLN,ANO1,APRT,AQP3,AR…	912
Cancer,Organismal Injury and Abnormalities	Genitourinary tumor	1.33e-33		0.848	AADAC,ABCA4,ABCA5,ABCC3,ABCC5,ABCG2,ABCG4,ABHD12B,ABHD14B,ABHD15,ABHD3,ABLIM3,ABTB2,ACACB,ACAD10,ACHE,ACKR4,ACOT7,ACOX3,ACSL6,ACSS2,ADA,ADAD2,ADAMTS1,ADAMTS14,ADAMTSL4,ADCY1,ADCY6,ADD2,ADD3,ADGRA2,ADGRE5,ADGRG1,ADGRG2,ADGRG7,ADGRL2,ADGRV1,ADORA2B,ADRB3,AFF3,AGFG2,AHCY,AIF1,AIM2,AK1,ALAD,ALDH18A1,ALDH1A3,ALDH3A1,ALOX5,ALPK1,AMOTL2,AMPD2,ANKRD24,ANKRD55,ANKRD6,ANLN,ANO10,ANXA8/ANXA8L1,AP1S2,APOBEC1…	1072
Cancer,Gastrointestinal Disease,Organismal Injury and Abnormalities	Large intestine carcinoma	2.75e-33		-0.715	AAGAB,ABCA4,ABCA5,ABCC3,ABCC5,ABCG2,ABCG4,ABHD14B,ABHD15,ABHD3,ABLIM3,ABTB2,ACACB,ACAD10,ACER3,ACHE,ACKR4,ACOT7,ACOX3,ACOXL,ACSS2,ADA,ADAD2,ADAMTS1,ADAMTS14,ADAMTSL4,ADAMTSL5,ADCY1,ADCY6,ADD2,ADD3,ADGRA2,ADGRE5,ADGRG1,ADGRG2,ADGRG7,ADGRL1,ADGRL2,ADGRV1,AFF3,AGA,AGFG2,AHCY,AIM2,AKR1B10,ALAD,ALDH18A1,ALDH1A3,ALDH3A1,ALOX12,ALOX5,ALPK1,AMOTL2,AMPD2,ANGPTL7,ANKRD23,ANKRD24,ANKRD55,ANKRD6,ANLN,ANO1,AN…	1072
Cancer,Gastrointestinal Disease,Organismal Injury and Abnormalities	Large intestine adenocarcinoma	3.07e-33			AAGAB,ABCA4,ABCA5,ABCC3,ABCC5,ABCG2,ABCG4,ABHD14B,ABHD15,ABHD3,ABLIM3,ABTB2,ACACB,ACAD10,ACER3,ACHE,ACKR4,ACOT7,ACOX3,ACOXL,ACSS2,ADA,ADAD2,ADAMTS1,ADAMTS14,ADAMTSL4,ADAMTSL5,ADCY1,ADCY6,ADD2,ADD3,ADGRA2,ADGRE5,ADGRG1,ADGRG2,ADGRG7,ADGRL1,ADGRL2,ADGRV1,AFF3,AGA,AGFG2,AHCY,AIM2,AKR1B10,ALAD,ALDH18A1,ALDH1A3,ALDH3A1,ALOX12,ALOX5,ALPK1,AMOTL2,AMPD2,ANGPTL7,ANKRD23,ANKRD24,ANKRD55,ANKRD6,ANLN,ANO1,AN…	1065
Cancer,Gastrointestinal Disease,Organismal Injury and Abnormalities	Malignant neoplasm of large intestine	6.39e-33		-0.148	AAGAB,ABCA4,ABCA5,ABCC3,ABCC5,ABCG2,ABCG4,ABHD14B,ABHD15,ABHD3,ABLIM3,ABTB2,ACACB,ACAD10,ACER3,ACHE,ACKR4,ACOT7,ACOX3,ACOXL,ACSS2,ADA,ADAD2,ADAMTS1,ADAMTS14,ADAMTSL4,ADAMTSL5,ADCY1,ADCY6,ADD2,ADD3,ADGRA2,ADGRE5,ADGRG1,ADGRG2,ADGRG7,ADGRL1,ADGRL2,ADGRV1,ADTRP,AFF3,AGA,AGFG2,AHCY,AIM2,AKR1B10,ALAD,ALDH18A1,ALDH1A3,ALDH3A1,ALOX12,ALOX5,ALPK1,AMOTL2,AMPD2,ANGPTL7,ANKRD23,ANKRD24,ANKRD55,ANKRD6,ANLN,A…	1108
Cancer,Organismal Injury and Abnormalities	Breast or colorectal cancer	2.09e-32		-1.153	ABCA4,ABCA5,ABCC3,ABCC5,ABCG2,ABHD14B,ABLIM3,ACACB,ACKR4,ACOT7,ACOX3,ACSS2,ADA,ADAMTS1,ADAMTS14,ADAMTSL4,ADAMTSL5,ADCY1,ADCY6,ADD2,ADD3,ADGRA2,ADGRE5,ADGRG1,ADGRL1,ADGRL2,ADGRV1,ADTRP,AFF3,AHCY,AIM2,AK1,AKR1B10,ALAD,ALDH18A1,ALDH1A3,ALDH3A1,ALOX5,ALPK1,AMOTL2,ANKRD23,ANKRD24,ANKRD6,ANLN,ANO1,ANO10,APOBEC1,APOBEC3B,AQP3,AR,ARC,ARG1,ARHGAP22,ARHGEF28,ARL4C,ARMCX1,ARVCF,ASAP3,ASB2,ASB4,ASF1B,ATG10,A…	884
Dermatological Diseases and Conditions,Organismal Injury and Abnormalities	Skin lesion	2.5e-32		-1.366	AADAC,ABCA4,ABCA5,ABCC3,ABCC5,ABCG2,ABCG4,ABHD12B,ABHD15,ABHD3,ABLIM3,ABTB2,ACACB,ACAD10,ACHE,ACKR4,ACOX3,ACOXL,ACSL6,ADA,ADAD2,ADAMTS1,ADAMTS14,ADAMTSL4,ADAMTSL5,ADCY1,ADCY6,ADD2,ADD3,ADGRA2,ADGRE5,ADGRG1,ADGRG2,ADGRG7,ADGRL2,ADGRV1,ADRB3,ADTRP,AFF3,AGA,AGFG2,AHCY,AIFM3,AIM2,AKR1B10,ALAD,ALDH18A1,ALDH3A1,ALOX12,Alox12e,ALOX5,ALPK1,AMOTL2,AMPD2,ANGPTL7,ANKRD23,ANKRD24,ANKRD55,ANKRD6,ANO1,ANO10,AN…	1033
Cancer,Neurological Disease,Organismal Injury and Abnormalities	Central nervous system cancer	9.58e-32		0.905	AADAC,ABCA4,ABCA5,ABCC3,ABCC5,ABCG2,ABCG4,ABHD12B,ABHD14B,ABHD15,ABLIM3,ACACB,ACER3,ACHE,ACOT7,ACOX3,ACOXL,ACSL6,ACSS2,ADA,ADAD2,ADAMTS1,ADAMTS14,ADAMTSL4,ADAMTSL5,ADCY1,ADD2,ADGRA2,ADGRE5,ADGRG1,ADGRG2,ADGRG5,ADGRG7,ADGRL1,ADGRL2,ADGRV1,AFF3,AGA,AGFG2,AHCY,AIFM3,AIM2,AKR1B10,ALAD,ALDH18A1,ALDH3A1,ALOX12,ALOX5,ALPK1,AMOTL2,Ang2,ANGPTL7,ANKRD23,ANKRD24,ANKRD55,ANKRD6,ANLN,ANO1,APRT,AQP3,ARC,ARHGAP…	883
Cancer,Neurological Disease,Organismal Injury and Abnormalities	Glioma	9.9e-32		1.171	AADAC,ABCA4,ABCA5,ABCC3,ABCC5,ABCG2,ABCG4,ABHD12B,ABHD14B,ABHD15,ABLIM3,ACACB,ACER3,ACHE,ACOT7,ACOX3,ACOXL,ACSL6,ACSS2,ADA,ADAD2,ADAMTS1,ADAMTS14,ADAMTSL4,ADAMTSL5,ADCY1,ADD2,ADGRA2,ADGRE5,ADGRG1,ADGRG2,ADGRG5,ADGRG7,ADGRL1,ADGRL2,ADGRV1,AFF3,AGA,AGFG2,AHCY,AIFM3,AIM2,AKR1B10,ALAD,ALDH18A1,ALDH3A1,ALOX12,ALOX5,ALPK1,AMOTL2,Ang2,ANGPTL7,ANKRD23,ANKRD24,ANKRD55,ANKRD6,ANLN,ANO1,APRT,AQP3,ARC,ARHGAP…	885
Cancer,Organismal Injury and Abnormalities	Urogenital cancer	1.01e-31		-1.913	AADAC,ABCA4,ABCA5,ABCC3,ABCC5,ABCG2,ABCG4,ABHD12B,ABHD14B,ABHD15,ABHD3,ABLIM3,ABTB2,ACACB,ACAD10,ACHE,ACKR4,ACOT7,ACOX3,ACSL6,ACSS2,ADA,ADAD2,ADAMTS1,ADAMTS14,ADAMTSL4,ADCY1,ADCY6,ADD2,ADD3,ADGRA2,ADGRE5,ADGRG1,ADGRG2,ADGRG7,ADGRL2,ADGRV1,ADORA2B,ADRB3,AFF3,AGFG2,AHCY,AIF1,AIM2,AK1,ALAD,ALDH18A1,ALDH1A3,ALDH3A1,ALOX5,ALPK1,AMOTL2,AMPD2,ANKRD24,ANKRD55,ANKRD6,ANLN,ANO10,ANXA8/ANXA8L1,AP1S2,APOBEC1…	1053
Cancer,Hematological Disease,Immunological Disease,Organismal Injury and Abnormalities	MYC mutation positive B-cell lymphoma	1.56e-31			ANLN,ASF1B,AURKA,AURKB,BRCA1,BUB1,BUB1B,CCNA2,CCNB2,CCNE1,CDC20,CDCA3,CDCA5,CDK1,DBF4,DLGAP5,E2F3,ERCC6L,HMMR,INCENP,IQGAP3,KIF11,KIF20A,KIF2C,KPNA2,MELK,MKI67,NCAPD2,NCAPG,NCAPH,NDC80,NUF2,NUSAP1,PBK,PLK1,PRC1,RACGAP1,RAD51,RAD51AP1,RAD54L,SHCBP1,SPC25,SPDL1,TOP2A,TPX2,UBE2C	46
Organismal Survival	Morbidity or mortality	1.85e-31	Decreased	-4.249	ABCA5,ACHE,ADA,ADAMTS1,ADGRA2,ADGRE5,ADGRG1,ADGRL2,ADGRV1,ADH1C,ADORA2B,ADRB3,ADTRP,AGA,AIM2,ALDH1A3,ALOX12,ALOX5,ANO1,APOBEC1,APRT,AR,ARC,ARG1,ATP1A1,AURKA,AURKB,B4GALNT1,BACE2,BAK1,BARD1,BCHE,BCL2A1,BCL3,BDKRB2,BHLHE40,BIRC5,BLMH,BMP2,BMP4,BMP7,BRCA1,BTC,BUB1,BUB1B,C3AR1,CA12,CA2,CA9,CACNB1,CACNB2,CALR,CAPN2,CASP1,CASP4,CBS/LOC102724560,Ccl2,CCL22,CCNA2,CCNB2,CCNE1,CCR1,CCR4,CCR5,CD200,CD247,CD…	444
Cancer,Organismal Injury and Abnormalities	Malignant genitourinary solid tumor	1.86e-31		-1.773	AADAC,ABCA4,ABCA5,ABCC3,ABCC5,ABCG2,ABCG4,ABHD12B,ABHD14B,ABHD15,ABHD3,ABLIM3,ABTB2,ACACB,ACAD10,ACHE,ACKR4,ACOT7,ACOX3,ACSL6,ACSS2,ADA,ADAD2,ADAMTS1,ADAMTS14,ADAMTSL4,ADCY1,ADCY6,ADD2,ADD3,ADGRA2,ADGRE5,ADGRG1,ADGRG2,ADGRG7,ADGRL2,ADGRV1,ADORA2B,ADRB3,AFF3,AGFG2,AHCY,AIF1,AIM2,AK1,ALAD,ALDH18A1,ALDH1A3,ALDH3A1,ALOX5,ALPK1,AMOTL2,AMPD2,ANKRD24,ANKRD55,ANKRD6,ANLN,ANO10,ANXA8/ANXA8L1,AP1S2,APOBEC1…	1052
Cancer,Neurological Disease,Organismal Injury and Abnormalities	Glioma cancer	8.74e-31	Increased	2.449	AADAC,ABCA4,ABCA5,ABCC3,ABCC5,ABCG2,ABCG4,ABHD12B,ABHD14B,ABHD15,ABLIM3,ACACB,ACER3,ACHE,ACOT7,ACOX3,ACOXL,ACSL6,ACSS2,ADA,ADAD2,ADAMTS1,ADAMTS14,ADAMTSL4,ADAMTSL5,ADCY1,ADD2,ADGRE5,ADGRG1,ADGRG2,ADGRG5,ADGRG7,ADGRL1,ADGRL2,ADGRV1,AFF3,AGA,AGFG2,AHCY,AIFM3,AIM2,AKR1B10,ALAD,ALDH18A1,ALDH3A1,ALOX12,ALOX5,ALPK1,AMOTL2,Ang2,ANGPTL7,ANKRD23,ANKRD24,ANKRD55,ANKRD6,ANLN,ANO1,APRT,AQP3,ARC,ARHGAP22,ARHG…	868
Cancer,Organismal Injury and Abnormalities	Malignant solid organ tumor	9.93e-31		-0.289	AADAC,ABCA4,ABCA5,ABCC3,ABCC5,ABCG2,ABCG4,ABHD12B,ABHD15,ABHD3,ABLIM3,ABTB2,ACACB,ACAD10,ACHE,ACKR4,ACOX3,ACOXL,ACSL6,ADA,ADAD2,ADAMTS1,ADAMTS14,ADAMTSL4,ADAMTSL5,ADCY1,ADCY6,ADD2,ADD3,ADGRA2,ADGRE5,ADGRG1,ADGRG2,ADGRG7,ADGRL2,ADGRV1,ADRB3,ADTRP,AFF3,AGA,AGFG2,AHCY,AIFM3,AIM2,AKR1B10,ALAD,ALDH18A1,ALDH3A1,ALOX12,ALOX5,ALPK1,AMOTL2,AMPD2,ANGPTL7,ANKRD23,ANKRD24,ANKRD55,ANKRD6,ANO1,ANO10,ANXA8/ANXA…	1029
Cellular Movement	Migration of cells	1.13e-30	Increased	4.623	ADA,Adam1a,ADAMTS1,ADD2,ADGRA2,ADGRE5,ADGRG1,ADORA2B,ADRB3,ADTRP,AHCY,AIF1,AIM2,ALDH1A3,Aldh1a7,ALOX12,ALOX5,AP1S2,APLN,AQP3,AR,ARG1,ARHGAP24,ARHGEF28,ARL4C,ASB2,AURKA,AUTS2,BARX2,BATF,BCL3,BDKRB2,BHLHE40,BMP2,BMP4,BMP7,BRCA1,BTC,C3AR1,CA9,CALML3,CALR,CAMK1,CAPG,CAPN2,CASP1,CBS/LOC102724560,CCL1,CCL17,CCL19,Ccl2,CCL20,CCL22,Ccl27a,Ccl7,CCNA2,CCNB2,CCR1,CCR4,CCR5,CCR6,CCR7,CD200,CD247,CD274,CD38,C…	400
Cancer,Dermatological Diseases and Conditions,Organismal Injury and Abnormalities	Skin tumor	1.19e-30		-1.463	AADAC,ABCA4,ABCA5,ABCC3,ABCC5,ABCG2,ABCG4,ABHD12B,ABHD15,ABHD3,ABLIM3,ABTB2,ACACB,ACAD10,ACHE,ACKR4,ACOX3,ACOXL,ACSL6,ADA,ADAD2,ADAMTS1,ADAMTS14,ADAMTSL4,ADAMTSL5,ADCY1,ADCY6,ADD2,ADD3,ADGRA2,ADGRE5,ADGRG1,ADGRG2,ADGRG7,ADGRL2,ADGRV1,ADRB3,ADTRP,AFF3,AGA,AGFG2,AHCY,AIFM3,AIM2,AKR1B10,ALAD,ALDH18A1,ALDH3A1,ALOX12,Alox12e,ALOX5,ALPK1,AMOTL2,AMPD2,ANGPTL7,ANKRD23,ANKRD24,ANKRD55,ANKRD6,ANO1,ANO10,AN…	1024
Organismal Survival	Organismal death	3.6e-30	Decreased	-4.413	ABCA5,ACHE,ADA,ADAMTS1,ADGRA2,ADGRG1,ADGRL2,ADGRV1,ADH1C,ADORA2B,ADRB3,ADTRP,AGA,AIM2,ALDH1A3,ALOX12,ALOX5,ANO1,APOBEC1,APRT,AR,ARC,ARG1,ATP1A1,AURKA,AURKB,B4GALNT1,BACE2,BAK1,BARD1,BCHE,BCL2A1,BCL3,BDKRB2,BHLHE40,BIRC5,BLMH,BMP2,BMP4,BMP7,BRCA1,BTC,BUB1,BUB1B,C3AR1,CA12,CA2,CA9,CACNB1,CACNB2,CALR,CAPN2,CASP1,CASP4,CBS/LOC102724560,Ccl2,CCL22,CCNA2,CCNB2,CCNE1,CCR1,CCR4,CCR5,CD200,CD247,CD274,CD3…	436
Cell Death and Survival	Necrosis	4.69e-30		-0.023	ABCC3,ABCG2,ABHD14B,ACER3,ACHE,ADA,ADAMTS1,ADCY1,ADCY6,ADGRL2,ADORA2B,AGA,AIFM3,AIM2,AKR1B10,ALDH3A1,ALOX12,ALOX5,APLN,APOBEC3B,Apol7a (includes others),APRT,AR,ARG1,ARL4C,ATG10,ATP1A1,AURKA,AURKB,B4GALNT1,BAK1,BARD1,BCHE,BCL2A1,BCL2L14,BCL3,BHLHE40,BIRC5,BLK,BMP2,BMP4,BMP7,BNIP3,BRCA1,BTC,BUB1,BUB1B,C3AR1,CA9,CACNB2,CACNB3,CALR,CAMK1,CAPN2,CASP1,CASP14,CASP4,CBS/LOC102724560,CCL1,CCL19,Ccl2,CCNB…	471
Neurological Disease,Organismal Injury and Abnormalities	Brain lesion	5.59e-30		0.967	AADAC,ABCA4,ABCA5,ABCC3,ABCC5,ABCG2,ABCG4,ABHD12B,ABHD14B,ABHD15,ABLIM3,ACACB,ACER3,ACHE,ACOT7,ACOX3,ACOXL,ACSL6,ACSS2,ADA,ADAD2,ADAMTS1,ADAMTS14,ADAMTSL4,ADAMTSL5,ADCY1,ADD2,ADGRG1,ADGRG2,ADGRG5,ADGRG7,ADGRL1,ADGRL2,ADGRV1,AFF3,AGA,AGFG2,AHCY,AIFM3,AIM2,AKR1B10,ALAD,ALDH18A1,ALDH3A1,ALOX12,ALOX5,ALPK1,AMOTL2,ANGPTL7,ANKRD23,ANKRD24,ANKRD55,ANKRD6,ANLN,ANO1,APRT,AQP3,ARC,ARHGAP22,ARHGAP24,ARHGEF2…	868
Organismal Injury and Abnormalities	Growth of lesion	5.78e-30	Increased	3.992	2400006E01Rik,ABCG2,ACKR4,ACSS2,ADAMTS1,ADGRG1,AGA,AHCY,AIM2,AKR1B10,ALOX5,Ang2,ANO1,AR,AURKA,B4GALNT1,BDKRB2,BIRC5,BMP2,BMP4,BMP7,BNIP3,BRCA1,BTC,BUB1B,C3AR1,CA12,CA9,CALR,CAPN2,CASP1,Ccl2,Ccl27a,CCNE1,CCR1,CCR5,CD274,CD38,CD44,CD5,CD80,CD82,CDH17,CDH3,CDK1,CENPA,CHI3L1,CISD1,CKS1B,COX17,CSF3R,CST6,CTNND2,CUZD1,CXCL14,CXCL16,CXCR2,CXCR4,CYP11A1,DACT2,EDN1,EGFL6,EGLN1,EGR1,EHF,EIF4EBP1,EPAS1,EPHB…	232
Cancer,Organismal Injury and Abnormalities	Genitourinary carcinoma	5.95e-30		-1.532	AADAC,ABCA4,ABCA5,ABCC3,ABCC5,ABCG2,ABCG4,ABHD12B,ABHD14B,ABHD15,ABHD3,ABLIM3,ABTB2,ACACB,ACAD10,ACHE,ACKR4,ACOT7,ACOX3,ACSL6,ACSS2,ADA,ADAD2,ADAMTS1,ADAMTS14,ADAMTSL4,ADCY1,ADCY6,ADD2,ADD3,ADGRA2,ADGRE5,ADGRG1,ADGRG2,ADGRG7,ADGRL2,ADGRV1,ADORA2B,ADRB3,AFF3,AGFG2,AHCY,AIF1,AIM2,AK1,ALAD,ALDH18A1,ALDH3A1,ALOX5,ALPK1,AMOTL2,AMPD2,ANKRD24,ANKRD55,ANKRD6,ANLN,ANO10,ANXA8/ANXA8L1,AP1S2,APOBEC1,APOBEC3…	997
Cancer,Dermatological Diseases and Conditions,Organismal Injury and Abnormalities	Skin cancer	7e-30		-0.035	AADAC,ABCA4,ABCA5,ABCC3,ABCC5,ABCG2,ABCG4,ABHD12B,ABHD15,ABHD3,ABLIM3,ABTB2,ACACB,ACAD10,ACHE,ACKR4,ACOX3,ACOXL,ACSL6,ADA,ADAD2,ADAMTS1,ADAMTS14,ADAMTSL4,ADAMTSL5,ADCY1,ADCY6,ADD2,ADD3,ADGRA2,ADGRE5,ADGRG1,ADGRG2,ADGRG7,ADGRL2,ADGRV1,ADRB3,ADTRP,AFF3,AGA,AGFG2,AHCY,AIFM3,AIM2,AKR1B10,ALAD,ALDH18A1,ALDH3A1,ALOX12,ALOX5,ALPK1,AMOTL2,AMPD2,ANGPTL7,ANKRD23,ANKRD24,ANKRD55,ANKRD6,ANO1,ANO10,ANXA8/ANXA…	1019
Immunological Disease,Inflammatory Disease	Immune mediated inflammatory disease	8.49e-30		-1.055	ACAD10,ACHE,ACKR4,ADA,ADD2,ADGRE5,ADRB3,AHCY,AIF1,AIM2,ALOX12,ALOX5,ALPK1,ANO1,AR,ARG1,ARSA,ASAP3,ATP13A5,BACE2,BAK1,BATF,BCL2A1,BCL2L14,BCL2L15,BCL3,BGLAP,BIRC5,BLK,BMP4,BTC,C3AR1,CA2,CALML3,CALML5,CALR,CAPG,CASP4,CCL1,CCL17,CCL19,Ccl2,CCL20,CCL22,Ccl7,CCNA2,CCNB1,CCR1,CCR4,CCR5,CCR6,CCR7,CD200,CD247,CD274,CD44,CD6,CD80,CD8A,CD99L2,CEMIP,CENPN,CES1,CFB,CFL1,CHI3L1,CHRM4,CNN3,COL4A5,COL4A6,CPA3,C…	277
Cancer,Organismal Injury and Abnormalities	Growth of tumor	1.15e-29	Increased	3.942	2400006E01Rik,ABCG2,ACKR4,ACSS2,ADAMTS1,ADGRG1,AGA,AHCY,AIM2,AKR1B10,ALOX5,Ang2,ANO1,AR,AURKA,B4GALNT1,BDKRB2,BIRC5,BMP2,BMP4,BMP7,BNIP3,BRCA1,BTC,BUB1B,C3AR1,CA12,CA9,CALR,CAPN2,CASP1,Ccl2,Ccl27a,CCNE1,CCR1,CCR5,CD274,CD38,CD44,CD5,CD80,CD82,CDH17,CDH3,CDK1,CENPA,CHI3L1,CISD1,CKS1B,COX17,CSF3R,CST6,CTNND2,CUZD1,CXCL14,CXCL16,CXCR2,CXCR4,CYP11A1,DACT2,EDN1,EGFL6,EGLN1,EGR1,EHF,EIF4EBP1,EPAS1,EPHB…	231
Cellular Movement	Cell movement of blood cells	1.82e-29	Increased	4.36	ADA,ADD2,ADGRE5,ADORA2B,ADRB3,ADTRP,AIF1,AIM2,ALOX5,AQP3,AR,ARG1,ASB2,BATF,BCL3,BMP2,BMP4,C3AR1,CALR,CAMK1,CAPG,CASP1,CCL1,CCL17,CCL19,Ccl2,CCL20,CCL22,Ccl27a,Ccl7,CCR1,CCR4,CCR5,CCR6,CCR7,CD200,CD247,CD274,CD38,CD44,CD5,CD55,Cd59a,CD6,CD80,CD8A,CD99L2,CDCP1,CDH3,CES1,CFB,CHGA,CHI3L1,CMA1,CNR2,CSF2RB,CSF3R,CTSC,CXCL10,CXCL14,CXCL16,Cxcl9,CXCR2,CXCR4,CYP2J2,CYP7B1,DAPK2,EDN1,EFNB3,EGLN1,EGLN3,EGR1…	222
Inflammatory Response	Inflammation of absolute anatomical region	2.09e-29		-0.5	ABCA4,ABCG2,ACKR4,ADA,ADD2,ADORA2B,ADRB3,AIF1,AKR1B10,ALOX12,ALOX5,APRT,AR,ARG1,ARSA,ASB2,BAK1,BATF,BCL2L15,BCL3,BDKRB2,BHLHE40,BIRC5,C3AR1,CA12,CA2,CA9,CALR,CAPG,CASP1,CASP4,CBS/LOC102724560,CCL17,Ccl2,CCL20,CCL22,CCR1,CCR4,CCR5,CCR6,CCR7,CD200,Cd24a,CD274,CD38,CD44,CD5,CD55,Cd59a,CD6,CD80,CD8A,CDCP1,CEMIP,CFB,CHRM4,CHRNB4,CKB,CNR2,COL4A4,COL4A5,COTL1,COX4I2,CSF2RB,CSF3R,CST6,CTNS,CTSD,CUZD1,CXC…	265
Cellular Movement,Immune Cell Trafficking	Leukocyte migration	2.98e-29	Increased	4.468	ADA,ADD2,ADGRE5,ADORA2B,ADRB3,ADTRP,AIF1,AIM2,ALOX5,AQP3,AR,ARG1,ASB2,BATF,BCL3,BMP2,C3AR1,CALR,CAMK1,CAPG,CASP1,CCL1,CCL17,CCL19,Ccl2,CCL20,CCL22,Ccl27a,Ccl7,CCR1,CCR4,CCR5,CCR6,CCR7,CD200,CD247,CD274,CD38,CD44,CD5,CD55,Cd59a,CD6,CD80,CD8A,CD99L2,CDCP1,CDH3,CES1,CFB,CHGA,CHI3L1,CMA1,CNR2,CSF2RB,CSF3R,CTSC,CXCL10,CXCL14,CXCL16,Cxcl9,CXCR2,CXCR4,CYP2J2,CYP7B1,DAPK2,EDN1,EFNB3,EGLN1,EGLN3,EGR1,EGR2…	220
Hematological System Development and Function,Tissue Morphology	Quantity of mononuclear leukocytes	5.95e-29		1.369	ABCG2,ACKR4,ADA,ADORA2B,ADRB3,AIM2,APOBEC1,ATP13A5,AVPR1A,B4GALNT2,BAK1,BATF,BCL2A1,BCL3,BHLHE40,BIRC5,BLK,BRCA1,C3AR1,CA9,CASP1,CBS/LOC102724560,CCL19,Ccl2,Ccl7,CCNB2,CCR1,CCR4,CCR5,CCR6,CCR7,CD247,Cd24a,CD274,CD38,CD3E,CD44,CD5,Cd59a,CD6,CD7,CD80,CD8A,CD8B,CDH17,CHI3L1,CHST3,CNR2,CSF2RB,CSF3R,CTSD,CXCL10,CXCL14,CXCL16,CXCR2,CXCR4,CYP27A1,E2F2,EBI3,EGR1,EGR2,EPHA4,F3,FABP5,FAS,FGFR2,FLT1,FOS,FOS…	186
Immunological Disease	Systemic autoimmune syndrome	7.38e-29		-1.039	ACAD10,ACHE,ADA,ADGRE5,ADH1C,AIF1,AIM2,AKR1B10,ALOX12,ALOX5,Apol7a (includes others),AR,ARG1,ARL4C,ARSA,ASAP3,ATP1A1,BACE2,BAK1,BCL2L14,BCL2L15,BGLAP,BIRC5,BLK,BMP4,BTC,C3AR1,CA2,CALR,CAPG,CASP1,CASP4,CBS/LOC102724560,CCL1,CCL17,CCL19,Ccl2,CCL20,CCL22,Ccl7,CCNB1,CCR1,CCR4,CCR5,CCR6,CCR7,CD247,CD274,CD38,CD3E,CD44,CD5,CD6,CD7,CD80,CD96,CD99L2,CDH17,CEMIP,CENPN,CES1,CFB,CHI3L1,CHRM4,COL19A1,COL27A1…	271
Cellular Movement,Hematological System Development and Function,Immune Cell Trafficking	Cell movement of leukocytes	1.12e-28	Increased	3.799	ADA,ADRB3,AIF1,AIM2,ALOX5,AQP3,AR,ARG1,ASB2,BATF,BCL3,C3AR1,CALR,CAPG,CASP1,CCL1,CCL17,CCL19,Ccl2,CCL20,CCL22,Ccl27a,Ccl7,CCR1,CCR4,CCR5,CCR6,CCR7,CD200,CD247,CD274,CD38,CD44,CD5,CD55,Cd59a,CD6,CD80,CD8A,CD99L2,CDCP1,CDH3,CES1,CFB,CHGA,CMA1,CNR2,CSF2RB,CSF3R,CTSC,CXCL10,CXCL14,CXCL16,Cxcl9,CXCR2,CXCR4,CYP2J2,CYP7B1,DAPK2,EDN1,EFNB3,EGLN1,EGLN3,EGR2,EPAS1,F10,F3,F7,FABP5,FAS,FASN,FCER1A,FERMT3,FLT…	195
Cancer,Neurological Disease,Organismal Injury and Abnormalities	Brain tumor	1.48e-28		-1.51	AADAC,ABCA4,ABCA5,ABCC3,ABCC5,ABCG2,ABCG4,ABHD12B,ABHD14B,ABHD15,ABLIM3,ACACB,ACER3,ACHE,ACOT7,ACOX3,ACOXL,ACSL6,ACSS2,ADA,ADAD2,ADAMTS1,ADAMTS14,ADAMTSL4,ADAMTSL5,ADCY1,ADD2,ADGRG1,ADGRG2,ADGRG5,ADGRG7,ADGRL1,ADGRL2,ADGRV1,AFF3,AGA,AGFG2,AHCY,AIFM3,AIM2,AKR1B10,ALAD,ALDH18A1,ALDH3A1,ALOX12,ALOX5,ALPK1,AMOTL2,ANGPTL7,ANKRD23,ANKRD24,ANKRD55,ANKRD6,ANLN,ANO1,APRT,AQP3,ARC,ARHGAP22,ARHGAP24,ARHGEF2…	857
Lymphoid Tissue Structure and Development,Tissue Morphology	Quantity of lymphoid cells	1.5e-28		0.886	ABCG2,ACKR4,ADA,ADORA2B,ADRB3,AIM2,APOBEC1,ATP13A5,AVPR1A,B4GALNT2,BAK1,BATF,BCL2A1,BCL3,BHLHE40,BIRC5,BLK,C3AR1,CA9,CCL19,Ccl2,CCNB2,CCR1,CCR4,CCR5,CCR6,CCR7,CD247,Cd24a,CD274,CD38,CD3E,CD44,CD5,Cd59a,CD6,CD7,CD80,CD8A,CD8B,CDH17,CHI3L1,CHST3,CNR2,CSF2RB,CTSD,CXCL10,CXCL14,CXCL16,CXCR2,CXCR4,CYP27A1,E2F2,EBI3,EGR1,EGR2,EPHA4,F3,FABP5,FAS,FGFR2,FLT1,FOS,FOSB,FOXP3,GATA2,GATA3,GIMAP1,GIMAP1-GIMAP5…	180
Lymphoid Tissue Structure and Development,Tissue Morphology	Quantity of lymphatic system cells	2.84e-28		0.704	ABCG2,ACKR4,ADA,ADORA2B,ADRB3,AIM2,APOBEC1,ATP13A5,AURKA,AVPR1A,B4GALNT2,BAK1,BATF,BCL2A1,BCL3,BHLHE40,BIRC5,BLK,C3AR1,CA9,CCL19,Ccl2,CCNB2,CCR1,CCR4,CCR5,CCR6,CCR7,CD247,Cd24a,CD274,CD38,CD3E,CD44,CD5,Cd59a,CD6,CD7,CD80,CD8A,CD8B,CDH17,CHI3L1,CHST3,CNR2,CSF2RB,CSF3R,CTSD,CXCL10,CXCL14,CXCL16,CXCR2,CXCR4,CYP27A1,E2F2,EBI3,EGR1,EGR2,EPHA4,F3,FABP5,FAS,FGFR2,FLT1,FOS,FOSB,FOXP3,GATA2,GATA3,GIMAP1,G…	188
Cancer,Organismal Injury and Abnormalities	Breast or pancreatic cancer	2.89e-28		-1.572	ABCA4,ABCC3,ABCC5,ABCG2,ABCG4,ABHD12B,ABHD14B,ABLIM3,ABTB2,ACACB,ACAD10,ACOXL,ACSS2,ADAD2,ADAMTS1,ADAMTS14,ADCY1,ADCY6,ADD2,ADGRG1,ADGRG2,ADGRG7,ADGRL2,ADGRV1,AFF3,AIF1,AIM2,AK1,ALAD,ALDH18A1,ALDH1A3,ALDH3A1,ALOX5,ALPK1,AMOTL2,AMPD2,ANKRD24,ANKRD55,ANKRD6,ANLN,ANO1,ANO10,ANXA8/ANXA8L1,APOBEC3B,AR,ARHGAP22,ARHGEF28,ARL4C,ARMC2,ASB4,ASF1B,ATP13A5,ATP1A1,ATP6V1B1,AURKA,AURKB,B4GALNT1,BACE2,BAK1,BARD…	720
Cancer,Organismal Injury and Abnormalities	Connective or soft tissue tumor	3.36e-28		-0.759	AADAC,ABCA4,ABCA5,ABCC3,ABCC5,ABCG2,ABCG4,ABHD12B,ABHD3,ABLIM3,ABTB2,ACACB,ACAD10,ACHE,ACKR4,ACOX3,ACOXL,ACSL6,ADA,ADAD2,ADAMTS14,ADAMTSL4,ADAMTSL5,ADCY1,ADCY6,ADD2,ADD3,ADGRE5,ADGRG1,ADGRG2,ADGRG7,ADGRL2,ADGRV1,ADRB3,ADTRP,AFF3,AGA,AGFG2,AHCY,AIFM3,AKR1B10,ALAD,ALDH18A1,ALDH3A1,ALOX12,ALOX5,ALPK1,AMOTL2,AMPD2,ANGPTL7,ANKRD23,ANKRD24,ANKRD55,ANKRD6,ANO1,ANO10,ANXA8/ANXA8L1,APOBEC1,APOBEC3B,APRT,A…	1004
Hematological System Development and Function,Lymphoid Tissue Structure and Development,Tissue Morphology	Quantity of lymphocytes	6.59e-28		0.893	ABCG2,ACKR4,ADA,ADORA2B,AIM2,APOBEC1,ATP13A5,AVPR1A,B4GALNT2,BAK1,BATF,BCL2A1,BCL3,BHLHE40,BIRC5,BLK,C3AR1,CA9,CCL19,Ccl2,CCNB2,CCR1,CCR4,CCR5,CCR6,CCR7,CD247,Cd24a,CD274,CD38,CD3E,CD44,CD5,Cd59a,CD6,CD7,CD80,CD8A,CD8B,CDH17,CHI3L1,CHST3,CNR2,CSF2RB,CTSD,CXCL10,CXCL14,CXCL16,CXCR2,CXCR4,CYP27A1,E2F2,EBI3,EGR1,EGR2,EPHA4,F3,FABP5,FAS,FGFR2,FLT1,FOS,FOSB,FOXP3,GATA2,GATA3,GIMAP1,GIMAP1-GIMAP5,GLS,G…	178
Cancer,Neurological Disease,Organismal Injury and Abnormalities	Brain glioma	1.12e-27			AADAC,ABCA4,ABCA5,ABCC3,ABCC5,ABCG4,ABHD12B,ABHD14B,ABHD15,ABLIM3,ACACB,ACER3,ACHE,ACOT7,ACOX3,ACOXL,ACSL6,ACSS2,ADA,ADAD2,ADAMTS1,ADAMTS14,ADAMTSL4,ADAMTSL5,ADCY1,ADD2,ADGRG1,ADGRG2,ADGRG5,ADGRG7,ADGRL1,ADGRL2,ADGRV1,AFF3,AGA,AGFG2,AHCY,AIFM3,AIM2,AKR1B10,ALAD,ALDH18A1,ALDH3A1,ALOX12,ALOX5,ALPK1,AMOTL2,ANGPTL7,ANKRD23,ANKRD24,ANKRD55,ANKRD6,ANLN,ANO1,APRT,AQP3,ARC,ARHGAP22,ARHGAP24,ARHGEF28,ARMC…	846
Organismal Survival	Survival of organism	2.21e-27		0.453	ABCG2,ACHE,ADORA2B,AIM2,ALOX5,Ang2,ANO1,APOBEC1,AR,ARG1,ARSA,AURKB,BAK1,BCHE,BCL2A1,BIRC5,BLMH,BMP7,BRCA1,C3AR1,CALR,CASP1,CASP4,CBS/LOC102724560,Ccl2,CCR1,CCR4,CCR5,CD274,CD3E,CD44,CD6,CD80,CD8A,CDCA8,CFB,CLIC4,CRMP1,CSF2RB,CTSC,CXCL10,Cxcl9,CXCR2,CXCR4,CYP2B6,DIO2,DNM3,DSCAM,E2F3,EGLN1,EGLN3,EIF4EBP1,ELK3,EPAS1,EPCAM,ERG,EXO1,F3,F7,FAS,FASN,FCGR3A/FCGR3B,FLT1,FOS,FOXM1,FURIN,FUT8,GATA6,GBP2,GCS…	188
Cancer,Organismal Injury and Abnormalities	Anogenital cancer	2.46e-27	Decreased	-2.084	AADAC,ABCA4,ABCA5,ABCC3,ABCC5,ABCG2,ABCG4,ABHD12B,ABHD14B,ABHD15,ABHD3,ABLIM3,ABTB2,ACACB,ACAD10,ACHE,ACOT7,ACOX3,ACSL6,ACSS2,ADAD2,ADAMTS1,ADAMTS14,ADAMTSL4,ADCY1,ADCY6,ADD2,ADD3,ADGRA2,ADGRE5,ADGRG1,ADGRG2,ADGRG7,ADGRL2,ADGRV1,ADORA2B,AFF3,AHCY,AIF1,AIM2,AK1,ALAD,ALDH18A1,ALDH1A3,ALDH3A1,ALOX5,ALPK1,AMOTL2,AMPD2,ANKRD24,ANKRD55,ANKRD6,ANLN,ANO10,ANXA8/ANXA8L1,AP1S2,APOBEC1,APOBEC3B,APOL2,AR,ARH…	980
Metabolic Disease,Organismal Injury and Abnormalities	Glucose metabolism disorder	3.93e-27		0.026	5830418P13Rik,AADAC,ACACB,ACAD10,ACHE,ACOX3,ADAMTS1,ADCY1,ADORA2B,ADRB3,AIF1,AIM2,ALOX12,ANGPTL7,APLN,Apol7a (includes others),AR,ARG1,ASB2,ASPRV1,ATP1A1,BCL3,BDH1,BGLAP,BHLHE40,BLK,BMP2,BMP4,BMP7,BTC,C3AR1,CA12,CA2,CA9,CACNA1E,CACNB1,CACNB2,CACNB3,CALML3,CALR,CAPG,CASP1,CASP4,CBS/LOC102724560,CCL19,Ccl2,CCL22,CCR1,CCR5,CCR6,CCR7,CD200,CD274,CD38,CD3E,CD44,CD5,CD55,CD7,CD80,CD96,CDH17,CFB,CHGA,CH…	314
Connective Tissue Disorders,Inflammatory Disease,Organismal Injury and Abnormalities,Skeletal and Muscular Disorders	Rheumatic Disease	4.12e-27		1.308	ABCG2,ACAD10,ACHE,ACSL6,ADA,ADAMTS1,ADAMTS14,ADGRE5,ADRB3,AIF1,AIM2,ALOX12,ALOX5,AR,ARG1,ARSA,ASAP3,BACE2,BAK1,BARD1,BCL2L14,BCL2L15,BCL3,BDKRB2,BGLAP,BIRC5,BLK,BMP2,BMP4,BTC,C3AR1,CA2,CACNB2,CALR,CAMK1,CAPN2,CASP1,CASP4,CCL1,CCL17,CCL19,Ccl2,CCL20,CCL22,Ccl7,CCNB1,CCR1,CCR4,CCR5,CCR6,CCR7,CD200,CD247,CD274,CD3E,CD44,Cd59a,CD6,CD80,CD99L2,CEMIP,CENPN,CFB,CHI3L1,CHRM4,CMA1,CNR2,COL4A5,COL4A6,CREBL…	260
Cellular Movement	Cellular infiltration	6.08e-27		1.655	ADA,ADRB3,AIM2,ALOX5,AR,ARG1,BCL3,C3AR1,CASP1,CCL19,Ccl2,CCL22,CCR1,CCR4,CCR5,CCR6,CCR7,CD247,CD274,CD38,CD44,CD55,Cd59a,CD6,CDH3,CES1,CFB,CMA1,CNR2,CSF2RB,CTSC,CXCL10,CXCL16,Cxcl9,CXCR2,CYP2J2,E2F2,EDN1,EGLN1,EGLN3,EPAS1,F3,F7,FAS,FASN,FCER1A,FLT1,FOS,FOXM1,FOXO6,FOXP3,GAL3ST1,GAPDH,GAS6,GATA2,GJB2,GPR132,ICAM1,ICOS,IGFBP3,IL12B,IL15,IL18,IL1B,IL21R,IL23A,IL27RA,IL2RA,IL33,IL4R,IL6R,IRF7,JUN,KIT…	135
Organismal Development	Morphology of body cavity	7.39e-27			ABCA5,ABCG2,ACACB,ADA,ADAMTS1,ADCY6,ADD2,ADGRE5,ADGRG1,ADGRL2,ADH1C,ADRB3,AGA,AKR1B10,ALOX5,ALPK1,AMPD2,Ang2,ANO1,APLN,APRT,AR,ARG1,ASB2,ASB4,AURKA,B4GALNT1,BAK1,BCL3,BDKRB2,BGLAP,BHLHE40,BIRC5,BMP2,BMP4,BMP7,BNIP3,BRCA1,BTC,BUB1,CA2,CA9,CACNB1,CACNB2,CACNB3,CALR,CAPN2,CBS/LOC102724560,Ccl2,CCNA2,CCNB2,CCR1,CCR5,CCR6,CCR7,CD247,Cd24a,CD38,CD3E,CD44,CD55,CD80,CD8A,CDH17,CDH4,CES1,CFB,CHGA,CHRNB4,C…	315
Cancer,Organismal Injury and Abnormalities	Multiple cancers	9.17e-27		-1.463	ABCA4,ABCC3,ABCC5,ABCG2,ABCG4,ABHD12B,ABHD14B,ABLIM3,ACACB,ACAD10,ACSS2,ADAMTS1,ADAMTS14,ADCY1,ADCY6,ADD2,ADGRG1,ADGRG7,ADGRL2,ADGRV1,ADRB3,AFF3,AIF1,AIM2,AK1,ALAD,ALDH18A1,ALDH1A3,ALDH3A1,ALOX5,ALPK1,AMOTL2,AMPD2,ANKRD24,ANKRD55,ANKRD6,ANLN,ANO10,ANXA8/ANXA8L1,APOBEC3B,AR,ARHGAP22,ARHGEF28,ARL4C,ASB4,ASF1B,ATP13A5,ATP1A1,ATP6V1B1,AURKA,AURKB,B4GALNT1,BAK1,BARD1,BCL3,BDH1,BDKRB2,BGLAP,BHLHE40,BIR…	596
Cancer,Organismal Injury and Abnormalities	Melanoma	1.67e-26		0.28	AADAC,ABCA4,ABCA5,ABCC3,ABCC5,ABCG2,ABCG4,ABHD12B,ABHD3,ABLIM3,ABTB2,ACACB,ACAD10,ACHE,ACKR4,ACOX3,ACOXL,ACSL6,ADA,ADAD2,ADAMTS1,ADAMTS14,ADAMTSL4,ADAMTSL5,ADCY1,ADCY6,ADD2,ADD3,ADGRE5,ADGRG1,ADGRG2,ADGRG5,ADGRG7,ADGRL2,ADGRV1,ADRB3,ADTRP,AFF3,AGA,AGFG2,AHCY,AIFM3,AKR1B10,ALAD,ALDH18A1,ALDH3A1,ALOX12,ALOX5,ALPK1,AMOTL2,AMPD2,ANGPTL7,ANKRD23,ANKRD24,ANKRD55,ANKRD6,ANO1,ANO10,ANXA8/ANXA8L1,APOBEC1,…	1021
Gastrointestinal Disease,Organismal Injury and Abnormalities	Colorectal lesion	2.05e-26		1.553	ABCA4,ABCA5,ABCC3,ABCC5,ABCG2,ABHD14B,ACACB,ACKR4,ACOT7,ACOX3,ADA,ADAMTS1,ADAMTS14,ADAMTSL4,ADAMTSL5,ADCY1,ADD2,ADD3,ADGRA2,ADGRE5,ADGRG1,ADGRL1,ADGRL2,ADGRV1,ADTRP,AFF3,AHCY,AIM2,AKR1B10,ALDH1A3,ALOX5,ALPK1,AMOTL2,ANKRD23,ANKRD24,ANKRD6,ANLN,ANO1,ANO10,APOBEC1,AQP3,AR,ARC,ARG1,ARHGEF28,ARL4C,ARMCX1,ARVCF,ASAP3,ASB2,ASB4,ATG10,ATP13A4,ATP13A5,ATP6V0D2,ATP6V1B1,ATP6V1C2,AURKA,AURKB,AUTS2,AVPR1A,AW…	754
Cancer,Organismal Injury and Abnormalities,Reproductive System Disease	Breast or ovarian cancer	2.09e-26		-1.702	ABCA4,ABCC3,ABCC5,ABCG2,ABCG4,ABHD12B,ABHD14B,ABLIM3,ACACB,ACAD10,ACSS2,ADAMTS1,ADAMTS14,ADCY1,ADCY6,ADD2,ADGRG1,ADGRG7,ADGRL2,ADGRV1,AFF3,AIF1,AIM2,AK1,ALAD,ALDH18A1,ALDH1A3,ALDH3A1,ALOX5,ALPK1,AMOTL2,AMPD2,ANKRD24,ANKRD55,ANKRD6,ANLN,ANO10,ANXA8/ANXA8L1,APOBEC3B,AR,ARHGAP22,ARHGEF28,ARL4C,ASB4,ASF1B,ATP13A5,ATP1A1,ATP6V1B1,AURKA,AURKB,B4GALNT1,BAK1,BARD1,BCL3,BDH1,BDKRB2,BGLAP,BHLHE40,BIRC5,BLK…	580
Cancer,Organismal Injury and Abnormalities	Genitourinary adenocarcinoma	2.44e-26	Decreased	-2.396	ABCA4,ABCA5,ABCC3,ABCC5,ABCG2,ABCG4,ABHD12B,ABHD15,ABHD3,ABLIM3,ABTB2,ACACB,ACAD10,ACKR4,ACOT7,ACOX3,ACSL6,ACSS2,ADAD2,ADAMTS1,ADAMTS14,ADAMTSL4,ADCY1,ADCY6,ADD2,ADD3,ADGRA2,ADGRE5,ADGRG1,ADGRG2,ADGRG7,ADGRV1,ADORA2B,ADRB3,AFF3,AHCY,AIF1,ALDH18A1,ALOX5,ALPK1,AMPD2,ANKRD24,ANKRD55,ANKRD6,ANLN,ANXA8/ANXA8L1,AP1S2,APOBEC1,APOBEC3B,APOL2,AR,ARHGAP22,ARHGAP24,ARHGEF28,ARL4C,ARMC2,ARMCX1,ARVCF,ASAP3,AS…	881
Cancer,Gastrointestinal Disease,Organismal Injury and Abnormalities	Colorectal tumor	3.23e-26		1.374	ABCA4,ABCA5,ABCC3,ABCC5,ABCG2,ABHD14B,ACACB,ACKR4,ACOT7,ACOX3,ADA,ADAMTS1,ADAMTS14,ADAMTSL4,ADAMTSL5,ADCY1,ADD2,ADD3,ADGRA2,ADGRE5,ADGRG1,ADGRL1,ADGRL2,ADGRV1,ADTRP,AFF3,AHCY,AIM2,AKR1B10,ALDH1A3,ALOX5,ALPK1,AMOTL2,ANKRD23,ANKRD24,ANKRD6,ANLN,ANO1,ANO10,APOBEC1,AQP3,AR,ARC,ARG1,ARHGEF28,ARL4C,ARMCX1,ARVCF,ASAP3,ASB2,ASB4,ATG10,ATP13A4,ATP13A5,ATP6V0D2,ATP6V1B1,ATP6V1C2,AURKA,AURKB,AUTS2,AVPR1A,AW…	753
Cancer,Organismal Injury and Abnormalities	Breast or gastric cancer	4.81e-26		-1.613	AADAC,ABCA4,ABCA5,ABCC3,ABCC5,ABCG2,ABCG4,ABHD12B,ABHD14B,ABHD3,ABLIM3,ACACB,ACAD10,ACKR4,ACOX3,ACSS2,ADAMTS1,ADAMTS14,ADAMTSL4,ADCY1,ADCY6,ADD2,ADD3,ADGRA2,ADGRG1,ADGRG7,ADGRL2,ADGRV1,ADRB3,AFF3,AIF1,AIM2,AK1,ALAD,ALDH18A1,ALDH1A3,ALDH3A1,ALOX5,ALPK1,AMOTL2,AMPD2,ANGPTL7,ANKRD23,ANKRD24,ANKRD55,ANKRD6,ANLN,ANO1,ANO10,ANXA8/ANXA8L1,APOBEC3B,AR,ARC,ARHGAP22,ARHGAP24,ARHGEF28,ARL4C,ARMC2,ARSA,ASB4,…	796
Tissue Development	Accumulation of cells	9.49e-26	Increased	2.686	ADGRE5,AGRP,ALOX5,BCL2A1,BCL3,BMP4,BRCA1,BUB1B,CBS/LOC102724560,CCL1,CCL17,Ccl2,CCL22,Ccl7,CCR1,CCR5,CCR7,CD200,CD274,CD44,CD80,CKS1B,CTSC,CXCL10,CXCL16,Cxcl9,CXCR2,CXCR4,DAB1,EDN1,EGLN1,EGR1,EPHA4,F3,FAS,FCER1A,FCGR3A/FCGR3B,FGFR2,FLT1,FOSL1,GATA2,GATA3,GIMAP1-GIMAP5,GNAQ,HDC,ICAM1,ICOS,IER3,IL12B,IL15,IL18,IL1B,IL21R,IL23A,IL2RA,IL33,IL4R,IL6R,IL9R,IRF1,IRF4,ITGA5,KIT,LCN2,LRP8,LTC4S,MAP3K8,MDK…	100
Cellular Growth and Proliferation,Lymphoid Tissue Structure and Development	Proliferation of lymphatic system cells	9.93e-26	Increased	2.199	ACHE,ACKR4,ADA,AIF1,ARG1,AURKA,AURKB,BATF,BCL2A1,BCL3,BHLHE40,BIRC5,BMP2,BMP4,BRCA1,CALR,CBS/LOC102724560,CCL1,CCL17,CCL19,Ccl2,CCL20,CCL22,CCNB1,CCR5,CCR6,CCR7,CD247,Cd24a,CD274,CD38,CD3E,CD44,CD5,CD55,Cd59a,CD6,CD80,CD8A,CHI3L1,CHST3,CLEC2A,CNR2,CSF2RB,CTPS1,CTSD,CXCL10,CXCL14,CXCR4,DSG1,DUSP14,E2F2,EBI3,EFNB3,EGR1,EGR2,EHD3,EPCAM,EPHB2,ERG,FAS,FCGR3A/FCGR3B,FOS,FOXM1,FOXP3,GATA2,GATA3,GCH1,GIM…	179
Cellular Movement,Hematological System Development and Function,Immune Cell Trafficking	Cellular infiltration by leukocytes	1.76e-25		1.781	ADA,ADRB3,AIM2,ALOX5,AR,ARG1,BCL3,C3AR1,CASP1,CCL19,Ccl2,CCL22,CCR1,CCR4,CCR5,CCR6,CCR7,CD247,CD274,CD38,CD44,CD55,Cd59a,CD6,CDH3,CES1,CFB,CMA1,CNR2,CSF2RB,CTSC,CXCL10,CXCL16,Cxcl9,CXCR2,CYP2J2,EDN1,EGLN1,EGLN3,EPAS1,F3,F7,FAS,FASN,FLT1,FOS,FOXM1,FOXO6,FOXP3,GAL3ST1,GAS6,GATA2,GJB2,GPR132,ICAM1,ICOS,IGFBP3,IL12B,IL15,IL18,IL1B,IL21R,IL23A,IL27RA,IL2RA,IL33,IL4R,IL6R,IRF7,KITLG,KNG1,LCN2,LILRB4,LM…	123
Cell Death and Survival	Cell death of blood cells	5.6e-25		0.795	ADA,AGA,AIM2,AURKB,BAK1,BCL2A1,BCL3,BIRC5,BLK,BMP2,BMP4,BRCA1,C3AR1,CACNB3,CASP1,CASP4,CCL19,Ccl2,CCNB1,CCR5,CCR6,CCR7,CD247,Cd24a,CD274,CD38,CD3E,CD44,CD5,CD6,CD7,CD80,CDK1,CHI3L1,CKS1B,CLEC2A,CNR2,CSF2RB,CTSD,CUL9,CXCL10,CXCR2,CXCR4,DAPK2,DRAM1,E2F2,EGR1,EIF4EBP1,EPAS1,EPHA4,EYA2,FAS,FCER1A,FCGR3A/FCGR3B,FOS,FOSL1,GAPDH,GATA2,GATA3,GIMAP1,GIMAP1-GIMAP5,GLS,GPR132,GPR65,Gzmb,HDAC5,HOXA3,ICAM1,IC…	159
Cancer,Organismal Injury and Abnormalities,Reproductive System Disease	Mammary tumor	5.78e-25		0.653	ABCC5,ABCG2,ABHD14B,ABLIM3,ACACB,ACSS2,ADAMTS1,ADAMTS14,ADCY6,ADGRL2,ADGRV1,AIM2,AK1,ALAD,ALDH18A1,ALDH1A3,ALDH3A1,ALOX5,ALPK1,AMOTL2,ANKRD24,ANKRD6,ANLN,ANO10,APOBEC3B,AR,ARHGAP22,ARL4C,ASF1B,ATP1A1,AURKA,B4GALNT1,BAK1,BARD1,BCL2A1,BDKRB2,BGLAP,BHLHE40,BIRC5,BLK,BMP2,BMP4,BMP7,BRCA1,BRD9,BUB1,BUB1B,C11orf65,C3AR1,CA9,CACNA1E,CACNB2,CAPN2,CARNS1,Cbr2,CBR3,CBS/LOC102724560,CCDC27,CCL17,CCL19,Ccl2,…	468
Cancer,Organismal Injury and Abnormalities	Soft tissue neoplasm	6.65e-25		-0.126	AADAC,ABCA4,ABCA5,ABCC3,ABCC5,ABCG2,ABCG4,ABHD12B,ABHD3,ABLIM3,ABTB2,ACACB,ACAD10,ACHE,ACKR4,ACOX3,ACOXL,ACSL6,ADA,ADAD2,ADAMTS14,ADAMTSL4,ADAMTSL5,ADCY1,ADCY6,ADD2,ADD3,ADGRE5,ADGRG1,ADGRG2,ADGRG7,ADGRL2,ADGRV1,ADRB3,ADTRP,AFF3,AGA,AGFG2,AHCY,AIFM3,AKR1B10,ALAD,ALDH18A1,ALDH3A1,ALOX12,ALOX5,ALPK1,AMOTL2,AMPD2,ANGPTL7,ANKRD23,ANKRD24,ANKRD55,ANKRD6,ANO1,ANO10,ANXA8/ANXA8L1,APOBEC1,APOBEC3B,APRT,A…	972
Cell Death and Survival	Cell death of immune cells	7.17e-25		0.831	ADA,AGA,AIM2,AURKB,BAK1,BCL2A1,BCL3,BIRC5,BLK,BMP2,BMP4,BRCA1,C3AR1,CACNB3,CASP1,CASP4,CCL19,Ccl2,CCNB1,CCR5,CCR6,CCR7,CD247,Cd24a,CD274,CD38,CD3E,CD44,CD5,CD6,CD7,CD80,CDK1,CHI3L1,CLEC2A,CNR2,CSF2RB,CTSD,CUL9,CXCL10,CXCR2,CXCR4,DAPK2,DRAM1,E2F2,EGR1,EIF4EBP1,EPHA4,EYA2,FAS,FCER1A,FCGR3A/FCGR3B,FOS,FOSL1,GAPDH,GATA3,GIMAP1,GIMAP1-GIMAP5,GLS,GPR132,GPR65,Gzmb,HDAC5,HOXA3,ICAM1,ICOS,IER3,IKZF2,IKZF…	152
Endocrine System Disorders,Gastrointestinal Disease,Metabolic Disease,Organismal Injury and Abnormalities	Diabetes mellitus	8.26e-25		-0.004	5830418P13Rik,AADAC,ACACB,ACAD10,ACHE,ACOX3,ADAMTS1,ADCY1,ADORA2B,ADRB3,AIF1,AIM2,ALOX12,ANGPTL7,APLN,Apol7a (includes others),AR,ARG1,ASB2,ATP1A1,BDH1,BGLAP,BHLHE40,BLK,BMP2,BMP4,BMP7,BTC,C3AR1,CA12,CA2,CA9,CACNB2,CALML3,CALR,CAPG,CASP1,CASP4,CBS/LOC102724560,CCL19,Ccl2,CCL22,CCR1,CCR5,CCR6,CCR7,CD200,CD274,CD38,CD3E,CD44,CD5,CD55,CD7,CD80,CD96,CDH17,CFB,CHGA,CHI3L1,CHRM4,CMA1,CNR2,COL19A1,COL27…	272
Cellular Assembly and Organization,Cellular Function and Maintenance	Organization of cytoskeleton	9.61e-25		1.711	ABLIM3,ACHE,ADCY1,ADCY6,ADGRA2,ALPK1,Ang2,AR,ARC,ARHGAP24,ARHGEF28,ARL3,ARSA,ASB2,AURKA,AURKB,AUTS2,BASP1,BIRC5,BMP2,BMP4,BMP7,BRCA1,CALML3,CALR,CAPG,CAPN2,CAPRIN2,CASP4,CCDC113,CCL19,Ccl27a,CCNA2,CCNB1,CCR5,CCR7,Cd24a,CD3E,CD44,CD82,CDC20,CDH4,CDK1,CENPE,CFL1,CGN,CIB3,CIT,CKAP2,CKAP4,CKB,CLDN3,CLMN,CNR2,CRMP1,CSRP1,CSTB,CTNND2,CTNS,CUL9,CXCL10,CXCR2,CXCR4,DAB1,DGKG,DLGAP5,DNAAF1,DNM3,DSCAM,DZIP1…	274
Cancer,Organismal Injury and Abnormalities	Malignant connective or soft tissue neoplasm	1.76e-24		-1.067	AADAC,ABCA4,ABCA5,ABCC3,ABCC5,ABCG2,ABCG4,ABHD12B,ABHD3,ABLIM3,ABTB2,ACACB,ACAD10,ACHE,ACKR4,ACOX3,ACOXL,ACSL6,ADA,ADAD2,ADAMTS14,ADAMTSL4,ADAMTSL5,ADCY1,ADCY6,ADD2,ADD3,ADGRE5,ADGRG1,ADGRG2,ADGRG7,ADGRL2,ADGRV1,ADRB3,ADTRP,AFF3,AGA,AGFG2,AHCY,AIFM3,AKR1B10,ALAD,ALDH18A1,ALDH3A1,ALOX12,ALOX5,ALPK1,AMOTL2,AMPD2,ANGPTL7,ANKRD23,ANKRD24,ANKRD55,ANKRD6,ANO1,ANO10,ANXA8/ANXA8L1,APOBEC1,APOBEC3B,APRT,A…	980
Cellular Development,Cellular Growth and Proliferation	Proliferation of blood cells	3.59e-24		1.959	ACHE,ACKR4,ADA,ADRB3,AIF1,ARG1,AURKA,AURKB,BATF,BCL2A1,BCL3,BHLHE40,BIRC5,BMP2,BMP4,BRCA1,CALR,CBS/LOC102724560,CCL1,CCL17,CCL19,Ccl2,CCL20,CCL22,CCNA2,CCR5,CCR6,CCR7,CD247,Cd24a,CD274,CD38,CD3E,CD44,CD5,CD55,Cd59a,CD6,CD80,CD8A,CHST3,CKS1B,CLEC2A,CNR2,CSF2RB,CSF3R,CTPS1,CTSD,CXCL10,CXCL14,CXCL16,CXCR4,DSG1,DUSP14,E2F2,EBI3,EFNB3,EGLN1,EGR1,EGR2,EHD3,EPAS1,EPHB2,ERG,FAS,FCGR3A/FCGR3B,FOS,FOXP3,GA…	188
Connective Tissue Disorders,Inflammatory Disease,Inflammatory Response,Organismal Injury and Abnormalities,Skeletal and Muscular Disorders	Inflammation of joint	4.44e-24		1.438	ABCG2,ACHE,ACSL6,ADA,ADAMTS1,ADAMTS14,ADGRE5,ADRB3,AIF1,ALOX12,ALOX5,AR,ARG1,BARD1,BCL3,BDKRB2,BGLAP,BIRC5,BLK,BMP2,BMP4,BTC,C3AR1,CA2,CACNB2,CALR,CAMK1,CAPN2,CASP1,CCL1,CCL17,CCL19,Ccl2,CCL20,CCL22,Ccl7,CCNB1,CCR1,CCR4,CCR5,CCR6,CCR7,CD200,CD247,CD274,CD3E,CD44,Cd59a,CD6,CD80,CD99L2,CEMIP,CFB,CHI3L1,CMA1,CNR2,COL4A5,COL4A6,CSF2RB,CSF3R,CTSC,CXCL10,CXCL14,CXCL16,Cxcl9,CXCR2,CXCR4,CYP2B6,CYP4F3,DN…	204
Cancer,Organismal Injury and Abnormalities	Malignant soft tissue neoplasm	5.76e-24		-0.126	AADAC,ABCA4,ABCA5,ABCC3,ABCC5,ABCG2,ABCG4,ABHD12B,ABHD3,ABLIM3,ABTB2,ACACB,ACAD10,ACHE,ACKR4,ACOX3,ACOXL,ACSL6,ADA,ADAD2,ADAMTS14,ADAMTSL4,ADAMTSL5,ADCY1,ADCY6,ADD2,ADD3,ADGRE5,ADGRG1,ADGRG2,ADGRG7,ADGRL2,ADGRV1,ADRB3,ADTRP,AFF3,AGA,AGFG2,AHCY,AIFM3,AKR1B10,ALAD,ALDH18A1,ALDH3A1,ALOX12,ALOX5,ALPK1,AMOTL2,AMPD2,ANGPTL7,ANKRD23,ANKRD24,ANKRD55,ANKRD6,ANO1,ANO10,ANXA8/ANXA8L1,APOBEC1,APOBEC3B,APRT,A…	967
Cancer,Gastrointestinal Disease,Organismal Injury and Abnormalities	Colorectal cancer	6.91e-24		-0.148	ABCA4,ABCA5,ABCC3,ABCC5,ABCG2,ABHD14B,ACACB,ACKR4,ACOT7,ACOX3,ADA,ADAMTS1,ADAMTS14,ADAMTSL4,ADAMTSL5,ADCY1,ADD2,ADD3,ADGRA2,ADGRE5,ADGRG1,ADGRL1,ADGRL2,ADGRV1,ADTRP,AFF3,AHCY,AIM2,AKR1B10,ALDH1A3,ALOX5,ALPK1,AMOTL2,ANKRD23,ANKRD24,ANKRD6,ANLN,ANO1,ANO10,APOBEC1,AQP3,AR,ARC,ARG1,ARHGEF28,ARL4C,ARMCX1,ARVCF,ASAP3,ASB2,ASB4,ATG10,ATP13A4,ATP13A5,ATP6V0D2,ATP6V1B1,ATP6V1C2,AURKA,AURKB,AUTS2,AVPR1A,AW…	734
Hematological System Development and Function,Tissue Morphology	Quantity of myeloid cells	9.72e-24		0.097	ACHE,ADA,ADD2,ADD3,ADGRE5,ADRB3,ADTRP,ALOX5,AR,ARG1,AURKA,B4GALNT1,B4GALNT2,BATF,BCL2A1,BCL3,BIRC5,C3AR1,CASP1,CBS/LOC102724560,Ccl2,CCL22,Ccl7,CCR1,CCR4,CCR5,CCR6,CD200,Cd24a,CD274,Cd59a,CD8A,CHST3,CLIC4,CNR2,CSF2RB,CSF3R,CXCL10,CXCL14,CXCR2,CXCR4,CXCR6,EBI3,EGLN1,EPAS1,F3,FAS,FCER1A,FOXP3,GATA2,GIMAP1-GIMAP5,GPR132,HBEGF,HDC,HOXA3,ICAM1,IGFBP3,IL12B,IL12RB2,IL15,IL18,IL1B,IL21R,IL23A,IL27RA,IL2…	141
Cancer,Organismal Injury and Abnormalities	Pelvic tumor	1.07e-23		1.253	AADAC,ABCA4,ABCA5,ABCC3,ABCC5,ABCG2,ABCG4,ABHD12B,ABHD15,ABHD3,ABLIM3,ABTB2,ACACB,ACAD10,ACHE,ACOT7,ACOX3,ACSL6,ACSS2,ADA,ADAD2,ADAMTS1,ADAMTS14,ADAMTSL4,ADCY1,ADCY6,ADD2,ADD3,ADGRA2,ADGRE5,ADGRG1,ADGRG2,ADGRG7,ADGRL2,ADGRV1,AFF3,AGFG2,AHCY,AIF1,ALAD,ALDH18A1,ALDH3A1,ALOX5,ALPK1,AMPD2,ANKRD24,ANKRD55,ANKRD6,ANLN,ANXA8/ANXA8L1,AP1S2,APOBEC1,APOBEC3B,APOL2,AR,ARHGAP22,ARHGAP24,ARHGEF28,ARL4C,ARL4D,…	947
Cancer,Organismal Injury and Abnormalities,Reproductive System Disease	Breast or gynecological cancer	1.33e-23		-1.702	AADAC,ABCA4,ABCA5,ABCC3,ABCC5,ABCG2,ABCG4,ABHD12B,ABHD14B,ABLIM3,ABTB2,ACACB,ACAD10,ACSL6,ACSS2,ADAMTS1,ADAMTS14,ADAMTSL4,ADCY1,ADCY6,ADD2,ADD3,ADGRG1,ADGRG2,ADGRG7,ADGRL2,ADGRV1,AFF3,AHCY,AIF1,AIM2,AK1,ALAD,ALDH18A1,ALDH1A3,ALDH3A1,ALOX5,ALPK1,AMOTL2,AMPD2,ANKRD24,ANKRD55,ANKRD6,ANLN,ANO10,ANXA8/ANXA8L1,AP1S2,APOBEC3B,APOL2,AR,ARHGAP22,ARHGAP24,ARHGEF28,ARL4C,ARMC2,ARMCX1,ARVCF,ASB4,ASF1B,ATP13A…	853
Cancer,Organismal Injury and Abnormalities	Pelvic cancer	1.8e-23		-1.232	AADAC,ABCA4,ABCA5,ABCC3,ABCC5,ABCG2,ABCG4,ABHD12B,ABHD15,ABHD3,ABLIM3,ABTB2,ACACB,ACAD10,ACHE,ACOT7,ACOX3,ACSL6,ACSS2,ADA,ADAD2,ADAMTS1,ADAMTS14,ADAMTSL4,ADCY1,ADCY6,ADD2,ADD3,ADGRA2,ADGRE5,ADGRG1,ADGRG2,ADGRG7,ADGRL2,ADGRV1,AFF3,AGFG2,AHCY,AIF1,ALAD,ALDH18A1,ALDH3A1,ALOX5,ALPK1,AMPD2,ANKRD24,ANKRD55,ANKRD6,ANLN,ANXA8/ANXA8L1,AP1S2,APOBEC1,APOBEC3B,APOL2,AR,ARHGAP22,ARHGAP24,ARHGEF28,ARL4C,ARMC2,…	936
Hematological System Development and Function,Tissue Development	Accumulation of blood cells	1.97e-23	Increased	2.637	ADGRE5,AGRP,ALOX5,BCL2A1,BCL3,BMP4,CBS/LOC102724560,CCL1,CCL17,Ccl2,CCL22,Ccl7,CCR1,CCR5,CCR7,CD200,CD274,CD44,CD80,CKS1B,CTSC,CXCL10,Cxcl9,CXCR2,CXCR4,EDN1,EGLN1,EGR1,EPHA4,F3,FAS,FCER1A,FCGR3A/FCGR3B,FGFR2,FOSL1,GATA2,GIMAP1-GIMAP5,GNAQ,HDC,ICAM1,ICOS,IER3,IL12B,IL15,IL18,IL1B,IL21R,IL23A,IL2RA,IL33,IL4R,IL9R,IRF1,IRF4,ITGA5,KIT,LCN2,LTC4S,MAP3K8,MDK,MMP9,MYBL2,NFKB2,NLRP3,NT5E,POSTN,PPARD,PRKC…	87
Cell-To-Cell Signaling and Interaction	Activation of cells	2.51e-23	Increased	2.763	ABCA4,ACHE,ADA,ADORA2B,ADRB3,AIM2,ALOX5,APLN,ARG1,AVPR1A,BAK1,BCL2A1,BCL3,BHLHE40,BLK,BMP2,BNIP3,C3AR1,CALR,CASP1,CBS/LOC102724560,CCL1,CCL17,Ccl2,CCL20,CCL22,CCR5,CCR6,CCR7,CD200,CD247,Cd24a,CD274,CD38,CD3E,CD44,CD5,CD55,CD6,CD7,CD80,CD8A,CFL1,CHGA,CHI3L1,CNR2,CSF2RB,CXCL10,CXCR2,CXCR4,DGKG,DGKI,DOK3,EDN1,EGR2,ENTPD2,EPHB2,EXT1,F10,F3,F7,FAS,FCER1A,FCGR3A/FCGR3B,FFAR2,FOS,FOXP3,FUT8,GATA2,GATA3,…	211
Cancer,Organismal Injury and Abnormalities,Reproductive System Disease	Genital tumor	2.61e-23		0.632	AADAC,ABCA4,ABCA5,ABCC3,ABCC5,ABCG2,ABCG4,ABHD12B,ABHD15,ABHD3,ABLIM3,ABTB2,ACACB,ACAD10,ACHE,ACOT7,ACOX3,ACSL6,ACSS2,ADAD2,ADAMTS1,ADAMTS14,ADAMTSL4,ADCY1,ADCY6,ADD2,ADD3,ADGRA2,ADGRE5,ADGRG1,ADGRG2,ADGRG7,ADGRL2,ADGRV1,ADORA2B,AFF3,AHCY,AIF1,ALDH18A1,ALDH3A1,ALOX5,ALPK1,AMPD2,ANKRD24,ANKRD55,ANKRD6,ANLN,ANXA8/ANXA8L1,AP1S2,APOBEC1,APOBEC3B,APOL2,AR,ARHGAP22,ARHGAP24,ARHGEF28,ARL4C,ARL4D,ARMC2,A…	896
Cellular Function and Maintenance	Cellular homeostasis	2.84e-23	Increased	2.584	ABCC3,ABCG2,ACACB,ACHE,ADA,ADAMTS1,ADCY6,ADORA2B,AGA,AIFM3,AK1,ALOX5,ANO1,APLN,AQP3,AR,ARG1,ARSA,ATG10,ATP13A4,ATP1A1,ATP6V1B1,AURKA,AVPR1A,BACE2,BAK1,BARD1,BATF,BCL2A1,BCL3,BDKRB2,BGLAP,BHLHE40,BIRC5,BMP2,BMP4,BNIP3,BRCA1,C3AR1,CA2,CA9,CACNA1E,CACNB3,CALR,CAMK1,CASP1,CASQ1,CCL1,CCL17,CCL19,Ccl2,CCL20,CCL22,Ccl7,CCNB2,CCR1,CCR5,CCR6,CCR7,CD247,Cd24a,CD274,CD38,CD3E,CD5,CD55,CD6,CD80,CD8A,CD8B,CGN…	311
Cancer,Dermatological Diseases and Conditions,Organismal Injury and Abnormalities	Cutaneous melanoma	2.89e-23		-0.05	AADAC,ABCA4,ABCA5,ABCC3,ABCC5,ABCG2,ABCG4,ABHD12B,ABHD3,ABLIM3,ABTB2,ACACB,ACAD10,ACHE,ACKR4,ACOX3,ACOXL,ACSL6,ADA,ADAD2,ADAMTS14,ADAMTSL4,ADAMTSL5,ADCY1,ADCY6,ADD2,ADD3,ADGRE5,ADGRG1,ADGRG2,ADGRG7,ADGRL2,ADGRV1,ADRB3,ADTRP,AFF3,AGA,AGFG2,AHCY,AIFM3,AKR1B10,ALAD,ALDH18A1,ALDH3A1,ALOX12,ALOX5,ALPK1,AMOTL2,AMPD2,ANGPTL7,ANKRD23,ANKRD24,ANKRD55,ANKRD6,ANO1,ANO10,ANXA8/ANXA8L1,APOBEC1,APOBEC3B,APRT,A…	934
Cardiovascular System Development and Function,Organismal Development	Vasculogenesis	3.78e-23		1.231	ABCA4,ADA,ADAMTS1,ADCY6,ADGRA2,ADORA2B,ADTRP,AIF1,Aldh1a7,ALOX12,ALOX5,AP1S2,APLN,AR,ARG1,ARHGAP22,ARHGAP24,ASB4,BDKRB2,BIRC5,BMP2,BMP4,BMP7,BTC,C3AR1,CALR,CASP1,CBS/LOC102724560,CCL1,Ccl2,CCNE1,CCR5,CCR6,CCR7,CD3E,CD44,Cd59a,CD82,CFB,CHGA,CHI3L1,CLIC4,CSF2RB,CXCL10,CXCL14,CXCR2,CXCR4,CYP4F2,E2F2,E2F3,ECE1,ECT2,EDN1,EGFL6,EGLN1,EGLN3,EGR1,EHD3,ELK3,EPAS1,EPHB2,ERG,F3,FAS,FERMT3,FGF9,FGFR2,FLT1,FO…	181
Cancer,Organismal Injury and Abnormalities,Reproductive System Disease	Breast cancer	4.14e-23		-1.478	ABCC5,ABCG2,ABHD14B,ABLIM3,ACACB,ACSS2,ADAMTS1,ADAMTS14,ADCY6,ADGRL2,ADGRV1,AIM2,AK1,ALAD,ALDH18A1,ALDH1A3,ALDH3A1,ALOX5,ALPK1,AMOTL2,ANKRD24,ANKRD6,ANLN,ANO10,APOBEC3B,AR,ARHGAP22,ARL4C,ASF1B,ATP1A1,AURKA,B4GALNT1,BAK1,BARD1,BDKRB2,BGLAP,BHLHE40,BIRC5,BLK,BMP4,BMP7,BRCA1,BRD9,BUB1,BUB1B,C11orf65,C3AR1,CA9,CACNA1E,CACNB2,CAPN2,CARNS1,Cbr2,CBS/LOC102724560,CCDC27,CCL17,CCL19,Ccl2,CCNB1,CCNE1,CCR4,…	447
Cell-To-Cell Signaling and Interaction,Hematological System Development and Function	Activation of blood cells	4.21e-23	Increased	2.511	ACHE,ADA,ADORA2B,AIM2,ALOX5,APLN,ARG1,BAK1,BCL3,BHLHE40,BLK,C3AR1,CALR,CASP1,CBS/LOC102724560,CCL1,CCL17,Ccl2,CCL20,CCL22,CCR5,CCR6,CCR7,CD200,CD247,Cd24a,CD274,CD38,CD3E,CD44,CD5,CD55,CD6,CD7,CD80,CD8A,CHGA,CHI3L1,CNR2,CSF2RB,CXCL10,CXCR2,DGKG,DGKI,DOK3,EDN1,EGR2,ENTPD2,EPHB2,EXT1,F10,F3,F7,FAS,FCER1A,FCGR3A/FCGR3B,FOS,FOXP3,FUT8,GATA3,GDNF,GIMAP1-GIMAP5,GIMAP6,GNA14,GNAQ,Gzmb,HDAC5,HOXB4,ICAM1,…	172
Cellular Function and Maintenance	Function of leukocytes	5.94e-23		0.39	ACKR4,ADA,ADORA2B,AIM2,BCL2A1,BCL3,BHLHE40,BIRC5,C3AR1,CACNB3,CAPG,CCL1,Ccl2,CCR1,CCR5,CCR6,CCR7,CD200,CD247,CD274,CD3E,CD44,Cd59a,CD80,CD8A,CD8B,CD96,CHI3L1,CMA1,CNR2,CSF2RB,CTSC,CXCL10,CXCR2,EBI3,EGR1,F3,FCAMR,FCER1A,FLT1,FOS,FOXP3,GATA2,Gzmb,ICAM1,ICOS,IL12B,IL12RB2,IL15,IL18,IL18R1,IL18RAP,IL1B,IL21R,IL23A,IL27RA,IL2RA,IL31RA,IL33,IL4R,IL9R,IMPDH1,IRAK3,IRF1,IRF7,KCNN4,KIT,LCN2,LDHA,LILRB4,LI…	115
Cellular Function and Maintenance	Function of blood cells	6.51e-23		0.555	ACKR4,ADA,ADD2,ADORA2B,AIM2,BAK1,BCL2A1,BCL3,BHLHE40,BIRC5,C3AR1,CACNB3,CAPG,CCL1,Ccl2,CCR1,CCR5,CCR6,CCR7,CD200,CD247,CD274,CD3E,CD44,CD55,Cd59a,CD80,CD8A,CD8B,CD96,CHI3L1,CMA1,CNR2,CSF2RB,CTSC,CXCL10,CXCR2,EBI3,EGR1,ERG,F3,FCAMR,FCER1A,FLT1,FOS,FOXP3,GAS6,GATA2,GNAQ,Gzmb,ICAM1,ICOS,IL12B,IL12RB2,IL15,IL18,IL18R1,IL18RAP,IL1B,IL21R,IL23A,IL27RA,IL2RA,IL31RA,IL33,IL4R,IL9R,IMPDH1,IRAK3,IRF1,IRF7,…	123
Cancer,Organismal Injury and Abnormalities,Reproductive System Disease	Genital tract cancer	7.91e-23		-1.885	AADAC,ABCA4,ABCA5,ABCC3,ABCC5,ABCG2,ABCG4,ABHD12B,ABHD15,ABHD3,ABLIM3,ABTB2,ACACB,ACAD10,ACHE,ACOT7,ACOX3,ACSL6,ACSS2,ADAD2,ADAMTS1,ADAMTS14,ADAMTSL4,ADCY1,ADCY6,ADD2,ADD3,ADGRA2,ADGRE5,ADGRG1,ADGRG2,ADGRG7,ADGRL2,ADGRV1,ADORA2B,AFF3,AHCY,AIF1,ALDH18A1,ALDH3A1,ALOX5,ALPK1,AMPD2,ANKRD24,ANKRD55,ANKRD6,ANLN,ANXA8/ANXA8L1,AP1S2,APOBEC1,APOBEC3B,APOL2,AR,ARHGAP22,ARHGAP24,ARHGEF28,ARL4C,ARMC2,ARMCX1,…	883
Cell-To-Cell Signaling and Interaction,Hematological System Development and Function,Immune Cell Trafficking,Inflammatory Response	Activation of leukocytes	1.18e-22	Increased	3	ACHE,ADA,ADORA2B,AIM2,ALOX5,ARG1,BAK1,BCL3,BHLHE40,BLK,C3AR1,CALR,CASP1,CBS/LOC102724560,CCL1,CCL17,Ccl2,CCL20,CCL22,CCR5,CCR6,CCR7,CD200,CD247,Cd24a,CD274,CD38,CD3E,CD44,CD5,CD55,CD6,CD7,CD80,CD8A,CHGA,CHI3L1,CNR2,CSF2RB,CXCL10,CXCR2,DOK3,EDN1,EGR2,EPHB2,EXT1,F10,F7,FAS,FCER1A,FCGR3A/FCGR3B,FOS,FOXP3,FUT8,GATA3,GDNF,GIMAP1-GIMAP5,GIMAP6,Gzmb,HDAC5,ICAM1,ICOS,IKZF4,IL12B,IL12RB2,IL15,IL18,IL18R1,…	160
Cancer,Organismal Injury and Abnormalities,Reproductive System Disease	Genital carcinoma	1.99e-22			AADAC,ABCA4,ABCA5,ABCC3,ABCC5,ABCG2,ABCG4,ABHD12B,ABHD15,ABHD3,ABLIM3,ABTB2,ACACB,ACAD10,ACHE,ACOT7,ACOX3,ACSL6,ACSS2,ADAD2,ADAMTS1,ADAMTS14,ADAMTSL4,ADCY1,ADCY6,ADD2,ADD3,ADGRA2,ADGRE5,ADGRG1,ADGRG2,ADGRG7,ADGRV1,ADORA2B,AFF3,AHCY,AIF1,ALDH18A1,ALOX5,ALPK1,AMPD2,ANKRD24,ANKRD55,ANKRD6,ANLN,ANXA8/ANXA8L1,AP1S2,APOBEC1,APOBEC3B,APOL2,AR,ARHGAP22,ARHGAP24,ARHGEF28,ARL4C,ARMC2,ARMCX1,ARVCF,ASAP3,ASB…	833
Hematological System Development and Function,Lymphoid Tissue Structure and Development,Tissue Morphology	Quantity of T lymphocytes	2.08e-22		1.122	ABCG2,ACKR4,ADA,ADORA2B,AIM2,APOBEC1,BATF,BCL2A1,BCL3,BHLHE40,BIRC5,C3AR1,CCL19,Ccl2,CCNB2,CCR1,CCR4,CCR5,CCR6,CCR7,CD247,CD274,CD38,CD3E,CD44,CD5,Cd59a,CD7,CD80,CD8A,CD8B,CHI3L1,CHST3,CSF2RB,CTSD,CXCL10,CXCL14,CXCL16,CXCR2,CXCR4,CYP27A1,E2F2,EBI3,EGR2,EPHA4,FABP5,FAS,FGFR2,FOS,FOSB,FOXP3,GATA3,GIMAP1-GIMAP5,GPR132,GRAP,Gzmb,HBEGF,HOXA3,ICAM1,ICOS,IKZF4,IL12B,IL12RB2,IL15,IL18,IL21R,IL23A,IL27RA,…	135
Cellular Development,Cellular Growth and Proliferation,Hematological System Development and Function,Lymphoid Tissue Structure and Development	Proliferation of lymphocytes	2.26e-22	Increased	2.183	ACKR4,ADA,AIF1,ARG1,AURKA,AURKB,BATF,BCL2A1,BCL3,BHLHE40,BIRC5,BMP4,BRCA1,CALR,CBS/LOC102724560,CCL1,CCL17,CCL19,Ccl2,CCL22,CCR5,CCR6,CCR7,CD247,Cd24a,CD274,CD38,CD3E,CD44,CD5,CD55,Cd59a,CD6,CD80,CD8A,CHST3,CLEC2A,CNR2,CSF2RB,CTPS1,CTSD,CXCL14,CXCR4,DSG1,DUSP14,E2F2,EBI3,EFNB3,EGR1,EGR2,EHD3,EPHB2,FAS,FCGR3A/FCGR3B,FOS,FOXP3,GATA2,GATA3,GCH1,GIMAP1,GRAP,Gzmb,HPGDS,ICAM1,ICOS,IKZF2,IKZF3,IKZF4,IL1…	162
Cancer,Organismal Injury and Abnormalities	Grade 3-4 tumor	2.33e-22			ABCA4,ABCA5,ABCC3,ABCC5,ABHD12B,ABHD14B,ABLIM3,ACACB,ACHE,ACOT7,ACOX3,ACOXL,ACSL6,ACSS2,ADA,ADAD2,ADAMTS1,ADAMTS14,ADAMTSL4,ADAMTSL5,ADCY1,ADD2,ADGRG1,ADGRG2,ADGRG5,ADGRG7,ADGRL1,ADGRL2,ADGRV1,AFF3,AGA,AGFG2,AHCY,AIM2,AKR1B10,ALAD,ALDH18A1,ALDH3A1,ALOX12,ALOX5,ALPK1,AMOTL2,ANGPTL7,ANKRD23,ANKRD24,ANKRD6,ANLN,ANO1,APRT,ARHGEF28,ARMC2,ARMCX1,ARSA,ARVCF,ASAP3,ASB2,ASPRV1,ATP13A4,ATP13A5,ATP1A1,ATP6V…	726
Hematological System Development and Function,Immune Cell Trafficking,Inflammatory Response,Tissue Development	Accumulation of leukocytes	3.17e-22	Increased	2.595	ADGRE5,AGRP,ALOX5,BCL2A1,BCL3,BMP4,CBS/LOC102724560,CCL1,CCL17,Ccl2,CCL22,Ccl7,CCR1,CCR5,CCR7,CD200,CD274,CD44,CD80,CTSC,CXCL10,Cxcl9,CXCR2,CXCR4,EDN1,EGLN1,EGR1,EPHA4,F3,FAS,FCER1A,FCGR3A/FCGR3B,FGFR2,FOSL1,GIMAP1-GIMAP5,GNAQ,HDC,ICAM1,ICOS,IER3,IL12B,IL15,IL18,IL1B,IL21R,IL23A,IL2RA,IL33,IL4R,IL9R,IRF1,IRF4,ITGA5,KIT,LCN2,LTC4S,MAP3K8,MMP9,NFKB2,NT5E,POSTN,PPARD,PRKCQ,RGS16,RIPK3,S100A8,S100A9,…	81
Cellular Assembly and Organization,Cellular Function and Maintenance	Microtubule dynamics	3.41e-22		1.72	ABLIM3,ACHE,ADCY1,ADCY6,ADGRA2,ALPK1,Ang2,AR,ARC,ARHGAP24,ARHGEF28,ARL3,ARSA,AURKA,AURKB,AUTS2,BASP1,BIRC5,BMP2,BMP4,BMP7,BRCA1,CALML3,CAPG,CAPN2,CAPRIN2,CCDC113,CCL19,CCNA2,CCR5,CCR7,Cd24a,CD3E,CD44,CD82,CDC20,CDH4,CDK1,CENPE,CFL1,CGN,CIB3,CIT,CKAP2,CKAP4,CKB,CLMN,CNR2,CRMP1,CSRP1,CSTB,CTNND2,CTNS,CUL9,CXCL10,CXCR2,CXCR4,DAB1,DGKG,DLGAP5,DNAAF1,DNM3,DSCAM,DZIP1,DZIP1L,ECT2,EDN1,EFNB3,EGR1,EIF4EB…	239
Cancer,Neurological Disease,Organismal Injury and Abnormalities	Astrocytoma	3.85e-22	Increased	2.449	ABCA4,ABCA5,ABCC3,ABCC5,ABCG2,ABHD14B,ABLIM3,ACOT7,ACOXL,ACSS2,ADA,ADAD2,ADAMTS1,ADAMTS14,ADAMTSL4,ADCY1,ADGRE5,ADGRG1,ADGRG5,ADGRG7,ADGRL1,ADGRL2,ADGRV1,AFF3,AGA,AGFG2,AHCY,AIM2,AKR1B10,ALAD,ALDH18A1,ALDH3A1,ALOX12,ALOX5,ALPK1,Ang2,ANGPTL7,ANKRD23,ANKRD24,ANKRD6,ANLN,ANO1,APRT,ARHGEF28,ARL4C,ARMC2,ARMCX1,ASAP3,ASB2,ASPRV1,ATP13A4,ATP13A5,ATP1A1,ATP6V0D2,ATP6V1B1,AURKA,AUTS2,AWAT2,B4GALT4,BACE2,B…	678
Hematological System Development and Function,Inflammatory Response,Tissue Morphology	Quantity of phagocytes	4.71e-22		0.446	ACKR4,ADA,ADRB3,ADTRP,ARG1,B4GALNT1,B4GALNT2,BATF,BCL2A1,BCL3,C3AR1,CASP1,CBS/LOC102724560,CCL19,Ccl2,CCL20,CCL22,Ccl7,CCR1,CCR4,CCR5,CCR6,CCR7,CD200,CD274,Cd59a,CHST3,CLIC4,CNR2,CSF3R,CXCL10,CXCL14,CXCR2,CXCR6,EPAS1,F3,FAS,FOXP3,GATA2,GPR132,HBEGF,HDC,HOXA3,ICAM1,IGFBP3,IL12B,IL12RB2,IL15,IL18,IL1B,IL23A,IL27RA,IL2RA,IL33,IL34,IL4R,IL9R,IRAK3,IRF1,IRF4,ITPKB,KIT,KITLG,KNG1,LAIR1,LCN2,LGALS9B,LIL…	118
Cancer,Organismal Injury and Abnormalities	Neoplasia of cells	4.88e-22		1.927	AADAC,ABCA4,ABCC3,ABCC5,ABCG2,ABCG4,ABHD12B,ABHD15,ABLIM3,ABTB2,ACHE,ACOXL,ACSL6,ACSS2,ADA,ADAD2,ADAMTS1,ADAMTS14,ADCY1,ADD2,ADD3,ADGRA2,ADGRE5,ADGRG7,ADGRL1,ADGRL2,ADGRV1,ADRB3,AFF3,AGA,AIFM3,AIM2,ALAD,ALDH1A3,ALOX12,ALOX5,ALPK1,ANKRD24,ANLN,ANO1,APOBEC3B,AR,ARC,ARHGAP24,ARHGEF28,ARMCX1,ART4,ARVCF,ASAP3,ASF1B,ATP13A4,ATP13A5,ATP1A1,ATP6V0D2,ATP6V0E2,AURKA,AURKB,AUTS2,AVPR1A,B3GNT3,B4GALNT1,B4GAL…	775
Inflammatory Response	Inflammation of body cavity	5.1e-22		-1.541	ABCG2,ADA,ADD2,ADORA2B,ADRB3,AKR1B10,ALOX12,ALOX5,APRT,AR,ARG1,ARSA,ASB2,BAK1,BATF,BCL2L15,BIRC5,CALR,CAPG,CASP1,CASP4,CBS/LOC102724560,CCL17,Ccl2,CCL20,CCL22,CCR1,CCR4,CCR5,CCR7,CD200,Cd24a,CD274,CD38,CD44,CD55,Cd59a,CD80,CD8A,CEMIP,CFB,CHRM4,CHRNB4,CKB,CNR2,COL4A4,COL4A5,COTL1,COX4I2,CSF2RB,CSF3R,CTNS,CTSD,CUZD1,CXCL10,CXCL16,Cxcl9,CXCR2,CYP11A1,CYP2B6,E2F2,E2F3,EBI3,ECHDC3,EDN1,EGLN3,EGR1,ELF3…	215
Cancer,Organismal Injury and Abnormalities	Pelvic carcinoma	6.58e-22		-0.132	AADAC,ABCA4,ABCA5,ABCC3,ABCC5,ABCG2,ABCG4,ABHD12B,ABHD15,ABHD3,ABLIM3,ABTB2,ACACB,ACAD10,ACHE,ACOT7,ACOX3,ACSL6,ACSS2,ADA,ADAD2,ADAMTS1,ADAMTS14,ADAMTSL4,ADCY1,ADCY6,ADD2,ADD3,ADGRA2,ADGRE5,ADGRG1,ADGRG2,ADGRG7,ADGRL2,ADGRV1,AFF3,AGFG2,AHCY,AIF1,ALAD,ALDH18A1,ALOX5,ALPK1,AMPD2,ANKRD24,ANKRD55,ANKRD6,ANLN,ANXA8/ANXA8L1,AP1S2,APOBEC1,APOBEC3B,APOL2,AR,ARHGAP22,ARHGAP24,ARHGEF28,ARL4C,ARMC2,ARMCX1,A…	887
Cellular Development,Cellular Growth and Proliferation,Hematological System Development and Function,Lymphoid Tissue Structure and Development	Proliferation of immune cells	6.98e-22	Increased	2.167	ACKR4,ADA,AIF1,ARG1,AURKA,AURKB,BATF,BCL2A1,BCL3,BHLHE40,BIRC5,BMP4,BRCA1,CALR,CBS/LOC102724560,CCL1,CCL17,CCL19,Ccl2,CCL22,CCR5,CCR6,CCR7,CD247,Cd24a,CD274,CD38,CD3E,CD44,CD5,CD55,Cd59a,CD6,CD80,CD8A,CHST3,CLEC2A,CNR2,CSF2RB,CTPS1,CTSD,CXCL14,CXCL16,CXCR4,DSG1,DUSP14,E2F2,EBI3,EFNB3,EGLN1,EGR1,EGR2,EHD3,EPHB2,FAS,FCGR3A/FCGR3B,FOS,FOXP3,GATA2,GATA3,GCH1,GIMAP1,GRAP,Gzmb,HPGDS,ICAM1,ICOS,IKZF2,IK…	169
Cancer,Organismal Injury and Abnormalities	Lymphohematopoietic neoplasia	7.14e-22		0.475	ABCA4,ABCA5,ABCC3,ABCG2,ABHD12B,ACHE,ACOXL,ACSL6,ADA,ADAMTS14,ADCY1,ADCY6,ADD2,ADD3,ADGRA2,ADGRL2,ADGRV1,ADRB3,AFF3,AGA,AIFM3,AIM2,ALOX12,ALOX5,ANLN,ANO1,APOBEC3B,AR,ARHGAP24,ARHGEF28,ASAP3,ASF1B,ATP13A4,ATP13A5,ATP6V0D2,ATP6V1B1,AURKA,AURKB,B3GNT3,B4GALNT1,B4GALNT2,BAK1,BARD1,BASP1,BCHE,BCL2A1,BCL2L14,BCL3,BGLAP,BIRC5,BMP2,BMP7,BNIP3,BRCA1,BRD9,BUB1,BUB1B,C10orf90,C11orf65,CA2,CA9,CACNA1E,CALR,C…	523
Lipid Metabolism,Molecular Transport,Small Molecule Biochemistry	Concentration of lipid	7.14e-22		0.197	AADAC,ABCA4,ABCC3,ABCG2,ACACB,ACER3,ACSS2,ADA,ADCY1,ADH1C,ADORA2B,ADRB3,AGRP,AKR1B10,ALOX12,ALOX5,ANGPTL7,APLN,APOBEC1,AQP3,AR,ATP1A1,AVPR1A,B4GALNT1,BATF,BCHE,BCO1,BGLAP,BHLHE40,BMP2,BMP4,BMP7,BRCA1,C3AR1,CASP1,CBS/LOC102724560,Ccl2,CD38,CERS4,CES1,CFB,CHGA,CISD1,CNR2,CRAT,CTSD,CXCL14,CYP11A1,CYP27A1,CYP4F2,DAGLA,DAGLB,DIO2,E2F3,ECI1,EDN1,EGR1,ELOVL3,ELOVL5,ELOVL6,EPAS1,F7,FA2H,FABP5,FAS,FASN,FF…	183
Cancer,Gastrointestinal Disease,Organismal Injury and Abnormalities	Colon tumor	7.25e-22		1.311	ABCA4,ABCA5,ABCC3,ABCC5,ABHD14B,ACACB,ACKR4,ACOT7,ACOX3,ADA,ADAMTS1,ADAMTS14,ADAMTSL4,ADAMTSL5,ADCY1,ADD2,ADD3,ADGRA2,ADGRE5,ADGRG1,ADGRL1,ADGRL2,ADGRV1,AFF3,AHCY,AIM2,AKR1B10,ALDH1A3,ALOX5,ALPK1,AMOTL2,ANKRD23,ANKRD24,ANLN,ANO1,ANO10,APOBEC1,AQP3,AR,ARC,ARMCX1,ARVCF,ASB2,ASB4,ATG10,ATP13A4,ATP13A5,ATP6V0D2,ATP6V1B1,ATP6V1C2,AURKA,AURKB,AUTS2,AVPR1A,AWAT1,B3GNT3,B4GALNT1,BACE2,BAK1,BARD1,BATF,BCH…	660
Cancer,Organismal Injury and Abnormalities	Hematological or lymphatic system tumor	8.4e-22		0.423	ABCA4,ABCA5,ABCC3,ABCG2,ABHD12B,ACHE,ACOXL,ACSL6,ADA,ADAMTS14,ADCY1,ADCY6,ADD2,ADD3,ADGRA2,ADGRL2,ADGRV1,ADRB3,AFF3,AGA,AIFM3,AIM2,ALOX12,ALOX5,ANLN,ANO1,APOBEC3B,AR,ARHGAP24,ARHGEF28,ASAP3,ASF1B,ATP13A4,ATP13A5,ATP6V0D2,ATP6V1B1,AURKA,AURKB,B3GNT3,B4GALNT1,B4GALNT2,BAK1,BARD1,BASP1,BCHE,BCL2A1,BCL2L14,BCL3,BGLAP,BIRC5,BMP2,BMP7,BNIP3,BRCA1,BRD9,BUB1,BUB1B,C10orf90,C11orf65,CA2,CA9,CACNA1E,CALR,C…	525
Cancer,Organismal Injury and Abnormalities	Cancer of cells	9.61e-22		0.946	AADAC,ABCA4,ABCC3,ABCC5,ABCG2,ABCG4,ABHD12B,ABHD15,ABLIM3,ABTB2,ACHE,ACOXL,ACSL6,ACSS2,ADA,ADAD2,ADAMTS1,ADAMTS14,ADCY1,ADD2,ADD3,ADGRA2,ADGRE5,ADGRG7,ADGRL1,ADGRL2,ADGRV1,ADRB3,AFF3,AGA,AIFM3,AIM2,ALAD,ALOX12,ALOX5,ALPK1,ANKRD24,ANLN,ANO1,APOBEC3B,AR,ARC,ARHGEF28,ARMCX1,ART4,ARVCF,ASAP3,ASF1B,ATP13A4,ATP13A5,ATP1A1,ATP6V0D2,ATP6V0E2,AURKA,AURKB,AUTS2,AVPR1A,B3GNT3,BAK1,BARD1,BARX2,BASP1,BCHE,BCL…	705
Cancer,Hematological Disease,Organismal Injury and Abnormalities	Hematopoietic neoplasm	9.79e-22		0.154	ABCA4,ABCA5,ABCC3,ABCG2,ABHD12B,ACHE,ACOXL,ACSL6,ADA,ADAMTS14,ADCY1,ADCY6,ADD2,ADD3,ADGRA2,ADGRL2,ADGRV1,ADRB3,AFF3,AGA,AIFM3,AIM2,ALOX12,ALOX5,ANLN,ANO1,APOBEC3B,AR,ARHGAP24,ARHGEF28,ASAP3,ASF1B,ATP13A4,ATP13A5,ATP6V0D2,ATP6V1B1,AURKA,AURKB,B3GNT3,B4GALNT1,B4GALNT2,BAK1,BARD1,BASP1,BCHE,BCL2A1,BCL2L14,BCL3,BGLAP,BIRC5,BMP2,BMP7,BNIP3,BRCA1,BRD9,BUB1,BUB1B,C10orf90,C11orf65,CA2,CA9,CACNA1E,CALR,C…	521
Cardiovascular System Development and Function	Development of vasculature	9.99e-22		1.542	ABCA4,ADA,ADAMTS1,ADCY6,ADGRA2,ADGRG1,ADORA2B,ADRB3,ADTRP,AIF1,Aldh1a7,ALOX12,ALOX5,Ang2,AP1S2,APLN,AR,ARG1,ARHGAP22,ARHGAP24,ASB4,BDKRB2,BIRC5,BMP2,BMP4,BMP7,BRCA1,BTC,C3AR1,CACNB3,CALR,CAPN2,CASP1,CBS/LOC102724560,CCL1,Ccl2,CCNE1,CCR5,CCR6,CCR7,CD3E,CD44,Cd59a,CD82,CELA1,CFB,CHGA,CHI3L1,CLIC4,CMA1,CSF2RB,CXCL10,CXCL14,CXCR2,CXCR4,CYP4F2,E2F2,E2F3,E2F7,ECE1,ECT2,EDN1,EGFL6,EGLN1,EGLN3,EGR1,EHD3,…	222
Cancer,Neurological Disease,Organismal Injury and Abnormalities	High grade astrocytoma	1.26e-21	Increased	2.449	ABCA4,ABCA5,ABCC3,ABCC5,ABCG2,ABHD14B,ABLIM3,ACOT7,ACOXL,ACSS2,ADA,ADAD2,ADAMTS1,ADAMTS14,ADAMTSL4,ADCY1,ADGRE5,ADGRG1,ADGRG5,ADGRG7,ADGRL1,ADGRL2,ADGRV1,AFF3,AGA,AGFG2,AHCY,AIM2,AKR1B10,ALAD,ALDH18A1,ALDH3A1,ALOX12,ALOX5,ALPK1,Ang2,ANGPTL7,ANKRD23,ANKRD24,ANKRD6,ANLN,ANO1,APRT,ARHGEF28,ARL4C,ARMC2,ARMCX1,ASAP3,ASB2,ASPRV1,ATP13A4,ATP13A5,ATP1A1,ATP6V0D2,ATP6V1B1,AURKA,AUTS2,AWAT2,B4GALT4,BACE2,B…	672
Cancer,Neurological Disease,Organismal Injury and Abnormalities	Grade 3-4 glioma	1.56e-21			ABCA4,ABCA5,ABCC3,ABCC5,ABHD12B,ABHD14B,ABLIM3,ACACB,ACHE,ACOT7,ACOX3,ACOXL,ACSL6,ACSS2,ADA,ADAD2,ADAMTS1,ADAMTS14,ADAMTSL4,ADAMTSL5,ADCY1,ADD2,ADGRG1,ADGRG2,ADGRG5,ADGRG7,ADGRL1,ADGRL2,ADGRV1,AFF3,AGA,AGFG2,AHCY,AIM2,AKR1B10,ALAD,ALDH18A1,ALDH3A1,ALOX12,ALOX5,ALPK1,AMOTL2,ANGPTL7,ANKRD23,ANKRD24,ANKRD6,ANLN,ANO1,APRT,ARHGEF28,ARMC2,ARMCX1,ARSA,ARVCF,ASAP3,ASB2,ASPRV1,ATP13A4,ATP13A5,ATP1A1,ATP6V…	719
Organismal Development	Abnormal morphology of body cavity	2.09e-21			ABCA5,ABCG2,ACACB,ADA,ADAMTS1,ADCY6,ADD2,ADGRG1,ADGRL2,ADRB3,AGA,AKR1B10,ALOX5,ALPK1,AMPD2,Ang2,APLN,APRT,AR,ARG1,ASB2,ASB4,BAK1,BCL3,BDKRB2,BGLAP,BHLHE40,BIRC5,BMP2,BMP4,BMP7,BNIP3,BRCA1,BTC,CA2,CA9,CACNB1,CACNB2,CACNB3,CALR,CAPN2,CBS/LOC102724560,Ccl2,CCNB2,CCR1,CCR5,CCR6,CCR7,CD247,Cd24a,CD38,CD3E,CD44,CD55,CD80,CD8A,CDH17,CDH4,CES1,CHGA,CHRNB4,CHST3,COLEC11,COX4I2,CSF2RB,CTSC,CTSD,CXCR2,CXCR4…	270
Cancer,Neurological Disease,Organismal Injury and Abnormalities	Grade 3-4 glioma cancer	2.2e-21			ABCA4,ABCA5,ABCC3,ABCC5,ABHD12B,ABHD14B,ABLIM3,ACACB,ACHE,ACOT7,ACOX3,ACOXL,ACSL6,ACSS2,ADA,ADAD2,ADAMTS1,ADAMTS14,ADAMTSL4,ADAMTSL5,ADCY1,ADD2,ADGRG1,ADGRG2,ADGRG5,ADGRG7,ADGRL1,ADGRL2,ADGRV1,AFF3,AGA,AGFG2,AHCY,AIM2,AKR1B10,ALAD,ALDH18A1,ALDH3A1,ALOX12,ALOX5,ALPK1,AMOTL2,ANGPTL7,ANKRD23,ANKRD24,ANKRD6,ANLN,ANO1,APRT,ARHGEF28,ARMC2,ARMCX1,ARSA,ARVCF,ASAP3,ASB2,ASPRV1,ATP13A4,ATP13A5,ATP1A1,ATP6V…	718
Cardiovascular System Development and Function,Organismal Development	Angiogenesis	2.74e-21		1.542	ABCA4,ADA,ADAMTS1,ADCY6,ADGRA2,ADGRG1,ADORA2B,ADTRP,AIF1,Aldh1a7,ALOX12,ALOX5,AP1S2,APLN,AR,ARG1,ARHGAP22,ARHGAP24,ASB4,BDKRB2,BIRC5,BMP2,BMP4,BMP7,BRCA1,BTC,C3AR1,CALR,CASP1,CBS/LOC102724560,CCL1,Ccl2,CCNE1,CCR5,CCR6,CCR7,CD3E,CD44,Cd59a,CD82,CELA1,CFB,CHGA,CHI3L1,CLIC4,CMA1,CSF2RB,CXCL10,CXCL14,CXCR2,CXCR4,CYP4F2,E2F2,E2F3,E2F7,ECE1,ECT2,EDN1,EGFL6,EGLN1,EGLN3,EGR1,EHD3,ELK3,EPAS1,EPGN,EPHB2,ER…	204
Cancer,Gastrointestinal Disease,Organismal Injury and Abnormalities	Colon cancer	3.59e-21		-0.214	ABCA4,ABCA5,ABCC3,ABCC5,ABHD14B,ACACB,ACKR4,ACOT7,ACOX3,ADA,ADAMTS1,ADAMTS14,ADAMTSL4,ADAMTSL5,ADCY1,ADD2,ADD3,ADGRA2,ADGRE5,ADGRG1,ADGRL1,ADGRL2,ADGRV1,AFF3,AHCY,AIM2,AKR1B10,ALDH1A3,ALOX5,ALPK1,AMOTL2,ANKRD23,ANKRD24,ANLN,ANO1,ANO10,APOBEC1,AQP3,AR,ARC,ARMCX1,ARVCF,ASB2,ASB4,ATG10,ATP13A4,ATP13A5,ATP6V0D2,ATP6V1B1,ATP6V1C2,AURKA,AURKB,AUTS2,AVPR1A,AWAT1,B3GNT3,B4GALNT1,BACE2,BAK1,BARD1,BATF,BCH…	651
Cancer,Organismal Injury and Abnormalities	Lymphatic system tumor	3.66e-21		-0.644	ABCA5,ABCC3,ABCG2,ABHD12B,ACHE,ACOXL,ACSL6,ADA,ADAMTS14,ADCY1,ADCY6,ADD2,ADD3,ADGRA2,ADGRL2,ADGRV1,ADRB3,AIFM3,AIM2,ALOX12,ALOX5,ANLN,ANO1,APOBEC3B,AR,ARHGEF28,ASF1B,ATP13A4,ATP13A5,ATP6V0D2,ATP6V1B1,AURKA,AURKB,B3GNT3,BAK1,BARD1,BASP1,BCHE,BCL3,BGLAP,BIRC5,BMP7,BRCA1,BUB1,BUB1B,C10orf90,C11orf65,CA2,CACNA1E,CAPN2,CAPRIN2,CARNS1,CASP1,CCDC113,CCDC149,CCL17,CCL19,Ccl2,CCL20,CCL22,CCNA2,CCNB1,CCNB2…	411
Cellular Movement	Homing of cells	3.91e-21	Increased	4.249	ACKR4,ADGRA2,AIF1,ALOX5,APLN,BATF,BDKRB2,BIN2,BMP2,BMP4,C3AR1,CALR,CAPG,CAPN2,CBS/LOC102724560,CCL1,CCL17,CCL19,Ccl2,CCL20,CCL22,Ccl27a,Ccl7,CCR1,CCR4,CCR5,CCR6,CCR7,CD38,CD44,CD82,CDCP1,CHGA,CNR2,CSF3R,CXCL10,CXCL14,CXCL16,Cxcl9,CXCR2,CXCR4,CXCR6,CYP7B1,DAPK2,DUSP6,EDN1,ENAH,EPHB2,ETV4,F10,F7,FAS,FLT1,FOSL1,FOXP3,FSCN1,GAS6,GATA3,GDNF,GLRX,GPR132,Gpr15lg,HBEGF,HSD3B7,ICAM1,IGFBP3,IL12B,IL15,IL18…	133
Cellular Development,Cellular Growth and Proliferation,Hematological System Development and Function,Lymphoid Tissue Structure and Development	Cell proliferation of T lymphocytes	5.06e-21		1.578	ACKR4,AIF1,ARG1,AURKA,AURKB,BATF,BHLHE40,BIRC5,BMP4,BRCA1,CALR,CBS/LOC102724560,CCL17,CCL19,Ccl2,CCL22,CCR5,CCR6,CCR7,CD247,Cd24a,CD274,CD38,CD3E,CD44,CD5,CD55,Cd59a,CD6,CD80,CD8A,CHST3,CLEC2A,CSF2RB,CTPS1,CTSD,CXCL14,CXCR4,DSG1,DUSP14,E2F2,EBI3,EFNB3,EGR1,EGR2,EHD3,FAS,FOS,FOXP3,GATA3,GCH1,GRAP,Gzmb,ICAM1,ICOS,IKZF3,IKZF4,IL12B,IL12RB2,IL15,IL18,IL1B,IL21R,IL23A,IL27RA,IL2RA,IL31RA,IL33,IL4R,IL6…	137
Inflammatory Response	Immune response of brain	5.81e-21		1.587	ABCG2,ACKR4,ADORA2B,AIF1,ALOX5,ARG1,BATF,BHLHE40,C3AR1,CALR,CASP1,CASP4,Ccl2,CCR1,CCR4,CCR5,CCR6,CCR7,CD200,CD274,CD44,CD5,Cd59a,CD6,CD80,CDCP1,CNR2,CXCL10,DUSP14,EBI3,EGR2,EHD3,EPHA4,FAS,FCGR3A/FCGR3B,GAS6,GPR132,HDC,ICOS,IFITM3,IKZF4,IL12B,IL12RB2,IL18,IL18R1,IL1B,IL21R,IL23A,IL27RA,IL2RA,IL9R,INHBA,IRF1,IRF4,ISG15,ITM2B,KIT,KNG1,LGALS9B,LSR,MAP3K14,MAP3K8,MBP,MDK,MGAT5B,MGLL,MMP9,MSMO1,NFKB2,N…	104
Cancer,Organismal Injury and Abnormalities	Pelvic adenocarcinoma	5.98e-21			ABCA4,ABCA5,ABCC3,ABCC5,ABCG2,ABCG4,ABHD12B,ABHD15,ABHD3,ABLIM3,ABTB2,ACACB,ACAD10,ACOT7,ACOX3,ACSL6,ACSS2,ADAD2,ADAMTS1,ADAMTS14,ADAMTSL4,ADCY1,ADCY6,ADD2,ADD3,ADGRA2,ADGRE5,ADGRG1,ADGRG2,ADGRG7,ADGRV1,AFF3,AHCY,AIF1,ALDH18A1,ALOX5,ALPK1,AMPD2,ANKRD24,ANKRD55,ANKRD6,ANLN,ANXA8/ANXA8L1,AP1S2,APOBEC1,APOBEC3B,APOL2,AR,ARHGAP22,ARHGAP24,ARHGEF28,ARL4C,ARMC2,ARMCX1,ARVCF,ASAP3,ASB2,ASB4,ASPRV1,ATP13…	809
Cellular Development,Cellular Growth and Proliferation	Cell proliferation of tumor cell lines	6.24e-21	Increased	3.198	AAGAB,ACER3,ACHE,ADAMTS1,ADORA2B,AGA,AHCY,AIM2,AKR1B10,AMOTL2,ANO1,AR,ARG1,ARL4C,ART4,ATG10,AURKA,AURKB,BACE2,BAK1,BARD1,BARX2,BCL3,BDKRB2,BIRC5,BMP2,BMP4,BMP7,BNIP3,BRCA1,BRD9,BTC,BUB1,CA9,CALR,CAMK1,CASP1,CCL17,CCL20,CCL22,CCNA2,CCNB1,CCNB2,CCNE1,CCR4,Cd24a,CD274,CD38,CD44,CD80,CDCA2,CDCA5,CDCA8,CDCP1,CDH17,CDH4,CDK1,CDKN3,CENPA,CENPE,CHGA,CIRBP,CISD1,CKS1B,CKS2,CLSPN,CNR2,CSF2RB,CST6,CTSD,CUZD…	332
Cellular Assembly and Organization,Cellular Function and Maintenance	Organization of cytoplasm	6.36e-21		1.711	ABLIM3,ACHE,ADCY1,ADCY6,ADGRA2,ALPK1,Ang2,ANXA8/ANXA8L1,AR,ARC,ARHGAP24,ARHGEF28,ARL3,ARSA,ASB2,AURKA,AURKB,AUTS2,BASP1,BIRC5,BMP2,BMP4,BMP7,BNIP3,BRCA1,CALML3,CALR,CAPG,CAPN2,CAPRIN2,CASP4,CASQ1,CCDC113,CCL19,Ccl27a,CCNA2,CCNB1,CCR5,CCR7,Cd24a,CD3E,CD44,CD82,CDC20,CDH4,CDK1,CENPE,CFL1,CGN,CIB3,CIT,CKAP2,CKAP4,CKB,CLDN3,CLMN,CNR2,CRMP1,CSRP1,CSTB,CTNND2,CTNS,CUL9,CXCL10,CXCR2,CXCR4,DAB1,DGKG,DLGA…	282
Cancer,Organismal Injury and Abnormalities	Lymphoid cancer	7.35e-21		-0.444	ABCA5,ABCC3,ABCG2,ABHD12B,ACHE,ACOXL,ACSL6,ADA,ADAMTS14,ADCY1,ADCY6,ADD2,ADD3,ADGRA2,ADGRL2,ADGRV1,ADRB3,AIFM3,AIM2,ALOX12,ALOX5,ANLN,ANO1,APOBEC3B,ARHGEF28,ASF1B,ATP13A4,ATP13A5,ATP6V0D2,ATP6V1B1,AURKA,AURKB,B3GNT3,BAK1,BARD1,BASP1,BCHE,BCL3,BGLAP,BIRC5,BMP7,BRCA1,BUB1,BUB1B,C10orf90,C11orf65,CA2,CACNA1E,CAPN2,CAPRIN2,CARNS1,CCDC113,CCDC149,CCL17,CCL19,Ccl2,CCL20,CCL22,CCNA2,CCNB1,CCNB2,CCNE1,CC…	406
Cancer,Gastrointestinal Disease,Organismal Injury and Abnormalities	Development of digestive organ tumor	8.02e-21		-0.766	AADAC,ABCA4,ABCA5,ABCC3,ABCC5,ABHD14B,ABHD3,ACACB,ACKR4,ACOT7,ACOX3,ADA,ADAMTS1,ADAMTS14,ADAMTSL4,ADAMTSL5,ADCY1,ADD2,ADD3,ADGRA2,ADGRE5,ADGRG1,ADGRL1,ADGRL2,ADGRV1,AFF3,AIM2,AKR1B10,ALDH18A1,ALDH1A3,ALDH3A1,ALOX5,ALPK1,AMOTL2,AMPD2,ANGPTL7,ANKRD23,ANKRD24,ANKRD6,ANLN,ANO1,ANO10,APOBEC1,AR,ARC,ARHGAP22,ARHGAP24,ARMC2,ARMCX1,ARSA,ARVCF,ASB2,ASB4,ATG10,ATP13A4,ATP13A5,ATP6V0D2,ATP6V1B1,ATP6V1C2,AUR…	809
Cancer,Hematological Disease,Immunological Disease,Organismal Injury and Abnormalities	Neoplasia of leukocytes	1.12e-20		-0.939	ABCC3,ABCG2,ABHD12B,ACHE,ACOXL,ACSL6,ADA,ADAMTS14,ADCY1,ADD2,ADD3,ADGRA2,ADGRL2,ADGRV1,ADRB3,AIFM3,AIM2,ALOX12,ALOX5,ANLN,ANO1,APOBEC3B,ARHGEF28,ASF1B,ATP13A4,ATP13A5,ATP6V0D2,AURKA,AURKB,B3GNT3,BAK1,BARD1,BASP1,BCHE,BCL3,BGLAP,BIRC5,BMP7,BRCA1,BUB1,BUB1B,C10orf90,C11orf65,CA2,CACNA1E,CAPN2,CAPRIN2,CARNS1,CASP1,CCDC113,CCDC149,CCL17,CCL19,Ccl2,CCL20,CCL22,CCNA2,CCNB1,CCNB2,CCNE1,CCR4,CCR7,CD200,C…	394
Cancer,Hematological Disease,Organismal Injury and Abnormalities	Myeloid or lymphoid neoplasm	1.31e-20		-1.027	ABCA4,ABCA5,ABCC3,ABCG2,ABHD12B,ACHE,ACOXL,ACSL6,ADA,ADAMTS14,ADCY1,ADCY6,ADD2,ADD3,ADGRA2,ADGRL2,ADGRV1,ADRB3,AFF3,AIFM3,AIM2,ALOX12,ALOX5,ANLN,ANO1,APOBEC3B,AR,ARHGAP24,ARHGEF28,ASAP3,ASF1B,ATP13A4,ATP13A5,ATP6V0D2,ATP6V1B1,AURKA,AURKB,B3GNT3,B4GALNT1,B4GALNT2,BAK1,BARD1,BASP1,BCHE,BCL2L14,BCL3,BGLAP,BIRC5,BMP2,BMP7,BRCA1,BRD9,BUB1,BUB1B,C10orf90,C11orf65,CA2,CA9,CACNA1E,CALR,CAPN12,CAPN2,CAPRI…	513
Hematological Disease,Immunological Disease	Lymphoproliferative disorder	1.41e-20		-1.573	ABCA5,ABCC3,ABCG2,ABHD12B,ACHE,ACOXL,ACSL6,ADA,ADAMTS14,ADCY1,ADCY6,ADD2,ADD3,ADGRA2,ADGRL2,ADGRV1,ADRB3,AIFM3,AIM2,ALOX12,ALOX5,ANLN,ANO1,APOBEC3B,ARHGEF28,ASF1B,ATP13A4,ATP13A5,ATP6V0D2,ATP6V1B1,AURKA,AURKB,B3GNT3,BAK1,BARD1,BASP1,BCHE,BCL3,BGLAP,BIRC5,BMP7,BRCA1,BUB1,BUB1B,C10orf90,C11orf65,CA2,CACNA1E,CAPN2,CAPRIN2,CARNS1,CCDC113,CCDC149,CCL17,CCL19,Ccl2,CCL20,CCL22,CCNA2,CCNB1,CCNB2,CCNE1,CC…	404
Cellular Movement,Hematological System Development and Function,Immune Cell Trafficking	Cell movement of mononuclear leukocytes	1.43e-20	Increased	3.676	AIF1,AIM2,ALOX5,AQP3,AR,BATF,BCL3,CALR,CCL1,CCL17,CCL19,Ccl2,CCL20,CCL22,Ccl27a,CCR1,CCR4,CCR5,CCR6,CCR7,CD200,CD247,CD274,CD44,CD55,Cd59a,CD6,CD80,CD8A,CDCP1,CDH3,CNR2,CSF2RB,CXCL10,CXCL16,Cxcl9,CXCR2,CXCR4,CYP7B1,EFNB3,EGR2,FABP5,FAS,FCER1A,FERMT3,FLT1,FOS,FOXP3,GAS6,GATA2,GATA3,GJB2,GPR132,Gpr15lg,HDC,HSD3B7,ICAM1,ICOS,IL12B,IL15,IL18,IL1B,IL23A,IL2RA,IL33,IL4R,IL6R,INHBA,IRF7,ITGA5,JUN,KCNN4,…	121
Inflammatory Disease,Inflammatory Response,Neurological Disease,Organismal Injury and Abnormalities	Encephalitis	1.46e-20		1.718	ABCG2,ACKR4,ADORA2B,AIF1,ALOX5,ARG1,BATF,BHLHE40,C3AR1,CALR,CASP1,CASP4,Ccl2,CCR1,CCR4,CCR5,CCR6,CCR7,CD200,CD274,CD44,CD5,Cd59a,CD6,CD80,CDCP1,CNR2,CXCL10,DUSP14,EBI3,EGR2,EHD3,EPHA4,FAS,FCGR3A/FCGR3B,GAS6,GPR132,HDC,ICOS,IFITM3,IKZF4,IL12B,IL12RB2,IL18,IL18R1,IL1B,IL21R,IL23A,IL27RA,IL2RA,IL9R,INHBA,IRF1,IRF4,ISG15,ITM2B,KIT,LGALS9B,LSR,MAP3K14,MAP3K8,MBP,MDK,MGAT5B,MGLL,MMP9,MSMO1,NFKB2,NFKBIZ…	103
Cancer,Hematological Disease,Organismal Injury and Abnormalities	Lymphocytic neoplasm	1.5e-20		-1.121	ABCA5,ABCC3,ABCG2,ABHD12B,ACHE,ACOXL,ACSL6,ADA,ADAMTS14,ADCY1,ADCY6,ADD2,ADD3,ADGRA2,ADGRL2,ADGRV1,ADRB3,AIFM3,AIM2,ALOX12,ALOX5,ANLN,ANO1,APOBEC3B,ARHGEF28,ASF1B,ATP13A4,ATP13A5,ATP6V0D2,ATP6V1B1,AURKA,AURKB,B3GNT3,BAK1,BARD1,BASP1,BCHE,BCL3,BGLAP,BIRC5,BMP7,BRCA1,BUB1,BUB1B,C10orf90,C11orf65,CA2,CACNA1E,CAPN2,CAPRIN2,CARNS1,CCDC113,CCDC149,CCL17,CCL19,Ccl2,CCL20,CCL22,CCNA2,CCNB1,CCNB2,CCNE1,CC…	403
Dermatological Diseases and Conditions,Inflammatory Disease,Inflammatory Response,Organismal Injury and Abnormalities	Dermatitis	1.51e-20		-0.33	ABLIM3,ACKR4,ADA,AHCY,AIM2,ATP1A1,BCL2L14,BCL3,BLMH,C3AR1,CALR,CAPG,CASP1,CCL17,CCL20,CCL22,Ccl27a,CCNA2,CCR4,CCR7,CD44,CD5,CD55,Cd59a,CD7,CFL1,CHRM4,CNN3,CPNE7,CSF2RB,CST6,CXCR4,DSG1,ELOVL3,FABP5,FAS,FCER1A,FCGBP,FOXP3,GATA3,GNG11,GPD1,GPR65,GSTO1,HBEGF,HNMT,HSF2,ICAM1,IFI44,IL15,IL18,IL1B,IL23A,IL2RA,IL31RA,IL33,IL4R,ISG15,JUN,KCNN4,KEL,KIT,KITLG,KLK13,KLK6,KNG1,KRT14,KRT15,KRT16,KRT17,LCN2,MAD…	115
Cancer,Hematological Disease,Immunological Disease,Organismal Injury and Abnormalities	Lymphocytic cancer	2.16e-20		-0.98	ABCA5,ABCC3,ABCG2,ABHD12B,ACHE,ACOXL,ACSL6,ADA,ADAMTS14,ADCY1,ADCY6,ADD2,ADD3,ADGRA2,ADGRL2,ADGRV1,ADRB3,AIFM3,AIM2,ALOX12,ALOX5,ANLN,ANO1,APOBEC3B,ARHGEF28,ASF1B,ATP13A4,ATP13A5,ATP6V0D2,ATP6V1B1,AURKA,AURKB,B3GNT3,BAK1,BARD1,BASP1,BCHE,BCL3,BGLAP,BIRC5,BMP7,BRCA1,BUB1,BUB1B,C10orf90,C11orf65,CA2,CACNA1E,CAPN2,CAPRIN2,CARNS1,CCDC113,CCDC149,CCL17,CCL19,Ccl2,CCL20,CCL22,CCNA2,CCNB1,CCNB2,CCNE1,CC…	402
Inflammatory Response,Neurological Disease	Inflammation of central nervous system	4.65e-20		1.759	ABCG2,ACKR4,ADORA2B,AIF1,ALOX5,ARG1,BATF,BHLHE40,C3AR1,CALR,CASP1,CASP4,Ccl2,CCR1,CCR4,CCR5,CCR6,CCR7,CD200,CD274,CD44,CD5,Cd59a,CD6,CD80,CDCP1,CNR2,CXCL10,DUSP14,EBI3,EGR2,EHD3,EPHA4,FAS,FCGR3A/FCGR3B,GABRP,GAS6,GPR132,HDC,ICOS,IFITM3,IKZF4,IL12B,IL12RB2,IL18,IL18R1,IL1B,IL21R,IL23A,IL27RA,IL2RA,IL9R,INHBA,IRF1,IRF4,ISG15,ITM2B,KIT,LGALS9B,LSR,MAP3K14,MAP3K8,MBP,MDK,MGAT5B,MGLL,MMP9,MSMO1,NFKB2,…	107
Cancer,Organismal Injury and Abnormalities	Lymphohematopoietic cancer	4.66e-20		-0.105	ABCA4,ABCA5,ABCC3,ABCG2,ABHD12B,ACHE,ACOXL,ACSL6,ADA,ADAMTS14,ADCY1,ADCY6,ADD2,ADD3,ADGRA2,ADGRL2,ADGRV1,ADRB3,AFF3,AIFM3,AIM2,ALOX12,ALOX5,ANLN,ANO1,APOBEC3B,AR,ARHGAP24,ARHGEF28,ASAP3,ASF1B,ATP13A4,ATP13A5,ATP6V0D2,ATP6V1B1,AURKA,AURKB,B3GNT3,B4GALNT1,B4GALNT2,BAK1,BARD1,BASP1,BCHE,BCL2A1,BCL2L14,BCL3,BGLAP,BIRC5,BMP7,BRCA1,BRD9,BUB1,BUB1B,C10orf90,C11orf65,CA2,CA9,CACNA1E,CALR,CAPN12,CAPN2,CAP…	509
Cancer,Organismal Injury and Abnormalities,Reproductive System Disease	Uterine serous papillary cancer	5.76e-20			AURKA,B3GNT3,BUB1,BUB1B,CA2,CACNB2,CBS/LOC102724560,CCNA2,CCNB1,CCNB2,CCNE1,CDC20,CENPA,CFB,CIT,CKS1B,CLDN3,COL4A6,CPA3,CST6,DPP6,EPHB2,ERG,ETV4,EXO1,FILIP1L,FLRT2,FOXM1,GEM,HMMR,IL18,IL33,ISG15,ITPR3,KCNMA1,KIF11,KIF2C,KLK6,KPNA2,KRT7,LCN2,MATN2,MICB,MS4A2,MYBL2,NAP1L3,NFE2L3,PLK1,PPIF,RGS2,SLC16A3,SLC7A5,SLPI,SPC25,STAT1,SYNM,TNFAIP2,TNIP1,TOP2A,TPSAB1/TPSB2,TPX2,TTK,UBE2C	63
Cancer,Organismal Injury and Abnormalities	Development of adenocarcinoma	6.35e-20		-1.191	ABCA4,ABCA5,ABCC3,ABCC5,ABCG2,ABCG4,ABHD12B,ABHD3,ABLIM3,ABTB2,ACACB,ACAD10,ACKR4,ACOT7,ACSL6,ACSS2,ADAMTS1,ADAMTS14,ADAMTSL4,ADCY1,ADCY6,ADD2,ADD3,ADGRG1,ADGRG2,ADGRG7,ADGRL2,ADGRV1,ADH1C,ADORA2B,ADRB3,AFF3,AGFG2,AHCY,AIF1,ALDH1A3,ALOX12,ALOX5,ALPK1,AMPD2,ANKRD24,ANKRD55,ANKRD6,ANLN,ANXA8/ANXA8L1,AP1S2,APOBEC3B,APOL2,AR,ARHGAP24,ARHGEF28,ARL4C,ARMC2,ARMCX1,ARVCF,ASAP3,ASB4,ATP13A5,ATP1A1,ATP6V1B…	773
Cellular Movement,Immune Cell Trafficking	Cell movement of lymphatic system cells	8.25e-20	Increased	3.669	AIF1,AIM2,ALOX5,AQP3,AR,BATF,BCL3,BMP2,CALR,CCL1,CCL17,CCL19,Ccl2,CCL20,CCL22,Ccl27a,Ccl7,CCR1,CCR4,CCR5,CCR6,CCR7,CD200,CD247,CD274,CD44,Cd59a,CD6,CD80,CD8A,CDCP1,CDH3,CNR2,CSF2RB,CXCL10,CXCL16,Cxcl9,CXCR2,CXCR4,CYP7B1,EFNB3,EGR2,FABP5,FAS,FCER1A,FERMT3,FOS,FOXP3,GAS6,GATA3,GJB2,GPR132,Gpr15lg,HDC,HSD3B7,ICAM1,ICOS,IL12B,IL15,IL18,IL1B,IL23A,IL2RA,IL33,IL4R,IRF7,ITGA5,JUN,KCNN4,KITLG,LGALS9B,LIL…	109
Cancer,Gastrointestinal Disease,Organismal Injury and Abnormalities	Hepato-pancreato-biliary cancer	9.12e-20		0.273	AADAC,ABCA4,ABCA5,ABCC3,ABCC5,ABCG2,ABCG4,ABHD3,ABLIM3,ABTB2,ACACB,ACOT7,ACOX3,ACOXL,ACSL6,ACSS2,ADA,ADAD2,ADAMTS1,ADAMTSL4,ADAMTSL5,ADCY1,ADD2,ADGRG1,ADGRG2,ADGRG7,ADGRL2,ADGRV1,ADH1C,ADRB3,ADTRP,AFF3,AGA,AGFG2,AIFM3,AIM2,AKR1B10,ALAD,ALDH1A3,ALOX5,ALPK1,ANKRD24,ANKRD6,ANLN,ANO1,ANO10,AP1S2,AR,ARC,ARG1,ARHGAP22,ARHGAP24,ARHGEF28,ARL4D,ARMC2,ARMCX1,ARVCF,ASAP3,ASB2,ASB4,ASF1B,ATP13A5,ATP1A1,ATP6V…	759
Inflammatory Response	Inflammatory response	9.14e-20	Increased	4.174	ACER3,ACHE,ADA,ADGRE5,ADORA2B,ADTRP,AIF1,ALOX5,ARG1,BCL2A1,C3AR1,CALR,CAPG,CASP1,CASP4,CCL1,CCL17,CCL19,Ccl2,CCL20,CCL22,Ccl27a,Ccl7,CCR1,CCR4,CCR5,CCR6,CCR7,CD200,CD274,CD38,CD44,CD96,CDCP1,CELA1,CHGA,CHI3L1,CIRBP,CMA1,CNR2,CSF3R,CXCL10,CXCL14,CXCL16,Cxcl9,CXCR2,CXCR4,Cyp4f16/Cyp4f37,CYP4F3,CYP7B1,DAGLB,DAPK2,DUOXA1,E2F2,EDN1,EGR1,EPAS1,F7,FCGR3A/FCGR3B,FFAR2,FLT1,FOS,FOXP3,GAS6,GATA3,GDNF,Gpr15…	170
Cancer,Organismal Injury and Abnormalities,Reproductive System Disease	Breast or ovarian carcinoma	1.02e-19		-1.547	ABCA4,ABCC3,ABCC5,ABCG2,ABCG4,ABHD12B,ABHD14B,ABLIM3,ACACB,ACAD10,ACSS2,ADAMTS1,ADAMTS14,ADCY1,ADCY6,ADD2,ADGRG1,ADGRG7,ADGRL2,ADGRV1,AFF3,AIF1,AIM2,AK1,ALDH18A1,ALDH3A1,ALOX5,ALPK1,AMOTL2,AMPD2,ANKRD24,ANKRD55,ANKRD6,ANLN,ANO10,ANXA8/ANXA8L1,AR,ARHGAP22,ARHGEF28,ARL4C,ASB4,ATP13A5,ATP1A1,AURKA,AURKB,B4GALNT1,BAK1,BARD1,BCL3,BDH1,BDKRB2,BIRC5,BLK,BMP4,BMP7,BRCA1,BRD9,BUB1,BUB1B,C11orf65,C3AR1,C4o…	484
Cancer,Hematological Disease,Organismal Injury and Abnormalities	Neoplasia of blood cells	1.46e-19		-1.019	ABCA4,ABCC3,ABCG2,ABHD12B,ACHE,ACOXL,ACSL6,ADA,ADAMTS14,ADCY1,ADD2,ADD3,ADGRA2,ADGRL2,ADGRV1,ADRB3,AFF3,AIFM3,AIM2,ALOX12,ALOX5,ANLN,ANO1,APOBEC3B,AR,ARHGAP24,ARHGEF28,ASAP3,ASF1B,ATP13A4,ATP13A5,ATP6V0D2,AURKA,AURKB,B3GNT3,B4GALNT1,B4GALNT2,BAK1,BARD1,BASP1,BCHE,BCL2L14,BCL3,BGLAP,BIRC5,BMP2,BMP7,BRCA1,BRD9,BUB1,BUB1B,C10orf90,C11orf65,CA2,CA9,CACNA1E,CALR,CAPN12,CAPN2,CAPRIN2,CARNS1,CASP1,CCDC1…	500
Inflammatory Disease	Chronic inflammatory disorder	1.56e-19		-0.88	ACHE,ADA,ADD2,ADGRE5,ADORA2B,ADRB3,AIF1,ALOX12,ALOX5,ARG1,BATF,BGLAP,BIRC5,BLK,BMP4,BTC,C3AR1,CA12,CA2,CA9,CALR,CAPG,CASP1,CCL1,CCL17,CCL19,Ccl2,CCL20,CCL22,Ccl7,CCNB1,CCR1,CCR4,CCR5,CCR6,CCR7,CD247,CD274,CD44,CD6,CD80,CD99L2,CEMIP,CFB,CHI3L1,CHRM4,CKB,COL4A5,COL4A6,COTL1,CSF2RB,CSF3R,CTSC,CTSD,CXCL10,CXCL14,CXCL16,Cxcl9,CXCR2,CXCR4,CYP11A1,CYP2B6,CYP4F3,DNAAF1,DNAJC4,DNAL1,DPP6,ECHDC1,EDN1,ELOVL…	218
Cancer,Hematological Disease,Organismal Injury and Abnormalities	Hematologic cancer	1.58e-19		-0.513	ABCA4,ABCA5,ABCC3,ABCG2,ABHD12B,ACHE,ACOXL,ACSL6,ADA,ADAMTS14,ADCY1,ADCY6,ADD2,ADD3,ADGRA2,ADGRL2,ADGRV1,ADRB3,AFF3,AIFM3,AIM2,ALOX12,ALOX5,ANLN,ANO1,APOBEC3B,AR,ARHGAP24,ARHGEF28,ASAP3,ASF1B,ATP13A4,ATP13A5,ATP6V0D2,ATP6V1B1,AURKA,AURKB,B3GNT3,B4GALNT1,B4GALNT2,BAK1,BARD1,BASP1,BCHE,BCL2A1,BCL2L14,BCL3,BGLAP,BIRC5,BMP7,BRCA1,BRD9,BUB1,BUB1B,C10orf90,C11orf65,CA2,CA9,CACNA1E,CALR,CAPN12,CAPN2,CAP…	505
Molecular Transport	Transport of molecule	1.6e-19		1.139	ABCA4,ABCA5,ABCC3,ABCC5,ABCG2,ABCG4,ACACB,ACHE,ACSL6,ADA,ADCY1,ADD2,ADGRL2,ADORA2B,ADTRP,AK1,ALOX5,ANO1,ANO10,AP1S2,APLN,APOBEC1,AQP3,ARG1,ARL3,ARL4D,ATP13A4,ATP13A5,ATP1A1,ATP6V0D2,ATP6V0E2,ATP6V1B1,ATP6V1C2,AVPR1A,BACE2,BCL3,BDKRB2,BHLHE40,BMP2,BMP4,BMP7,BRCA1,BTC,C3AR1,CA12,CA2,CA9,CACNA1E,CACNB1,CACNB2,CACNB3,CALR,CAMK1,CASP1,CASP4,CASQ1,CCR1,CCR5,CCR7,CD44,CD8A,CDCP1,CDH17,CDK1,CES1,CFL1,CHG…	283
Cell Death and Survival	Cell death of tumor cell lines	1.83e-19		0.281	ABCG2,ABHD14B,ACER3,ACHE,ADGRL2,ADORA2B,AGA,AIM2,AKR1B10,ALOX12,ALOX5,Apol7a (includes others),AR,ARG1,ARL4C,ATG10,ATP1A1,AURKA,AURKB,BAK1,BARD1,BCHE,BCL2A1,BCL2L14,BCL3,BHLHE40,BIRC5,BMP2,BMP4,BMP7,BNIP3,BRCA1,BUB1,BUB1B,CALR,CAMK1,CAPN2,CASP1,CASP14,CASP4,CCL1,CCNB1,CCNE1,CCR5,Cd24a,CD274,CD44,CD55,CD82,CDC20,CDCA2,CDCA5,CDCP1,CDK1,CENPE,CES1,CKAP2,CKS1B,CKS2,CLSPN,CSF2RB,CSTB,CTSD,CUL9,CXCR4,C…	290
Cell-To-Cell Signaling and Interaction,Cellular Movement,Hematological System Development and Function,Immune Cell Trafficking	Recruitment of leukocytes	2.25e-19	Increased	3.869	ADGRE5,ADORA2B,ALOX5,BCL3,C3AR1,CAMK1,CASP1,CCL1,CCL17,CCL19,Ccl2,CCL20,CCL22,Ccl27a,Ccl7,CCR1,CCR4,CCR5,CCR6,CCR7,CD200,CD274,CD44,CD8A,CD99L2,CHI3L1,CNR2,CSF2RB,CTSC,CXCL10,CXCL16,Cxcl9,CXCR2,CXCR4,EDN1,EGR1,EPAS1,F3,FABP5,FAS,FCER1A,FCGR3A/FCGR3B,FERMT3,FLT1,FOS,FUT8,GLRX,GPR132,HBEGF,HDC,ICAM1,IL15,IL18,IL1B,IL21R,IL23A,IL2RA,IL33,IL6R,IRF7,JUN,KITLG,LCN2,MAP3K8,Mcpt4,MDK,MMP9,MRGPRX1,NLRP3,N…	87
Cancer,Gastrointestinal Disease,Organismal Injury and Abnormalities	Colorectal carcinoma	2.43e-19		-0.715	ABCA4,ABCA5,ABCC3,ABCC5,ABHD14B,ACACB,ACKR4,ACOT7,ACOX3,ADA,ADAMTS1,ADAMTS14,ADAMTSL4,ADAMTSL5,ADCY1,ADD2,ADD3,ADGRA2,ADGRE5,ADGRG1,ADGRL1,ADGRL2,ADGRV1,AFF3,AIM2,AKR1B10,ALDH1A3,ALOX5,ALPK1,AMOTL2,ANKRD23,ANKRD24,ANKRD6,ANLN,ANO1,ANO10,APOBEC1,AR,ARC,ARMCX1,ARVCF,ASB2,ASB4,ATG10,ATP13A4,ATP13A5,ATP6V0D2,ATP6V1B1,ATP6V1C2,AURKA,AURKB,AUTS2,AVPR1A,AWAT1,B3GNT3,B4GALNT1,BACE2,BAK1,BARD1,BATF,BCHE,B…	649
Cancer,Hematological Disease,Immunological Disease,Organismal Injury and Abnormalities	Tumorigenesis of lymphocytes	2.78e-19		-1.099	ABCC3,ABCG2,ABHD12B,ACOXL,ACSL6,ADA,ADAMTS14,ADCY1,ADD2,ADD3,ADGRA2,ADGRL2,ADGRV1,ADRB3,AIFM3,AIM2,ALOX12,ALOX5,ANLN,ANO1,APOBEC3B,ARHGEF28,ASF1B,ATP13A4,ATP13A5,ATP6V0D2,AURKA,AURKB,B3GNT3,BAK1,BARD1,BASP1,BCHE,BCL3,BGLAP,BIRC5,BMP7,BRCA1,BUB1,BUB1B,C10orf90,C11orf65,CA2,CACNA1E,CAPN2,CAPRIN2,CARNS1,CCDC113,CCDC149,CCL17,CCL19,Ccl2,CCL20,CCL22,CCNA2,CCNB1,CCNB2,CCNE1,CCR4,CCR7,CD200,CD247,CD274,…	374
Cancer,Neurological Disease,Organismal Injury and Abnormalities	Grade 1-4 astrocytoma	2.84e-19			ABCA4,ABCA5,ABCC3,ABCC5,ABHD14B,ABLIM3,ACOT7,ACOXL,ACSS2,ADA,ADAD2,ADAMTS1,ADAMTS14,ADAMTSL4,ADCY1,ADGRG1,ADGRG5,ADGRG7,ADGRL1,ADGRL2,ADGRV1,AFF3,AGA,AGFG2,AHCY,AIM2,AKR1B10,ALAD,ALDH18A1,ALDH3A1,ALOX12,ALOX5,ALPK1,ANGPTL7,ANKRD23,ANKRD24,ANKRD6,ANLN,ANO1,APRT,ARHGEF28,ARMC2,ARMCX1,ASAP3,ASB2,ASPRV1,ATP13A4,ATP13A5,ATP1A1,ATP6V0D2,ATP6V1B1,AURKA,AUTS2,AWAT2,B4GALT4,BACE2,BCL2L14,BHLHE40,BIN2,BLK,…	641
Infectious Diseases	Infection of mammalia	3.24e-19	Decreased	-3.537	ADGRE5,AIM2,BCL2A1,BCL3,CAPG,CASP1,Ccl2,CCR1,CCR4,CCR5,CCR7,Cd24a,CD274,CD44,Cd59a,CD8A,CFB,CHRNB4,CLIC4,CSF2RB,CXCL10,CXCL16,CXCR2,CXCR4,EBI3,EIF4EBP1,FOS,GBP2,Gsta4,GSTM1,Gzmb,ICOS,IL12B,IL12RB2,IL15,IL18,IL1B,IL21R,IL23A,IL27RA,IL31RA,IL33,IL4R,IL6R,IRF1,IRF4,IRF7,ISG15,ITPKB,KIT,KLRC1,LCN2,MMP9,NFKB2,NFKBIZ,NLRP3,NOD2,NOS3,PIGR,PILRB,PLA2G2D,PLA2G7,PLCG2,PRKCZ,RAC2,RASA4,RGS16,RIPK3,RNASEL,S1…	84
Cell-To-Cell Signaling and Interaction,Cellular Movement	Recruitment of blood cells	3.44e-19	Increased	4.07	ADGRE5,ADORA2B,ALOX5,BCL3,C3AR1,CAMK1,CASP1,CCL1,CCL17,CCL19,Ccl2,CCL20,CCL22,Ccl27a,Ccl7,CCR1,CCR4,CCR5,CCR6,CCR7,CD200,CD274,CD44,CD8A,CD99L2,CHI3L1,CNR2,CSF2RB,CTSC,CXCL10,CXCL16,Cxcl9,CXCR2,CXCR4,EDN1,EGR1,EPAS1,F3,FABP5,FAS,FCER1A,FCGR3A/FCGR3B,FERMT3,FLT1,FOS,FUT8,GLRX,GPR132,HBEGF,HDC,ICAM1,IL15,IL18,IL1B,IL21R,IL23A,IL2RA,IL33,IL6R,IRF7,JUN,KITLG,LCN2,MAP3K8,Mcpt4,MDK,MMP9,MRGPRX1,NLRP3,N…	88
Cellular Movement,Hematological System Development and Function,Immune Cell Trafficking,Inflammatory Response	Cell movement of phagocytes	5.77e-19	Increased	4.029	ADRB3,AIF1,AIM2,ALOX5,AR,ARG1,ASB2,C3AR1,CALR,CAPG,CASP1,CCL1,CCL17,CCL19,Ccl2,CCL20,CCL22,Ccl7,CCR1,CCR5,CCR6,CCR7,CD274,CD38,CD44,CD5,CD55,CD80,CES1,CFB,CHGA,CNR2,CSF2RB,CSF3R,CTSC,CXCL10,CXCL14,CXCR2,CXCR4,CYP2J2,DAPK2,EDN1,EGLN1,EGLN3,EPAS1,F10,F7,FAS,FERMT3,FLT1,FOXO6,GAL3ST1,GAS6,GATA2,GJB2,GPR65,ICAM1,IL12B,IL15,IL18,IL1B,IL21R,IL23A,IL27RA,IL2RA,IL33,IL34,IL4R,IL6R,INHBA,IRF7,ITGA5,KIT,KI…	135
Cancer,Neurological Disease,Organismal Injury and Abnormalities	Grade 4 high grade glioma	7.84e-19			ABCA4,ABCA5,ABCC3,ABCC5,ABHD14B,ABLIM3,ACOT7,ACOXL,ACSS2,ADA,ADAD2,ADAMTS1,ADAMTS14,ADAMTSL4,ADCY1,ADGRG1,ADGRG5,ADGRG7,ADGRL1,ADGRL2,ADGRV1,AFF3,AGA,AGFG2,AHCY,AIM2,AKR1B10,ALAD,ALDH18A1,ALDH3A1,ALOX12,ALOX5,ALPK1,ANGPTL7,ANKRD23,ANKRD24,ANKRD6,ANLN,ANO1,APRT,ARHGEF28,ARMC2,ARMCX1,ASAP3,ASB2,ASPRV1,ATP13A4,ATP13A5,ATP1A1,ATP6V0D2,ATP6V1B1,AURKA,AUTS2,AWAT2,B4GALT4,BACE2,BCL2L14,BHLHE40,BIN2,BLK,…	636
Cancer,Neurological Disease,Organismal Injury and Abnormalities	Grade 4 malignant glioma	7.84e-19			ABCA4,ABCA5,ABCC3,ABCC5,ABHD14B,ABLIM3,ACOT7,ACOXL,ACSS2,ADA,ADAD2,ADAMTS1,ADAMTS14,ADAMTSL4,ADCY1,ADGRG1,ADGRG5,ADGRG7,ADGRL1,ADGRL2,ADGRV1,AFF3,AGA,AGFG2,AHCY,AIM2,AKR1B10,ALAD,ALDH18A1,ALDH3A1,ALOX12,ALOX5,ALPK1,ANGPTL7,ANKRD23,ANKRD24,ANKRD6,ANLN,ANO1,APRT,ARHGEF28,ARMC2,ARMCX1,ASAP3,ASB2,ASPRV1,ATP13A4,ATP13A5,ATP1A1,ATP6V0D2,ATP6V1B1,AURKA,AUTS2,AWAT2,B4GALT4,BACE2,BCL2L14,BHLHE40,BIN2,BLK,…	636
Cancer,Neurological Disease,Organismal Injury and Abnormalities	Grade 4 astrocytoma	7.84e-19			ABCA4,ABCA5,ABCC3,ABCC5,ABHD14B,ABLIM3,ACOT7,ACOXL,ACSS2,ADA,ADAD2,ADAMTS1,ADAMTS14,ADAMTSL4,ADCY1,ADGRG1,ADGRG5,ADGRG7,ADGRL1,ADGRL2,ADGRV1,AFF3,AGA,AGFG2,AHCY,AIM2,AKR1B10,ALAD,ALDH18A1,ALDH3A1,ALOX12,ALOX5,ALPK1,ANGPTL7,ANKRD23,ANKRD24,ANKRD6,ANLN,ANO1,APRT,ARHGEF28,ARMC2,ARMCX1,ASAP3,ASB2,ASPRV1,ATP13A4,ATP13A5,ATP1A1,ATP6V0D2,ATP6V1B1,AURKA,AUTS2,AWAT2,B4GALT4,BACE2,BCL2L14,BHLHE40,BIN2,BLK,…	636
Inflammatory Disease,Neurological Disease,Organismal Injury and Abnormalities	Myelitis	8.06e-19		1.659	ABCG2,ACKR4,ADORA2B,AIF1,ARG1,BATF,BHLHE40,C3AR1,CALR,CASP1,CASP4,Ccl2,CCR1,CCR4,CCR6,CCR7,CD200,CD274,CD44,CD5,Cd59a,CD6,CD80,CDCP1,CXCL10,DUSP14,EBI3,EGR2,EHD3,EPHA4,FAS,FCGR3A/FCGR3B,GAS6,GPR132,HDC,ICOS,IFITM3,IKZF4,IL12B,IL12RB2,IL18,IL18R1,IL1B,IL21R,IL23A,IL27RA,IL2RA,IL9R,INHBA,IRF1,IRF4,ISG15,KIT,LGALS9B,LSR,MAP3K14,MAP3K8,MBP,MDK,MMP9,MSMO1,NFKBIZ,NGFR,NLRP3,NPY,NT5E,PLA2G4A,PPARA,PRKCQ…	93
Cancer,Hematological Disease,Immunological Disease,Organismal Injury and Abnormalities	Lymphoma	8.51e-19		-1.191	ABCG2,ACSL6,ADA,ADGRA2,ADGRV1,ADRB3,AIFM3,AIM2,ALOX5,ANLN,ANO1,APOBEC3B,ARHGEF28,ASF1B,ATP13A4,AURKA,AURKB,B3GNT3,BAK1,BASP1,BCHE,BCL3,BGLAP,BIRC5,BMP7,BRCA1,BUB1,BUB1B,C10orf90,C11orf65,CACNA1E,CAPN2,CARNS1,CCDC113,CCL19,CCL20,CCL22,CCNA2,CCNB2,CCNE1,CCR4,CCR7,CD200,CD247,CD274,CD38,CD3E,CD44,CD5,CD6,CD7,CD80,CD8A,CDC20,CDCA2,CDCA3,CDCA5,CDH3,CDH4,CDHR1,CDK1,CGN,CHGA,CHI3L1,CHRM4,COL20A1,COL27A1…	278
Cellular Movement,Hematological System Development and Function,Immune Cell Trafficking	Cell movement of lymphocytes	8.62e-19	Increased	3.58	AIF1,AIM2,ALOX5,AQP3,AR,BATF,BCL3,CALR,CCL1,CCL17,CCL19,Ccl2,CCL20,CCL22,Ccl27a,CCR1,CCR4,CCR5,CCR6,CCR7,CD200,CD247,CD274,CD44,Cd59a,CD6,CD80,CD8A,CDCP1,CDH3,CNR2,CSF2RB,CXCL10,CXCL16,Cxcl9,CXCR2,CXCR4,CYP7B1,EFNB3,EGR2,FABP5,FAS,FCER1A,FERMT3,FOS,FOXP3,GAS6,GATA3,GJB2,GPR132,Gpr15lg,HDC,HSD3B7,ICAM1,ICOS,IL12B,IL15,IL18,IL1B,IL23A,IL2RA,IL33,IL4R,IRF7,ITGA5,JUN,KCNN4,LGALS9B,LILRB4,MAP3K14,Mcpt…	105
Cancer,Neurological Disease,Organismal Injury and Abnormalities	Brain astrocytoma	9.05e-19			ABCA4,ABCA5,ABCC3,ABCC5,ABHD14B,ABLIM3,ACOT7,ACOXL,ACSS2,ADA,ADAD2,ADAMTS1,ADAMTS14,ADAMTSL4,ADCY1,ADGRG1,ADGRG5,ADGRG7,ADGRL1,ADGRL2,ADGRV1,AFF3,AGA,AGFG2,AHCY,AIM2,AKR1B10,ALAD,ALDH18A1,ALDH3A1,ALOX12,ALOX5,ALPK1,ANGPTL7,ANKRD23,ANKRD24,ANKRD6,ANLN,ANO1,APRT,ARHGEF28,ARMC2,ARMCX1,ASAP3,ASB2,ASPRV1,ATP13A4,ATP13A5,ATP1A1,ATP6V0D2,ATP6V1B1,AURKA,AUTS2,AWAT2,B4GALT4,BACE2,BCL2L14,BHLHE40,BIN2,BLK,…	637
Cancer,Organismal Injury and Abnormalities	Growth of malignant tumor	1.06e-18		1.223	ABCG2,ADGRG1,AGA,AHCY,AKR1B10,ALOX5,Ang2,ANO1,AR,BIRC5,BMP2,BMP7,BNIP3,BRCA1,C3AR1,CASP1,Ccl2,Ccl27a,CCNE1,CD274,CD44,CD80,CDH3,CENPA,COX17,CSF3R,CST6,CTNND2,CUZD1,CXCR2,CXCR4,EDN1,EGR1,EIF4EBP1,EPHB2,FASN,FGF18,FGF9,FHIT,FOS,FOXM1,GAS6,GDNF,GLDC,GLS,HMMR,HPGD,IER3,IGFBP3,IL12B,IL15,IL18,IL1B,IL27RA,IL33,IL6R,INHBA,INHBB,IRF4,IRS1,JUN,KCTD11,KIT,KITLG,KLF7,LAIR1,LCN2,LDHA,LGALS12,LRRC32,LRRC4,LZT…	108
Cellular Function and Maintenance	Function of lymphatic system cells	1.21e-18		-0.011	ACKR4,BAK1,BCL3,BHLHE40,BIRC5,C3AR1,CACNB3,CCL1,Ccl2,CCR4,CCR5,CCR6,CCR7,CD247,CD274,CD3E,CD44,Cd59a,CD80,CD8A,CD8B,CD96,CHI3L1,CNR2,CSF2RB,CTSC,CXCL10,CXCR2,EBI3,FCAMR,FOXP3,GATA2,Gzmb,ICAM1,ICOS,IL12B,IL12RB2,IL15,IL18,IL18R1,IL1B,IL21R,IL23A,IL27RA,IL2RA,IL33,IL4R,IL9R,IMPDH1,IRF1,IRF7,KCNN4,KITLG,LDHA,LY75,MMP9,NFKBID,NOD2,NPY1R,NSMAF,PIGR,PLA2G2D,PLCG2,PRKCQ,RGS16,SAMSN1,SLC2A1,Slfn2,SLPI,ST…	80
Cancer,Hematological Disease,Organismal Injury and Abnormalities	Hematologic cancer of cells	1.27e-18		-0.96	ABCC3,ABCG2,ABHD12B,ACHE,ACOXL,ACSL6,ADA,ADAMTS14,ADD2,ADD3,ADGRA2,ADGRL2,ADGRV1,ADRB3,AIFM3,AIM2,ALOX12,ALOX5,ANLN,ANO1,APOBEC3B,ARHGEF28,ASF1B,ATP13A4,ATP13A5,ATP6V0D2,AURKA,AURKB,B3GNT3,BAK1,BASP1,BCHE,BCL3,BGLAP,BIRC5,BMP7,BRCA1,BUB1,BUB1B,C10orf90,C11orf65,CACNA1E,CAPN2,CAPRIN2,CARNS1,CCDC113,CCDC149,CCL17,CCL19,CCL20,CCL22,CCNA2,CCNB2,CCNE1,CCR4,CCR7,CD200,CD247,CD274,CD38,CD3E,CD44,CD5,CD6…	363
Molecular Transport	Secretion of molecule	1.33e-18		1.505	ABCC3,ABCG2,ACACB,ACHE,ADA,ADGRL2,ADORA2B,ADTRP,ALOX5,ANO1,APOBEC1,ARL4D,AVPR1A,BACE2,BDKRB2,BHLHE40,BMP2,BMP4,BMP7,BTC,C3AR1,CA2,CA9,CACNA1E,CASP1,CASP4,CCR7,CD44,CD8A,CES1,CFL1,CHGA,CYP27A1,DGKI,EDN1,EGR1,ELOVL3,FAS,FBN2,FCER1A,FOSB,GABBR1,GAS6,GATA6,GCK,GDNF,GLS,GLS2,GNAQ,GRM2,HDC,HSD17B2,HTR7,ICOS,IL12B,IL18R1,IL1B,INHBA,IRF1,IRS1,KCNC3,KCNMB4,KCNN4,KNG1,MAOB,MGLL,NGFR,NOS3,NPY,NPY1R,NTRK1,P2…	123
Cancer,Organismal Injury and Abnormalities,Reproductive System Disease	Uterine serous carcinoma	1.37e-18			AURKA,B3GNT3,BUB1,BUB1B,CA2,CACNB2,CBS/LOC102724560,CCNA2,CCNB1,CCNB2,CCNE1,CDC20,CENPA,CFB,CIT,CKS1B,CLDN3,COL4A6,CPA3,CSF3R,CST6,DPP6,EPHB2,ERG,ETV4,EXO1,F3,FILIP1L,FLRT2,FOXM1,GEM,HMMR,IL18,IL33,ISG15,ITPR3,KCNMA1,KIF11,KIF2C,KLK6,KPNA2,KRT7,LCN2,MATN2,MICB,MS4A2,MYBL2,NAP1L3,NFE2L3,PLK1,PPIF,RGS2,SLC16A3,SLC2A1,SLC7A5,SLPI,SPC25,STAT1,SYNM,TNFAIP2,TNIP1,TOP2A,TPSAB1/TPSB2,TPX2,TTK,UBE2C	66
Immunological Disease,Inflammatory Disease,Inflammatory Response,Neurological Disease,Organismal Injury and Abnormalities	Experimental autoimmune encephalomyelitis	1.84e-18		1.675	ABCG2,ACKR4,ADORA2B,AIF1,ARG1,BATF,BHLHE40,C3AR1,CALR,CASP1,CASP4,Ccl2,CCR1,CCR4,CCR6,CCR7,CD200,CD274,CD44,CD5,Cd59a,CD6,CD80,CDCP1,CXCL10,DUSP14,EBI3,EGR2,EHD3,EPHA4,FAS,GAS6,GPR132,HDC,ICOS,IFITM3,IKZF4,IL12B,IL12RB2,IL18,IL18R1,IL1B,IL21R,IL23A,IL27RA,IL2RA,IL9R,INHBA,IRF1,IRF4,ISG15,KIT,LGALS9B,LSR,MAP3K14,MAP3K8,MBP,MDK,MMP9,MSMO1,NFKBIZ,NGFR,NLRP3,NPY,NT5E,PLA2G4A,PPARA,PRKCQ,PROCR,PTGES,P…	91
Cellular Movement	Cell movement of myeloid cells	2.13e-18	Increased	4.171	ADRB3,AIF1,AIM2,ALOX5,AR,ARG1,C3AR1,CAPG,CASP1,CCL1,CCL17,CCL19,Ccl2,CCL20,CCL22,Ccl7,CCR1,CCR5,CCR6,CCR7,CD274,CD44,CD55,CES1,CFB,CHGA,CMA1,CNR2,CSF3R,CTSC,CXCL10,CXCL14,Cxcl9,CXCR2,CXCR4,CYP2J2,DAPK2,EDN1,EGLN1,EGLN3,EPAS1,F10,F3,F7,FAS,FERMT3,FLT1,FOS,FOXO6,GAL3ST1,GAS6,GATA2,GJB2,GPR65,ICAM1,ICOS,IGFBP3,IL12B,IL15,IL18,IL1B,IL23A,IL27RA,IL2RA,IL33,IL34,IL4R,IL6R,INHBA,IRF7,KIT,KITLG,KNG1,LCN2…	132
Cell Death and Survival,Organismal Injury and Abnormalities	Necrosis of epithelial tissue	2.24e-18		0.893	ABCC3,ABCG2,ADA,ADAMTS1,AIFM3,ALDH3A1,APLN,APOBEC3B,AR,AURKA,BAK1,BCL2A1,BIRC5,BMP4,BMP7,BNIP3,BRCA1,CALR,CASP1,CASP4,CBS/LOC102724560,CCR5,CD274,CD44,CIT,Clca3a1/Clca3a2,CLIC4,CXCL10,CXCR4,CYP4V2,DUSP6,E2F7,EDN1,EGR1,EPAS1,EPHB2,F3,FAS,FASN,FLT1,FOS,GAPDH,GAS6,GATA3,GATA6,GPR37,HK2,ICAM1,IER3,IGFBP3,IL15,IL18,IL1B,IL33,IL6R,INHBA,IPPK,IRAK3,IRF1,IRF4,IRS1,ITGA5,JUN,KIF3A,KNG1,LCN2,LDHA,LRRC32,MA…	133
Cellular Movement	Chemotaxis	2.68e-18	Increased	4.644	ACKR4,ADGRA2,AIF1,ALOX5,APLN,BDKRB2,BIN2,BMP2,BMP4,C3AR1,CALR,CAPG,CAPN2,CBS/LOC102724560,CCL1,CCL17,CCL19,Ccl2,CCL20,CCL22,Ccl27a,Ccl7,CCR1,CCR4,CCR5,CCR6,CCR7,CD38,CD44,CDCP1,CHGA,CNR2,CSF3R,CXCL10,CXCL14,CXCL16,Cxcl9,CXCR2,CXCR4,CYP7B1,DAPK2,DUSP6,EDN1,EPHB2,ETV4,F10,F7,FAS,FLT1,FOSL1,GAS6,GDNF,GLRX,GPR132,Gpr15lg,HBEGF,HSD3B7,ICAM1,IL12B,IL15,IL18,IL1B,IL23A,IL33,IL34,IL4R,IL6R,INHBA,JUN,KCNN…	122
Immunological Disease	Hypersensitive reaction	2.86e-18		1.179	ACKR4,ADORA2B,ADRB3,AHCY,ALOX5,ARG1,BCL3,C3AR1,CALR,CAPG,CASP4,CCL17,Ccl2,CCL20,CCL22,CCNA2,CCR1,CCR4,CCR5,CCR6,CCR7,CD44,CFL1,CHRM4,CNN3,CPNE7,CSF2RB,CST6,CXCL10,CXCR4,FABP5,FCER1A,FCGBP,FCGR3A/FCGR3B,GAPDH,GATA3,GPD1,GPR65,GSTO1,HDC,HNMT,HPGDS,HSF2,ICAM1,IKZF3,IL12B,IL15,IL18,IL1B,IL21R,IL27RA,IL2RA,IL31RA,IL33,IL4R,IL6R,JUN,KEL,KIT,KITLG,KLK13,KLK6,KRT15,KRT16,KRT17,LILRB4,LTC4S,MAD2L2,MBP,MKI…	104
Cancer,Organismal Injury and Abnormalities,Reproductive System Disease	Female genital neoplasm	2.97e-18		0.388	AADAC,ABCA4,ABCA5,ABCC3,ABCG2,ABCG4,ABHD12B,ABLIM3,ABTB2,ACACB,ACAD10,ACSL6,ACSS2,ADAMTS1,ADAMTS14,ADAMTSL4,ADCY1,ADCY6,ADD2,ADD3,ADGRE5,ADGRG1,ADGRG2,ADGRG7,ADGRL2,ADGRV1,AFF3,AHCY,AIF1,ALDH3A1,ALOX5,ALPK1,AMPD2,ANKRD24,ANKRD55,ANKRD6,ANLN,ANXA8/ANXA8L1,AP1S2,APOBEC3B,APOL2,AR,ARHGAP22,ARHGAP24,ARHGEF28,ARL4C,ARL4D,ARMC2,ARMCX1,ARVCF,ASB4,ATP13A5,ATP1A1,ATP6V0E2,ATP6V1B1,AURKA,AURKB,AVPR1A,AWAT2…	724
Inflammatory Response,Respiratory Disease	Inflammation of respiratory system	3.09e-18		-1.257	ADA,ADORA2B,ADRB3,ALOX5,ANO1,AR,ARG1,ASB2,BATF,BIRC5,C3AR1,CASP1,CCL17,Ccl2,CCL22,CCR1,CCR4,CCR5,CCR7,CD200,CD44,Cd59a,CD8A,CHI3L1,CHRM4,CHRNB4,COX4I2,CSF2RB,CTSD,CXCL10,CXCR2,CYP2B6,DNAAF1,DNAL1,E2F2,E2F3,EBI3,EGR1,ELF3,F10,FAS,FCER1A,FCGR3A/FCGR3B,FOXP3,GABRP,GAPDH,GATA3,GCH1,GPR65,GSDMA,GSTM1,Gzmb,HBEGF,HNMT,HTR7,ICAM1,ICOS,IGFBP3,IKZF3,IL12B,IL18,IL1B,IL23A,IL27RA,IL2RA,IL31RA,IL33,IL4R,IL6R,…	124
Organismal Injury and Abnormalities	Benign lesion	3.67e-18		0.671	ABCA4,ABCG2,ACHE,ADGRE5,ADGRL1,ADRB3,ADTRP,ALDH1A3,APOBEC1,AR,ARG1,ARL4D,ASAP3,ASB2,ATP1A1,AURKB,B4GALNT1,BACE2,BAK1,BBLN,BCL3,BDH1,BIRC5,BLMH,BMP2,BMP4,BRCA1,BUB1B,CA12,CA2,CACNB2,CALR,CCNB1,CCNB2,CCNE1,CCR5,CD38,CD44,CDH3,CDK1,CEMIP,CFB,CHRM4,CIT,CLDN23,CLMN,CMA1,COL19A1,COL27A1,COL4A4,COL4A5,COL4A6,CRLF1,CSF2RB,CTSC,CXCL14,CXCR4,DNM3,DSG1,E2F2,E2F3,EDN1,EGR1,EIF4EBP1,Elf5,EMCN,ENO3,EPAS1,ETV4,…	203
Cell Death and Survival	Cell death of lymphocytes	4.08e-18		0.13	ADA,AURKB,BAK1,BCL2A1,BCL3,BIRC5,BMP4,BRCA1,C3AR1,CASP1,CASP4,CCL19,Ccl2,CCNB1,CCR5,CD247,Cd24a,CD274,CD38,CD3E,CD44,CD5,CD6,CD7,CD80,CDK1,CHI3L1,CLEC2A,CTSD,CUL9,CXCL10,CXCR4,DRAM1,E2F2,EGR1,EPHA4,FAS,FCGR3A/FCGR3B,FOS,FOSL1,GAPDH,GIMAP1,GIMAP1-GIMAP5,GPR132,Gzmb,HOXA3,ICOS,IER3,IL15,IL18,IL1B,IL2RA,IL6R,IRF4,ITPR3,JUN,KITLG,KLK6,KLRC1,LCN2,MAP3K14,Ms4a4c (includes others),NFKB2,NFKBID,NQO1,NR4A…	93
Cell Death and Survival	Apoptosis of blood cells	4.46e-18		0.003	ADA,AURKB,BAK1,BCL2A1,BCL3,BIRC5,BMP4,BRCA1,C3AR1,CASP1,CASP4,CCL19,Ccl2,CCNB1,CCR5,CCR6,CCR7,CD247,Cd24a,CD274,CD38,CD3E,CD44,CD5,CD6,CD80,CHI3L1,CKS1B,CLEC2A,CNR2,CTSD,CUL9,CXCR4,E2F2,EGR1,EPAS1,EPHA4,FAS,FCGR3A/FCGR3B,FOS,FOSL1,GIMAP1,GIMAP1-GIMAP5,GPR132,Gzmb,HDAC5,HOXA3,ICOS,IER3,IL15,IL18,IL1B,IL2RA,IL33,IL6R,IRAK3,IRF1,IRF4,ISG15,ITPR3,JUN,KITLG,KLRC1,LCN2,MS4A2,Ms4a4c (includes others),MX…	112
Hematological System Development and Function,Tissue Development	Accumulation of myeloid cells	4.68e-18	Increased	2.51	ADGRE5,AGRP,ALOX5,BCL2A1,BMP4,CBS/LOC102724560,CCL17,Ccl2,Ccl7,CCR1,CCR5,CD200,CD44,CTSC,CXCL10,Cxcl9,EDN1,EGLN1,EGR1,F3,FAS,FCER1A,FCGR3A/FCGR3B,FGFR2,FOSL1,GATA2,GNAQ,HDC,IL12B,IL18,IL1B,IL33,IL9R,IRF1,IRF4,ITGA5,KIT,LCN2,LTC4S,MAP3K8,MDK,MMP9,NLRP3,NT5E,POSTN,S100A8,S100A9,SLC46A1,SLPI,THBD,THBS1,TIMP1,TNF,TNFRSF13C,TNFRSF1B,TREM2,VEGFA	57
Connective Tissue Disorders,Organismal Injury and Abnormalities,Skeletal and Muscular Disorders	Non-traumatic arthropathy	4.92e-18		1.539	ABCG2,ACHE,ACSL6,ADA,ADAMTS1,ADAMTS14,ADGRE5,ADRB3,AIF1,ALOX12,ALOX5,AR,ARG1,BGLAP,BIRC5,BLK,BMP2,BMP4,BTC,C3AR1,CA2,CACNB2,CALR,CASP1,CCL1,CCL17,CCL19,Ccl2,CCL20,CCL22,Ccl7,CCNB1,CCR1,CCR4,CCR5,CCR6,CCR7,CD247,CD274,CD44,CD6,CD80,CD99L2,CEMIP,CFB,CHI3L1,CNR2,COL4A5,COL4A6,CSF2RB,CSF3R,CTSC,CXCL10,CXCL14,CXCL16,CXCR2,CXCR4,CYP2B6,CYP4F3,DNAJC4,ECHDC1,ELF3,EPAS1,F10,FAS,FCGR3A/FCGR3B,FLT1,FOS,FOSB…	167
Cell Death and Survival	Cell death of mononuclear leukocytes	5.3e-18		-0.061	ADA,AURKB,BAK1,BCL2A1,BCL3,BIRC5,BMP4,BRCA1,C3AR1,CASP1,CASP4,CCL19,Ccl2,CCNB1,CCR5,CD247,Cd24a,CD274,CD38,CD3E,CD44,CD5,CD6,CD7,CD80,CDK1,CHI3L1,CLEC2A,CTSD,CUL9,CXCL10,CXCR4,DRAM1,E2F2,EGR1,EPHA4,FAS,FCGR3A/FCGR3B,FOS,FOSL1,GAPDH,GIMAP1,GIMAP1-GIMAP5,GPR132,Gzmb,HOXA3,ICOS,IER3,IL15,IL18,IL1B,IL2RA,IL6R,IRF4,ITPR3,JUN,KITLG,KLK6,KLRC1,LCN2,MAP3K14,MS4A2,Ms4a4c (includes others),NFKB2,NFKBID,NQO…	95
Cancer,Organismal Injury and Abnormalities,Reproductive System Disease	Tumorigenesis of reproductive tract	5.39e-18		0.388	AADAC,ABCA4,ABCA5,ABCC3,ABCG2,ABCG4,ABHD12B,ABLIM3,ABTB2,ACACB,ACAD10,ACSL6,ACSS2,ADAMTS1,ADAMTS14,ADAMTSL4,ADCY1,ADCY6,ADD2,ADD3,ADGRE5,ADGRG1,ADGRG2,ADGRG7,ADGRL2,ADGRV1,AFF3,AHCY,AIF1,ALDH3A1,ALOX5,ALPK1,AMPD2,ANKRD24,ANKRD55,ANKRD6,ANLN,ANXA8/ANXA8L1,AP1S2,APOBEC3B,APOL2,AR,ARHGAP22,ARHGAP24,ARHGEF28,ARL4C,ARL4D,ARMC2,ARMCX1,ARVCF,ASB4,ATP13A5,ATP1A1,ATP6V0E2,ATP6V1B1,AURKA,AURKB,AVPR1A,AWAT2…	722
Cellular Function and Maintenance,Hematological System Development and Function	Function of lymphocytes	6.01e-18		-0.051	ACKR4,BCL3,BHLHE40,BIRC5,C3AR1,CACNB3,CCL1,Ccl2,CCR5,CCR6,CCR7,CD247,CD274,CD3E,CD44,Cd59a,CD80,CD8A,CD8B,CD96,CHI3L1,CNR2,CSF2RB,CTSC,CXCL10,CXCR2,EBI3,FCAMR,FOXP3,GATA2,Gzmb,ICAM1,ICOS,IL12B,IL12RB2,IL15,IL18,IL18R1,IL1B,IL21R,IL23A,IL27RA,IL2RA,IL33,IL4R,IL9R,IMPDH1,IRF1,IRF7,KCNN4,LDHA,LY75,NFKBID,NOD2,NPY1R,NSMAF,PIGR,PLA2G2D,PLCG2,PRKCQ,RGS16,SAMSN1,SLC2A1,Slfn2,SLPI,STAT1,STAT4,STX11,TAGLN…	76
Inflammatory Response,Respiratory Disease	Inflammation of respiratory system component	6.16e-18		-1.236	ADA,ADORA2B,ADRB3,ALOX5,ANO1,AR,ARG1,ASB2,BATF,BIRC5,C3AR1,CASP1,CCL17,Ccl2,CCL22,CCR1,CCR4,CCR5,CCR7,CD200,CD44,Cd59a,CD8A,CHI3L1,CHRM4,CHRNB4,COX4I2,CSF2RB,CTSD,CXCL10,CXCR2,CYP2B6,DNAAF1,DNAL1,E2F2,E2F3,EBI3,EGR1,ELF3,F10,FAS,FCER1A,FCGR3A/FCGR3B,FOXP3,GABRP,GAPDH,GATA3,GCH1,GPR65,GSDMA,GSTM1,Gzmb,HBEGF,HNMT,HTR7,ICAM1,ICOS,IGFBP3,IKZF3,IL12B,IL18,IL1B,IL23A,IL27RA,IL2RA,IL31RA,IL33,IL4R,IL6R,…	123
Cell Death and Survival	Cell death of lymphatic system cells	7.87e-18		0.1	ACHE,ADA,ADORA2B,AURKB,BAK1,BCL2A1,BCL3,BIRC5,BMP4,BRCA1,C3AR1,CASP1,CASP4,CCL19,Ccl2,CCNB1,CCR5,CD247,Cd24a,CD274,CD38,CD3E,CD44,CD5,CD6,CD7,CD80,CDK1,CHI3L1,CLEC2A,CTSD,CUL9,CXCL10,CXCR4,DRAM1,E2F2,EGR1,EPHA4,FAS,FCGR3A/FCGR3B,FOS,FOSL1,GAPDH,GIMAP1,GIMAP1-GIMAP5,GPR132,Gzmb,HDAC5,HOXA3,ICOS,IER3,IL15,IL18,IL1B,IL2RA,IL6R,IRF4,ITPR3,JUN,KITLG,KLK6,KLRC1,LCN2,MAD2L1,MAP3K14,Ms4a4c (includes othe…	98
Cancer,Organismal Injury and Abnormalities,Reproductive System Disease	Female genital tract cancer	8.56e-18			AADAC,ABCA4,ABCA5,ABCC3,ABCG2,ABCG4,ABHD12B,ABLIM3,ABTB2,ACACB,ACAD10,ACSL6,ACSS2,ADAMTS1,ADAMTS14,ADAMTSL4,ADCY1,ADCY6,ADD2,ADD3,ADGRG1,ADGRG2,ADGRG7,ADGRL2,ADGRV1,AFF3,AHCY,AIF1,ALDH3A1,ALOX5,ALPK1,AMPD2,ANKRD24,ANKRD55,ANKRD6,ANLN,ANXA8/ANXA8L1,AP1S2,APOBEC3B,APOL2,AR,ARHGAP22,ARHGAP24,ARHGEF28,ARL4C,ARMC2,ARMCX1,ARVCF,ASB4,ATP13A5,ATP1A1,ATP6V0E2,ATP6V1B1,AURKA,AURKB,AVPR1A,AWAT2,B3GNT3,B4GAL…	708
Cell Death and Survival	Apoptosis of leukocytes	1.06e-17		-0.111	ADA,AURKB,BAK1,BCL2A1,BCL3,BIRC5,BMP4,BRCA1,C3AR1,CASP1,CASP4,CCL19,Ccl2,CCNB1,CCR5,CCR6,CCR7,CD247,Cd24a,CD274,CD38,CD3E,CD44,CD5,CD6,CD80,CHI3L1,CLEC2A,CNR2,CUL9,CXCR4,E2F2,EGR1,EPHA4,FAS,FCGR3A/FCGR3B,FOS,FOSL1,GIMAP1,GIMAP1-GIMAP5,GPR132,Gzmb,HDAC5,HOXA3,ICOS,IER3,IL15,IL18,IL1B,IL2RA,IL33,IL6R,IRAK3,IRF1,IRF4,ISG15,ITPR3,JUN,KITLG,KLRC1,LCN2,MS4A2,Ms4a4c (includes others),NFKB2,NFKBID,NLRP1,…	104
Cell Death and Survival	Apoptosis of tumor cell lines	1.32e-17		0.604	ABCG2,ACER3,ADGRL2,ADORA2B,AGA,AIM2,AKR1B10,ALOX12,ALOX5,Apol7a (includes others),AR,ARG1,ATG10,ATP1A1,AURKA,BAK1,BARD1,BCL2A1,BCL2L14,BCL3,BHLHE40,BIRC5,BMP2,BMP4,BMP7,BNIP3,BRCA1,BUB1,CALR,CAMK1,CAPN2,CASP1,CASP14,CASP4,CCL1,CCNB1,CCNE1,CCR5,Cd24a,CD274,CD44,CD55,CD82,CDC20,CDCA2,CDCP1,CDK1,CENPE,CES1,CKAP2,CKS1B,CKS2,CSF2RB,CSTB,CTSD,CUL9,CXCR4,CYP2J2,DAPK2,DSG1,DUSP6,E2F2,E2F3,EDN1,EGLN3,EGR1…	238
Cellular Growth and Proliferation	Expansion of cells	1.35e-17		0.939	ACHE,ADRB3,AURKA,AURKB,BCL3,BIRC5,BMP2,BMP4,BMP7,BRCA1,BTC,CALR,CCL19,CCR6,CCR7,Cd24a,CD274,CD3E,CD55,CD80,CDH3,CSF2RB,CTSD,CXCR4,DOK3,EGLN1,EGR1,EGR2,EPAS1,ERG,FAS,FOXP3,GATA2,GDNF,Gzmb,HOXB4,ICOS,IL15,IL18,IL1B,IL21R,IL23A,IL27RA,IL2RA,IL33,IL4R,IL6R,IL9R,INHBA,IRF1,IRX3,KCNN4,KIT,KITLG,KNG1,LGALS9B,LRRC32,MAOA,MDK,MMP9,NFKB2,NLRP3,NSG2,PLAG1,PORCN,RAC2,RASGRF1,RUNX1,SERPINB7,SERPINE1,Srgn,STAT…	81
Cell-To-Cell Signaling and Interaction,Hematological System Development and Function,Immune Cell Trafficking,Inflammatory Response	Activation of mononuclear leukocytes	1.49e-17		1.577	ADA,AIM2,ALOX5,BAK1,BCL3,BHLHE40,BLK,C3AR1,CALR,CBS/LOC102724560,Ccl2,CCL22,CCR6,CCR7,CD200,CD247,Cd24a,CD274,CD38,CD3E,CD44,CD5,CD55,CD6,CD7,CD80,CD8A,CSF2RB,CXCL10,DOK3,EGR2,EPHB2,F10,F7,FAS,FCGR3A/FCGR3B,FOS,FOXP3,FUT8,GATA3,GIMAP1-GIMAP5,GIMAP6,Gzmb,HDAC5,ICAM1,ICOS,IKZF4,IL12B,IL12RB2,IL15,IL18,IL18R1,IL1B,IL21R,IL23A,IL27RA,IL2RA,IL33,IL4R,IL6R,IMPDH1,IRAK3,IRF1,IRF4,ITGA5,ITPKB,KCNN4,KLRC1…	113
Cellular Movement	Cellular infiltration by myeloid cells	1.58e-17	Increased	2.488	ADRB3,AIM2,ALOX5,AR,ARG1,C3AR1,CASP1,CCL19,Ccl2,CCR1,CCR5,CCR6,CCR7,CD274,CD44,CD55,CES1,CFB,CMA1,CNR2,CTSC,CXCL10,CXCR2,CYP2J2,EDN1,EGLN1,EGLN3,EPAS1,F7,FAS,FLT1,FOS,FOXO6,GAL3ST1,GAS6,GATA2,GJB2,ICAM1,ICOS,IL12B,IL15,IL18,IL1B,IL27RA,IL2RA,IL33,IL6R,IRF7,KITLG,KNG1,LCN2,LMNB1,LTC4S,MAP3K8,Mcpt4,MDK,MMP9,MRGPRX1,NFKBIZ,NLRP3,NQO1,NT5E,OTUD1,PLA2G4A,PLA2G7,PRKCQ,PROCR,PTGES,RAC2,RIPK3,RSPO3,S100A…	87
Cancer,Organismal Injury and Abnormalities	Lymphoreticular neoplasm	1.59e-17		-1.301	ABCA4,ABCC3,ABCG2,ACSL6,ADA,ADCY1,ADGRA2,ADGRV1,ADRB3,AFF3,AIFM3,AIM2,ALOX5,ANLN,ANO1,APOBEC3B,AR,ARHGAP24,ARHGEF28,ASAP3,ASF1B,ATP13A4,AURKA,AURKB,B3GNT3,B4GALNT1,B4GALNT2,BAK1,BARD1,BASP1,BCHE,BCL2L14,BCL3,BGLAP,BIRC5,BMP2,BMP7,BRCA1,BRD9,BUB1,BUB1B,C10orf90,C11orf65,CA9,CACNA1E,CALR,CAPN12,CAPN2,CARNS1,CASP1,CCDC113,CCL17,CCL19,CCL20,CCL22,CCNA2,CCNB2,CCNE1,CCNYL1,CCR4,CCR5,CCR7,CD200,CD247,CD…	414
Hematological System Development and Function,Tissue Morphology	Quantity of granulocytes	1.85e-17		-0.888	ACHE,ADA,ADGRE5,ADRB3,ALOX5,AR,B4GALNT2,BATF,C3AR1,CASP1,Ccl2,CCL22,CCR1,CCR4,CCR5,CCR6,CD274,Cd59a,CD8A,CHST3,CNR2,CSF2RB,CSF3R,CXCR2,EBI3,EPAS1,F3,FAS,FCER1A,FOXP3,GIMAP1-GIMAP5,GPR132,HDC,ICAM1,IGFBP3,IL15,IL18,IL1B,IL21R,IL23A,IL2RA,IL33,IL4R,IRAK3,IRF4,ITPKB,KIT,KITLG,KNG1,LAIR1,LCN2,LGALS9B,MAP3K8,MDK,MMP9,MSN,MXD1,NFKB2,NLRP3,NOD2,NQO1,PGLYRP1,PILRA,PREP,PRSS27,PTGES,RAC2,RAPGEF4,RBP1,RIPK…	86
Cancer,Endocrine System Disorders,Organismal Injury and Abnormalities,Reproductive System Disease	Gonadal tumor	2.61e-17		0.053	ABCA4,ABCC3,ABCG2,ABCG4,ABHD12B,ACAD10,ACHE,ACSS2,ADCY1,ADD2,ADGRG1,ADGRG7,ADGRV1,ADORA2B,AFF3,AIF1,ALDH3A1,AMPD2,ANKRD24,ANKRD55,ANLN,ANXA8/ANXA8L1,AR,ARHGEF28,ARL4C,ASB4,ATP13A5,ATP1A1,ATP6V1B1,AURKB,BARD1,BCL3,BDH1,BIRC5,BLMH,BMP7,BRCA1,BUB1,C4orf47,CA8,CACNA1E,CAPN12,CBS/LOC102724560,CCDC113,CCNB1,CCNB2,CCNE1,CCR6,CD274,CD44,CD6,CDH4,CDHR1,CDK1,CDKN3,CENPE,CFB,CHD5,CHI3L1,CKAP4,CLDN3,CLIC4,CO…	304
Cancer,Organismal Injury and Abnormalities,Reproductive System Disease	Female genital tract serous carcinoma	2.93e-17			ANXA8/ANXA8L1,AR,ARL4C,AURKA,B3GNT3,BCL3,BRCA1,BUB1,BUB1B,CA2,CACNB2,CBS/LOC102724560,CCNA2,CCNB1,CCNB2,CCNE1,CD274,CDC20,CENPA,CFB,CIT,CKS1B,CLDN3,COL4A6,CPA3,CSF3R,CST6,DPP6,E2F3,ELF3,EPCAM,EPHB2,ERG,ETV4,EXO1,F3,FGF18,FILIP1L,FLRT2,FOXM1,GAS6,GATA3,GATA6,GEM,GSTM5,HMMR,IGFBP4,IL18,IL33,ISG15,ITPR3,KCNMA1,KIF11,KIF2C,KIT,KLK6,KPNA2,KRT7,LCN2,LRP8,MATN2,MICB,MS4A2,MYBL2,NAP1L3,NFE2L3,NTRK1,PKM,P…	92
Cancer,Organismal Injury and Abnormalities	Pelvic serous carcinoma	2.93e-17			ANXA8/ANXA8L1,AR,ARL4C,AURKA,B3GNT3,BCL3,BRCA1,BUB1,BUB1B,CA2,CACNB2,CBS/LOC102724560,CCNA2,CCNB1,CCNB2,CCNE1,CD274,CDC20,CENPA,CFB,CIT,CKS1B,CLDN3,COL4A6,CPA3,CSF3R,CST6,DPP6,E2F3,ELF3,EPCAM,EPHB2,ERG,ETV4,EXO1,F3,FGF18,FILIP1L,FLRT2,FOXM1,GAS6,GATA3,GATA6,GEM,GSTM5,HMMR,IGFBP4,IL18,IL33,ISG15,ITPR3,KCNMA1,KIF11,KIF2C,KIT,KLK6,KPNA2,KRT7,LCN2,LRP8,MATN2,MICB,MS4A2,MYBL2,NAP1L3,NFE2L3,NTRK1,PKM,P…	92
Dermatological Diseases and Conditions,Organismal Injury and Abnormalities	Psoriasis	3e-17		1.292	ABCG2,ADGRE5,ALDH1A3,ANXA8/ANXA8L1,AQP3,ARG1,C3AR1,CALML5,CALR,CASP4,Ccl2,CCL20,CD7,CDHR1,CFL1,CRAT,CST6,CSTB,CXCL10,CXCR2,DAGLA,DIO2,DSG1,EGR1,EIF4EBP1,ELOVL3,ELOVL5,FABP5,FAR2,FASN,FCGR3A/FCGR3B,FGFR2,FLT1,FOS,FOSL1,FSCN1,GAPDH,GATA3,GBP2,GJB2,GM2A,GSTM1,HDC,ICAM1,IFI44,IGFBP3,IL12B,IL15,IL18,IL1B,IL20RA,IL23A,IL2RA,IL33,IL4R,IL6R,IRF7,ISG15,ISG20,ITGA5,JUN,KLK13,KLK6,KLK9,KPNA2,KRT14,KRT15,KRT…	117
Cellular Development,Cellular Growth and Proliferation,Hematological System Development and Function,Hematopoiesis,Lymphoid Tissue Structure and Development,Tissue Development	Leukopoiesis	3.21e-17	Increased	2.25	ACHE,ADA,ADORA2B,ALOX5,ANKRD24,ARG1,AVPR1A,B4GALNT1,BATF,BCL2A1,BCL3,BHLHE40,BIRC5,BLK,BMP2,BMP4,BMP7,BRCA1,C3AR1,CASP1,CCL1,CCL17,CCL19,Ccl2,CCNE1,CCR6,CCR7,CD247,Cd24a,CD274,CD38,CD3E,CD44,CD5,CD6,CD80,CD8A,CD8B,CDH17,CHI3L1,CNR2,CSF2RB,CSF3R,CXCL10,CXCR2,CXCR4,E2F2,EGR1,EGR2,ELF3,EPHA4,EPHB2,FAS,FASN,FCAMR,FLT1,FOS,FOSL1,FOXP3,FURIN,FUT8,GAS6,GATA2,GATA3,GIMAP1,GIMAP1-GIMAP5,HDAC5,HOXB4,ICAM1,…	164
Cell Death and Survival	Apoptosis of lymphoid cells	3.7e-17		0.23	ADA,AURKB,BAK1,BCL2A1,BCL3,BMP4,BRCA1,C3AR1,CASP1,CASP4,CCL19,Ccl2,CCNB1,CCR5,CD247,Cd24a,CD274,CD38,CD3E,CD44,CD5,CD6,CD80,CHI3L1,CLEC2A,CUL9,CXCR4,E2F2,EGR1,EPHA4,FAS,FCGR3A/FCGR3B,FOS,FOSL1,GIMAP1,GIMAP1-GIMAP5,GPR132,Gzmb,HOXA3,ICOS,IER3,IL15,IL18,IL1B,IL2RA,IL6R,IRF4,ITPR3,JUN,KITLG,KLRC1,LCN2,Ms4a4c (includes others),NFKB2,NFKBID,NQO1,NR4A3,PLCG2,Pmaip1,PPARA,PRKCQ,RAC2,RIPK3,RNASEL,RUNX1,S…	84
Cancer,Cellular Development,Cellular Growth and Proliferation,Organismal Injury and Abnormalities,Tumor Morphology	Proliferation of tumor cells	4.71e-17	Increased	2.031	ABCG2,AGA,AHCY,ALOX5,ANO1,AR,AURKA,BIRC5,BMP2,BMP4,BMP7,BNIP3,BRCA1,BTC,CA12,CA9,CASP1,Ccl27a,CCNE1,CD274,CD44,CD82,COX17,CSF3R,CST6,CTNND2,CXCR2,CXCR4,DACT2,EDN1,EGR1,EIF4EBP1,F3,FAS,FASN,FGF18,FGF9,FHIT,FOS,FOSL1,FOXM1,GAS6,GCH1,GDNF,GLDC,GLS,HBEGF,HMMR,HPGD,IER3,IGFBP3,IL15,IL18,IL1B,IL6R,INHBA,INHBB,IRF4,IRS1,JUN,KCTD11,KIT,KITLG,LAIR1,LCN2,LDHA,LGALS12,LRRC4,LZTS1,MKI67,MMP9,MYBL2,NOL3,NOX4,…	105
Cell-To-Cell Signaling and Interaction,Cellular Movement,Hematological System Development and Function,Immune Cell Trafficking	Recruitment of mononuclear leukocytes	6.05e-17	Increased	2.22	ALOX5,BCL3,CASP1,CCL1,CCL17,CCL19,Ccl2,CCL20,CCL22,Ccl27a,CCR1,CCR4,CCR5,CCR6,CCR7,CD44,CD8A,CXCL10,CXCL16,Cxcl9,CXCR4,F3,FABP5,FAS,FCER1A,FOS,GPR132,HDC,ICAM1,IL15,IL18,IL1B,IL23A,IL33,IL6R,JUN,MRGPRX1,NLRP3,NOD2,NOS3,PRKCQ,STAT1,TIMP1,TNF,TNFRSF1B,TNFRSF9	46
Cell-To-Cell Signaling and Interaction,Hematological System Development and Function,Immune Cell Trafficking,Inflammatory Response	Activation of lymphocytes	6.32e-17		1.495	ADA,AIM2,ALOX5,BAK1,BCL3,BHLHE40,BLK,C3AR1,CALR,CBS/LOC102724560,Ccl2,CCL22,CCR6,CCR7,CD200,CD247,Cd24a,CD274,CD38,CD3E,CD44,CD5,CD55,CD6,CD7,CD80,CD8A,CSF2RB,CXCL10,DOK3,EGR2,EPHB2,FAS,FCGR3A/FCGR3B,FOS,FOXP3,FUT8,GATA3,GIMAP1-GIMAP5,GIMAP6,Gzmb,HDAC5,ICAM1,ICOS,IKZF4,IL12B,IL12RB2,IL15,IL18,IL18R1,IL1B,IL21R,IL23A,IL27RA,IL2RA,IL33,IL4R,IL6R,IMPDH1,IRAK3,IRF1,IRF4,ITGA5,ITPKB,KCNN4,KLRC1,LRRC32…	108
Immunological Disease	Allergy	6.62e-17		0.759	ACKR4,ADORA2B,ADRB3,AHCY,ALOX5,AQP3,ARG1,BCL3,CAPG,CASP1,CCL17,CCL20,CCL22,CCNA2,CCR4,CD274,CD44,CFL1,CHRM4,CNN3,CPNE7,CSF2RB,CST6,CXCR4,FABP5,FAS,FCER1A,FCGBP,FOXP3,GAPDH,GATA3,GCH1,GPD1,GPR65,GSTO1,HDC,HNMT,HPGDS,HSF2,ICAM1,IL12B,IL15,IL18,IL1B,IL2RA,IL31RA,IL33,IL4R,IL6R,JUN,KCNMA1,KEL,KIT,KITLG,KLK13,KLK6,KRT15,KRT16,KRT17,LILRB4,LTC4S,LY75,MAD2L2,MAP3K8,MKI67,MMP9,MS4A2,MSN,NFKBIZ,NOS3,PDE7A…	92
Cell Death and Survival	Cell death of T lymphocytes	6.83e-17		1.018	ADA,BAK1,BCL2A1,BCL3,BIRC5,BMP4,BRCA1,C3AR1,CASP1,CASP4,CCL19,Ccl2,CCNB1,CCR5,CD247,Cd24a,CD274,CD38,CD3E,CD44,CD5,CD6,CD7,CDK1,CHI3L1,CLEC2A,CTSD,CUL9,CXCL10,CXCR4,DRAM1,E2F2,EGR1,EPHA4,FAS,FOS,GAPDH,GIMAP1,GIMAP1-GIMAP5,GPR132,Gzmb,HOXA3,ICOS,IER3,IL15,IL18,IL1B,IL2RA,IL6R,IRF4,JUN,KLK6,KLRC1,LCN2,MAP3K14,Ms4a4c (includes others),NFKB2,NFKBID,NQO1,NR4A3,Pmaip1,PRKCQ,RAC2,RIPK3,RNASEL,RUNX1,SATB…	79
Cell-To-Cell Signaling and Interaction	Activation of lymphatic system cells	6.91e-17		1.579	ADA,AIM2,ALOX5,BAK1,BCL3,BHLHE40,BLK,C3AR1,CALR,CBS/LOC102724560,Ccl2,CCL22,CCR6,CCR7,CD200,CD247,Cd24a,CD274,CD38,CD3E,CD44,CD5,CD55,CD6,CD7,CD80,CD8A,CSF2RB,CXCL10,DOK3,EGR2,EPHB2,FAS,FCGR3A/FCGR3B,FOS,FOXP3,FUT8,GATA3,GIMAP1-GIMAP5,GIMAP6,Gzmb,HDAC5,ICAM1,ICOS,IKZF4,IL12B,IL12RB2,IL15,IL18,IL18R1,IL1B,IL21R,IL23A,IL27RA,IL2RA,IL33,IL4R,IL6R,IMPDH1,IRAK3,IRF1,IRF4,ITGA5,ITPKB,KCNN4,KLRC1,LRRC32…	109
Cancer,Gastrointestinal Disease,Organismal Injury and Abnormalities	Colorectal adenocarcinoma	7.28e-17			ABCA4,ABCA5,ABCC3,ABCC5,ABHD14B,ACACB,ACKR4,ACOX3,ADA,ADAMTS1,ADAMTS14,ADAMTSL4,ADAMTSL5,ADCY1,ADD2,ADD3,ADGRA2,ADGRE5,ADGRG1,ADGRL1,ADGRL2,ADGRV1,AFF3,AIM2,AKR1B10,ALDH1A3,ALOX5,ALPK1,AMOTL2,ANKRD23,ANKRD24,ANKRD6,ANLN,ANO1,ANO10,APOBEC1,AR,ARC,ARMCX1,ARVCF,ASB2,ASB4,ATG10,ATP13A4,ATP13A5,ATP6V0D2,ATP6V1B1,ATP6V1C2,AURKA,AURKB,AUTS2,AVPR1A,AWAT1,B3GNT3,B4GALNT1,BACE2,BAK1,BARD1,BATF,BCHE,BCL3,BC…	624
Cancer,Gastrointestinal Disease,Organismal Injury and Abnormalities	Colon carcinoma	8.52e-17		-0.625	ABCA4,ABCA5,ABCC3,ABCC5,ABHD14B,ACACB,ACKR4,ACOT7,ACOX3,ADA,ADAMTS1,ADAMTS14,ADAMTSL4,ADAMTSL5,ADCY1,ADD2,ADD3,ADGRA2,ADGRE5,ADGRG1,ADGRL1,ADGRL2,ADGRV1,AFF3,AIM2,AKR1B10,ALDH1A3,ALOX5,ALPK1,AMOTL2,ANKRD23,ANKRD24,ANLN,ANO1,ANO10,APOBEC1,AR,ARC,ARMCX1,ARVCF,ASB2,ASB4,ATG10,ATP13A4,ATP13A5,ATP6V0D2,ATP6V1B1,ATP6V1C2,AURKB,AUTS2,AVPR1A,AWAT1,B3GNT3,B4GALNT1,BACE2,BARD1,BATF,BCHE,BCL3,BCO1,BDKRB2,BH…	611
Cancer,Organismal Injury and Abnormalities	Thoracic neoplasm	9.21e-17		0.194	AADAC,ABCA5,ABCC3,ABCC5,ABCG2,ABCG4,ABHD3,ACHE,ACSS2,ADAMTS1,ADAMTS14,ADCY1,ADD3,ADGRE5,ADGRG5,ADGRG7,ADGRL2,ADGRV1,ADH1C,ADORA2B,AGA,AGFG2,AHCY,AIM2,AKR1B10,ALDH1A3,ALDH3A1,ALOX12,ALOX5,ALPK1,AMOTL2,ANGPTL7,ANKRD24,ANLN,ANO1,APLN,APOBEC3B,AR,ARC,ARL4C,ARMCX1,ARVCF,ASB2,ASB4,ATP13A4,ATP1A1,ATP6V1C2,AURKA,AURKB,AVPR1A,AWAT2,B3GNT3,B4GALNT2,BACE2,BARD1,BARX2,BASP1,BCHE,BCL2L15,BCL3,BDKRB2,BIN2,BIRC…	568
Cell Death and Survival	Apoptosis of lymphocytes	9.26e-17		0.352	ADA,AURKB,BAK1,BCL2A1,BCL3,BMP4,BRCA1,C3AR1,CASP1,CASP4,CCL19,Ccl2,CCNB1,CCR5,CD247,Cd24a,CD274,CD38,CD3E,CD44,CD5,CD6,CD80,CHI3L1,CLEC2A,CUL9,CXCR4,E2F2,EGR1,EPHA4,FAS,FCGR3A/FCGR3B,FOS,FOSL1,GIMAP1,GIMAP1-GIMAP5,GPR132,Gzmb,HOXA3,ICOS,IER3,IL15,IL18,IL1B,IL2RA,IL6R,IRF4,ITPR3,JUN,KITLG,KLRC1,LCN2,Ms4a4c (includes others),NFKB2,NFKBID,NQO1,NR4A3,PLCG2,Pmaip1,PPARA,PRKCQ,RAC2,RIPK3,RNASEL,RUNX1,S…	83
Cell Death and Survival	Apoptosis of lymphatic system cells	1.07e-16		0.291	ACHE,ADA,ADORA2B,AURKB,BAK1,BCL2A1,BCL3,BMP4,BRCA1,C3AR1,CASP1,CASP4,CCL19,Ccl2,CCNB1,CCR5,CD247,Cd24a,CD274,CD38,CD3E,CD44,CD5,CD6,CD80,CHI3L1,CLEC2A,CUL9,CXCR4,E2F2,EGR1,EPHA4,FAS,FCGR3A/FCGR3B,FOS,FOSL1,GIMAP1,GIMAP1-GIMAP5,GPR132,Gzmb,HDAC5,HOXA3,ICOS,IER3,IL15,IL18,IL1B,IL2RA,IL6R,IRF4,ITPR3,JUN,KITLG,KLRC1,LCN2,MAD2L1,Ms4a4c (includes others),NFKB2,NFKBID,NQO1,NR4A3,PLCG2,Pmaip1,PPARA,PRKCQ…	88
Cancer,Organismal Injury and Abnormalities	Intrathoracic organ tumor	1.19e-16		0.194	AADAC,ABCA5,ABCC3,ABCC5,ABCG2,ABCG4,ABHD3,ACHE,ACSS2,ADAMTS1,ADAMTS14,ADCY1,ADD3,ADGRE5,ADGRG5,ADGRG7,ADGRL2,ADGRV1,ADH1C,ADORA2B,AGA,AGFG2,AHCY,AIM2,AKR1B10,ALDH1A3,ALDH3A1,ALOX12,ALOX5,ALPK1,AMOTL2,ANGPTL7,ANKRD24,ANLN,ANO1,APLN,APOBEC3B,AR,ARC,ARL4C,ARMCX1,ARVCF,ASB2,ASB4,ATP13A4,ATP1A1,ATP6V1C2,AURKA,AURKB,AVPR1A,AWAT2,B3GNT3,B4GALNT2,BACE2,BARD1,BARX2,BASP1,BCHE,BCL2L15,BCL3,BDKRB2,BIN2,BIRC…	566
Neurological Disease	Movement Disorders	1.23e-16		1.529	ABCA5,ACHE,ADD3,ADGRG5,ADH1C,ADORA2B,ADRB3,AGA,AHCY,AK1,ANO10,AP1S2,AR,ARL3,ARSA,B4GALNT1,BASP1,BCHE,BHLHE40,C3AR1,CA12,CA2,CA8,CA9,CACNB3,CASP1,CASQ1,CCDC183,Ccl7,CCR5,CCR6,CD38,CD44,CHGA,CHI3L1,CHRM4,CHRNB4,CIRBP,CIT,CKB,CNR2,COX17,CPNE5,CSTB,CTSD,CXCL10,DAB1,DAGLA,DIO2,DNAJC6,DUSP14,EBF3,EDN1,EFNB3,EGLN1,EGR1,EGR2,ELOVL5,ELOVL7,ENO2,ENO3,ENPP5,EPHA4,EPHB2,ETV4,F3,FAM117A,FAS,FCGR3A/FCGR3B,FLRT…	223
Cell Death and Survival	Apoptosis of mononuclear leukocytes	1.4e-16		0.139	ADA,AURKB,BAK1,BCL2A1,BCL3,BMP4,BRCA1,C3AR1,CASP1,CASP4,CCL19,Ccl2,CCNB1,CCR5,CD247,Cd24a,CD274,CD38,CD3E,CD44,CD5,CD6,CD80,CHI3L1,CLEC2A,CUL9,CXCR4,E2F2,EGR1,EPHA4,FAS,FCGR3A/FCGR3B,FOS,FOSL1,GIMAP1,GIMAP1-GIMAP5,GPR132,Gzmb,HOXA3,ICOS,IER3,IL15,IL18,IL1B,IL2RA,IL6R,IRF4,ITPR3,JUN,KITLG,KLRC1,LCN2,MS4A2,Ms4a4c (includes others),NFKB2,NFKBID,NQO1,NR4A3,PLCG2,Pmaip1,PPARA,PRKCQ,RAC2,RIPK3,RNASEL,R…	85
Neurological Disease	Motor dysfunction or movement disorder	1.42e-16		1.489	ABCA5,ACHE,ADD3,ADGRG5,ADH1C,ADORA2B,ADRB3,AGA,AHCY,AK1,ANO10,AP1S2,AR,ARL3,ARSA,B4GALNT1,BASP1,BCHE,BHLHE40,C3AR1,CA12,CA2,CA8,CA9,CACNB1,CACNB3,CASP1,CASQ1,CCDC183,Ccl7,CCR5,CCR6,CD38,CD44,CHGA,CHI3L1,CHRM4,CHRNB4,CIRBP,CIT,CKB,CNR2,COX17,CPNE5,CSTB,CTSD,CXCL10,DAB1,DAGLA,DIO2,DNAJC6,DUSP14,EBF3,EDN1,EFNB3,EGLN1,EGR1,EGR2,ELOVL5,ELOVL7,ENO2,ENO3,ENPP5,EPHA4,EPHB2,ETV4,F3,FAM117A,FAS,FCGR3A/FCGR…	225
Cellular Movement,Hematological System Development and Function,Immune Cell Trafficking	Migration of mononuclear leukocytes	2.07e-16	Increased	3.692	AIF1,AIM2,ALOX5,AQP3,AR,BATF,BCL3,CALR,CCL1,CCL17,CCL19,Ccl2,CCL20,CCL22,Ccl27a,CCR1,CCR4,CCR5,CCR6,CCR7,CD200,CD247,CD274,CD44,CD6,CD80,CD8A,CDCP1,CXCL10,CXCL16,Cxcl9,CXCR2,CXCR4,EFNB3,EGR2,FABP5,FAS,FCER1A,FERMT3,FLT1,FOS,FOXP3,GATA3,GPR132,HDC,ICAM1,ICOS,IL12B,IL15,IL18,IL1B,IL23A,IL2RA,IL33,IL4R,IRF7,ITGA5,JUN,KCNN4,KITLG,LGALS9B,LILRB4,MAOA,MAP3K14,Mcpt4,MDK,MMP9,MRGPRX1,MSN,NFKB2,NLRP3,NOX4…	96
Cell-mediated Immune Response,Cell-To-Cell Signaling and Interaction,Cellular Movement,Hematological System Development and Function,Immune Cell Trafficking	Recruitment of T lymphocytes	2.6e-16		1.561	ALOX5,BCL3,CCL1,CCL17,CCL19,Ccl2,CCL20,CCL22,Ccl27a,CCR1,CCR4,CCR6,CCR7,CD44,CD8A,CXCL10,CXCL16,CXCR4,FABP5,FAS,FCER1A,FOS,GPR132,HDC,ICAM1,IL15,IL18,IL1B,JUN,STAT1,TIMP1,TNF,TNFRSF9	33
Cancer,Organismal Injury and Abnormalities,Respiratory Disease	Lung tumor	2.7e-16		0.769	AADAC,ABCA5,ABCC3,ABCC5,ABCG2,ABCG4,ABHD3,ACHE,ACSS2,ADAMTS1,ADAMTS14,ADCY1,ADD3,ADGRE5,ADGRG5,ADGRG7,ADGRL2,ADGRV1,ADH1C,ADORA2B,AGA,AGFG2,AHCY,AIM2,AKR1B10,ALDH1A3,ALDH3A1,ALOX12,ALOX5,ALPK1,AMOTL2,ANGPTL7,ANKRD24,ANLN,ANO1,APLN,APOBEC3B,AR,ARC,ARL4C,ARMCX1,ARVCF,ASB2,ASB4,ATP13A4,ATP1A1,ATP6V1C2,AURKA,AURKB,AVPR1A,AWAT2,B3GNT3,B4GALNT2,BACE2,BARD1,BARX2,BASP1,BCHE,BCL2L15,BCL3,BDKRB2,BIN2,BIRC…	563
Cellular Movement,Hematological System Development and Function,Immune Cell Trafficking,Inflammatory Response	Cellular infiltration by phagocytes	2.79e-16	Increased	2.367	ADRB3,AIM2,ALOX5,AR,ARG1,C3AR1,CASP1,CCL19,Ccl2,CCR1,CCR5,CCR6,CD274,CD44,CD55,CES1,CFB,CNR2,CSF2RB,CTSC,CXCL10,CXCR2,CYP2J2,EDN1,EGLN1,EGLN3,EPAS1,F7,FAS,FLT1,FOXO6,GAL3ST1,GAS6,GATA2,GJB2,ICAM1,IL15,IL18,IL1B,IL27RA,IL2RA,IL33,IL6R,IRF7,KITLG,LCN2,LMNB1,MAP3K8,Mcpt4,MDK,MMP9,MRGPRX1,NFKBIZ,NLRP3,NQO1,NT5E,OTUD1,PLA2G4A,PRKCQ,PROCR,PTGES,RAC2,RIPK3,RSPO3,S100A8,S100A9,SGK1,SIGMAR1,SLAMF9,SLC22A5…	80
Cancer,Organismal Injury and Abnormalities,Reproductive System Disease	Female genital tract adenocarcinoma	2.9e-16			ABCA4,ABCA5,ABCC3,ABCG2,ABCG4,ABHD12B,ABLIM3,ABTB2,ACACB,ACAD10,ACSL6,ACSS2,ADAMTS1,ADAMTS14,ADAMTSL4,ADCY1,ADCY6,ADD2,ADD3,ADGRG1,ADGRG2,ADGRG7,ADGRV1,AFF3,AHCY,AIF1,ALOX5,ALPK1,AMPD2,ANKRD24,ANKRD55,ANKRD6,ANLN,ANXA8/ANXA8L1,AP1S2,APOBEC3B,APOL2,AR,ARHGAP24,ARHGEF28,ARL4C,ARMC2,ARMCX1,ARVCF,ASB4,ATP13A5,ATP1A1,ATP6V1B1,AURKA,AURKB,AVPR1A,AWAT2,B3GNT3,B4GALT4,BARD1,BASP1,BCL3,BDH1,BMP7,BNIP3,BRC…	631
Cancer,Organismal Injury and Abnormalities,Respiratory Disease	Lung cancer	3.2e-16		0.439	AADAC,ABCA5,ABCC3,ABCC5,ABCG2,ABCG4,ABHD3,ACHE,ADAMTS1,ADAMTS14,ADCY1,ADD3,ADGRE5,ADGRG5,ADGRG7,ADGRL2,ADGRV1,ADH1C,ADORA2B,AGA,AGFG2,AHCY,AIM2,AKR1B10,ALDH1A3,ALDH3A1,ALOX12,ALOX5,ALPK1,AMOTL2,ANGPTL7,ANKRD24,ANLN,ANO1,APLN,APOBEC3B,AR,ARC,ARL4C,ARMCX1,ARVCF,ASB2,ASB4,ATP13A4,ATP1A1,ATP6V1C2,AURKA,AURKB,AVPR1A,AWAT2,B3GNT3,B4GALNT2,BACE2,BARD1,BARX2,BASP1,BCHE,BCL2L15,BCL3,BDKRB2,BIN2,BIRC5,BLK,…	558
Cancer,Organismal Injury and Abnormalities	Intrathoracic malignant tumor	3.21e-16		0.273	AADAC,ABCA5,ABCC3,ABCC5,ABCG2,ABCG4,ABHD3,ACHE,ADAMTS1,ADAMTS14,ADCY1,ADD3,ADGRE5,ADGRG5,ADGRG7,ADGRL2,ADGRV1,ADH1C,ADORA2B,AGA,AGFG2,AHCY,AIM2,AKR1B10,ALDH1A3,ALDH3A1,ALOX12,ALOX5,ALPK1,AMOTL2,ANGPTL7,ANKRD24,ANLN,ANO1,APLN,APOBEC3B,AR,ARC,ARL4C,ARMCX1,ARVCF,ASB2,ASB4,ATP13A4,ATP1A1,ATP6V1C2,AURKA,AURKB,AVPR1A,AWAT2,B3GNT3,B4GALNT2,BACE2,BARD1,BARX2,BASP1,BCHE,BCL2L15,BCL3,BDKRB2,BIN2,BIRC5,BLK,…	560
Inflammatory Disease,Inflammatory Response,Organismal Injury and Abnormalities,Respiratory Disease	Inflammation of lung	3.26e-16		-1.326	ADA,ADORA2B,ALOX5,AR,ARG1,ASB2,BATF,BIRC5,CASP1,CCL17,Ccl2,CCL22,CCR1,CCR4,CCR5,CCR7,CD200,CD44,Cd59a,CHRNB4,COX4I2,CSF2RB,CXCR2,CYP2B6,E2F2,E2F3,EGR1,ELF3,F10,FAS,FCER1A,FCGR3A/FCGR3B,FOXP3,GABRP,GAPDH,GCH1,HBEGF,ICAM1,ICOS,IGFBP3,IL12B,IL1B,IL27RA,IL2RA,IL33,IL4R,IL6R,IMPDH1,KIT,KLRC1,LGALS9B,LTC4S,MAP3K14,MAP3K8,Mcpt4,MGLL,MMP9,MS4A2,Mx1,NFKBIZ,NLRP3,NOD2,NQO1,NT5E,P2RX2,P2RX3,PLA2G2D,Pmaip1,P…	87
Cancer,Organismal Injury and Abnormalities,Reproductive System Disease	Development of genital tumor	3.31e-16			AADAC,ABCA4,ABCA5,ABCC3,ABCG2,ABCG4,ABHD12B,ABLIM3,ABTB2,ACACB,ACAD10,ACSL6,ACSS2,ADAMTS1,ADAMTS14,ADAMTSL4,ADCY1,ADCY6,ADD2,ADD3,ADGRE5,ADGRG1,ADGRG2,ADGRG7,ADGRL2,ADGRV1,AFF3,AHCY,AIF1,ALOX5,ALPK1,AMPD2,ANKRD24,ANKRD55,ANKRD6,ANLN,ANXA8/ANXA8L1,AP1S2,APOBEC3B,APOL2,AR,ARHGAP22,ARHGAP24,ARHGEF28,ARL4C,ARL4D,ARMC2,ARMCX1,ARVCF,ASB4,ATP13A5,ATP1A1,ATP6V0E2,ATP6V1B1,AURKA,AURKB,AVPR1A,AWAT2,B3GNT3,…	699
Cancer,Organismal Injury and Abnormalities,Respiratory Disease	Respiratory system tumor	3.32e-16		0.76	AADAC,ABCA5,ABCC3,ABCC5,ABCG2,ABCG4,ABHD3,ABLIM3,ACHE,ACSS2,ADAMTS1,ADAMTS14,ADCY1,ADD3,ADGRE5,ADGRG5,ADGRG7,ADGRL2,ADGRV1,ADH1C,ADORA2B,AGA,AGFG2,AHCY,AIM2,AKR1B10,ALDH1A3,ALDH3A1,ALOX12,ALOX5,ALPK1,AMOTL2,ANGPTL7,ANKRD24,ANLN,ANO1,APLN,APOBEC3B,AR,ARC,ARL4C,ARMCX1,ARVCF,ASB2,ASB4,ATP13A4,ATP1A1,ATP6V1C2,AURKA,AURKB,AVPR1A,AWAT2,B3GNT3,B4GALNT2,BACE2,BARD1,BARX2,BASP1,BCHE,BCL2L15,BCL3,BDKRB2,BI…	610
Cell Cycle	Mitosis	3.33e-16		1.287	ADGRL2,ADORA2B,ANLN,AR,AURKA,AURKB,BIRC5,BMP2,BMP4,BMP7,BRCA1,BTC,BUB1,BUB1B,CAPN2,CCNA2,CCNB1,CCNB2,CCNE1,CDC20,CDCA5,CDCA8,CDK1,CDKN3,CENPA,CENPE,CIT,CKAP2,CUL9,CXCL10,DBF4,DLGAP5,E2F2,E2F3,EDN1,EGR1,EPGN,ESCO2,FGF9,FGFR2,FLT1,FOS,FOXC1,FOXM1,GAS6,GEM,GNL3,HBEGF,IGFBP3,IL1B,INCENP,INHBA,IRS1,ITGB1BP2,JUN,KIF11,KIF15,KIF18B,KIF22,KIF2C,KIT,KITLG,KNG1,LTC4S,MAD2L1,MAD2L2,MAP9,MASTL,MDK,MKI67,MYBL…	108
Endocrine System Disorders,Gastrointestinal Disease,Immunological Disease,Metabolic Disease,Organismal Injury and Abnormalities	Insulin-dependent diabetes mellitus	3.6e-16		-0.385	ACAD10,AIF1,AIM2,Apol7a (includes others),C3AR1,CA2,CAPG,CASP1,CASP4,CBS/LOC102724560,CCL19,Ccl2,CCL22,CCR1,CCR5,CCR6,CCR7,CD274,CD38,CD3E,CD5,CD7,CD80,CD96,CDH17,CFB,COL27A1,CXCL10,CXCL16,Cxcl9,CXCR4,CXCR6,E2F2,E2F3,EIF4EBP1,ENAH,EYA2,FOXP3,GABBR1,GALNT6,GBP2,GBP6,GPR65,Gstp3,HACD2,ICAM1,ICOS,Ifi27l2a/Ifi27l2b,IFI44,IKZF3,IL12B,IL18,IL1B,IL1R2,IL21R,IL2RA,IMPDH1,IRAK3,IRF4,IRF7,ITPR3,LILRB4,LRP8…	98
Cancer,Organismal Injury and Abnormalities	Growth of solid tumor	3.78e-16	Increased	2.03	ABCG2,ADGRG1,AKR1B10,ALOX5,Ang2,AR,BIRC5,BMP2,C3AR1,Ccl2,Ccl27a,CCNE1,CD274,CD38,CD44,CD80,CDH3,CENPA,CISD1,COX17,CSF3R,CST6,CTNND2,CUZD1,CXCL14,CXCR2,CXCR4,EDN1,EGR1,EIF4EBP1,EPHB2,FASN,FGF18,FHIT,FLT1,FOS,FOSL1,FOXM1,GCH1,GLS,HMMR,HPGD,IFITM3,IGFBP3,IL12B,IL18,IL1B,IL27RA,IL33,IL6R,INHBA,IRS1,KCTD11,KCTD12,KIT,LDHA,LRRC32,LRRC4,MAOA,MKI67,MMP9,NCAPG,NOX4,NPY,NT5E,PGK1,PIM3,PKM,PLET1,PLK1,PREP,P…	94
Cancer,Organismal Injury and Abnormalities,Respiratory Disease	Malignant neoplasm of respiratory system	3.92e-16		0.433	AADAC,ABCA5,ABCC3,ABCC5,ABCG2,ABCG4,ABHD3,ABLIM3,ACHE,ACSS2,ADAMTS1,ADAMTS14,ADCY1,ADD3,ADGRE5,ADGRG5,ADGRG7,ADGRL2,ADGRV1,ADH1C,ADORA2B,AGA,AGFG2,AHCY,AIM2,AKR1B10,ALDH1A3,ALDH3A1,ALOX12,ALOX5,ALPK1,AMOTL2,ANGPTL7,ANKRD24,ANLN,ANO1,APLN,APOBEC3B,AR,ARC,ARL4C,ARMCX1,ARVCF,ASB2,ASB4,ATP13A4,ATP1A1,ATP6V1C2,AURKA,AURKB,AVPR1A,AWAT2,B3GNT3,B4GALNT2,BACE2,BARD1,BARX2,BASP1,BCHE,BCL2L15,BCL3,BDKRB2,BI…	605
Cellular Movement,Immune Cell Trafficking	Migration of lymphatic system cells	4.47e-16	Increased	3.921	AIF1,AIM2,ALOX5,AQP3,AR,BATF,BCL3,CALR,CCL1,CCL17,CCL19,Ccl2,CCL20,CCL22,Ccl27a,CCR1,CCR4,CCR5,CCR6,CCR7,CD200,CD247,CD274,CD44,CD6,CD80,CD8A,CDCP1,CNR2,CXCL10,CXCL16,Cxcl9,CXCR2,CXCR4,EFNB3,EGR2,FABP5,FAS,FCER1A,FERMT3,FOS,FOXP3,GATA3,GPR132,HDC,ICAM1,ICOS,IL12B,IL15,IL18,IL1B,IL23A,IL2RA,IL33,IL4R,IRF7,ITGA5,JUN,KCNN4,LGALS9B,LILRB4,MAP3K14,Mcpt4,MDK,MMP9,MRGPRX1,MSN,NFKB2,NLRP3,NOX4,NT5E,PLCG2…	92
Cellular Movement,Hematological System Development and Function,Immune Cell Trafficking	Cell movement of antigen presenting cells	5.11e-16	Increased	3.107	ADRB3,AIM2,ALOX5,AR,ARG1,ASB2,C3AR1,CALR,CASP1,CCL1,CCL17,CCL19,Ccl2,CCL20,CCL22,CCR1,CCR5,CCR6,CCR7,CD38,CD44,CD5,CD55,CD80,CES1,CNR2,CSF2RB,CXCL10,CXCL14,CXCR2,CXCR4,EDN1,EGLN1,EGLN3,EPAS1,F7,FLT1,FOXO6,GAL3ST1,GAS6,ICAM1,IL12B,IL15,IL18,IL1B,IL21R,IL33,IL34,IL4R,IRF7,ITGA5,KIT,LMNB1,MAP3K8,Mcpt4,MDK,MMP9,MRGPRX1,NFKBIZ,NLRP3,NPY,NQO1,PIGR,PLA2G2D,PLA2G4A,PLCG2,PPARD,PRKCQ,PROCR,PTGES,RAC2,RIPK…	93
Cell Cycle	Cell cycle progression	5.59e-16	Increased	3.03	ABCG2,ADGRL2,ADORA2B,AIF1,AK1,ALDH3A1,ANLN,AR,ARG1,AURKA,AURKB,BAK1,BCL2A1,BIRC5,BMP2,BMP4,BMP7,BRCA1,BTC,BUB1,BUB1B,CALR,CAPN2,CCNA2,CCNB1,CCNB2,CCNE1,CD274,CD3E,CD44,CDC20,CDCA5,CDCA8,CDK1,CDKN3,CENPA,CENPE,CIRBP,CIT,CKAP2,CKS1B,CLSPN,CRLF3,CSTB,CUL9,CXCL10,CXCL14,DBF4,DLGAP5,E2F2,E2F3,EDN1,EGR1,EHF,EIF4EBP1,EPCAM,EPGN,ESCO2,FAS,FASN,FGF9,FGFR2,FHIT,FLT1,FOS,FOSL1,FOXC1,FOXM1,GAS6,GATA2,GATA3,G…	193
Cardiovascular System Development and Function	Morphology of cardiovascular system	6.18e-16			ABCA5,ACACB,ADA,ADCY6,ADGRA2,ADGRG1,ADGRL2,ADH1C,ADRB3,ADTRP,AIF1,Ang2,APLN,AR,ASB2,ASB4,BDKRB2,BIRC5,BMP2,BMP4,BNIP3,BTC,CA2,CACNB1,CACNB2,CACNB3,CALR,CAPN2,CBS/LOC102724560,Ccl2,CCNA2,CCNE1,CCR5,CD44,CFB,CHGA,CLIC4,CTSC,CTSD,CXCL10,CXCR4,CYP2J2,DISP1,DNAH11,DPP6,DUSP6,E2F7,ECE1,EDN1,EGLN1,EGLN3,EHD3,EIF4EBP1,ELK3,EPAS1,ERG,F3,F7,FAS,FASN,FGF18,FGF9,FLRT2,FLT1,FOSL1,FOXM1,FOXP3,FURIN,GAS6,GATA2,…	177
Cancer,Endocrine System Disorders,Organismal Injury and Abnormalities,Reproductive System Disease	Ovarian tumor	6.65e-16		0.388	ABCA4,ABCC3,ABCG2,ABCG4,ABHD12B,ACAD10,ACSS2,ADCY1,ADD2,ADGRG1,ADGRG7,ADGRV1,AFF3,AIF1,ALDH3A1,AMPD2,ANKRD24,ANKRD55,ANLN,ANXA8/ANXA8L1,AR,ARHGEF28,ARL4C,ASB4,ATP13A5,ATP1A1,ATP6V1B1,AURKB,BARD1,BCL3,BDH1,BIRC5,BMP7,BRCA1,BUB1,C4orf47,CA8,CACNA1E,CAPN12,CBS/LOC102724560,CCDC113,CCNB1,CCNB2,CCNE1,CCR6,CD274,CD44,CDH4,CDHR1,CDK1,CDKN3,CENPE,CFB,CHD5,CHI3L1,CKAP4,CLDN3,CLIC4,COL20A1,COL4A4,COL4A6,CO…	287
Gastrointestinal Disease,Inflammatory Response	Inflammation of gastrointestinal tract	6.88e-16		0.351	ADORA2B,AKR1B10,ALOX12,ALOX5,ANO1,ATP13A5,BATF,BCL2A1,CA2,CASP1,CASP4,Ccl2,CCR1,CCR5,CCR7,CD274,CD44,CD80,CEMIP,CES1,CFB,CHRM4,CHRNB4,CKB,CPA3,CSF3R,CXCL10,Cxcl9,CXCR2,CYP11A1,EBI3,EDN1,EGLN3,ENDOU,F10,FAS,FCER1A,FGFR2,FOS,FOSL1,GABRP,GATA2,GBP2,GBP6,GCH1,GPR132,GPX2,HDC,HPGD,HPGDS,HSF2,HTR7,ICAM1,IKZF3,IL12B,IL18,IL18R1,IL1B,IL23A,IL27RA,IL2RA,IL33,IL4R,IL6R,IMPDH1,IRAK3,KCNMA1,KIT,KRT16,LCN2,LI…	120
Lipid Metabolism,Small Molecule Biochemistry	Synthesis of lipid	7.22e-16		-1.136	ABCA4,ABHD3,ACACB,ACER3,ACHE,ACOT7,ACSL6,ACSS2,ADA,ADH1C,ADORA2B,ALDH1A3,Aldh1a7,ALOX12,ALOX5,AR,ARSA,ATP1A1,AVPR1A,AWAT1,AWAT2,B4GALNT1,BAK1,BCO1,BDKRB2,BHLHE40,BMP2,BMP4,BMP7,BNIP3,BRCA1,BTC,CAPN2,CASP1,Ccl2,CD82,CERS4,CES1,CNR2,COTL1,CPNE7,CREBL2,CXCL10,CYP11A1,CYP27A1,CYP39A1,CYP4F2,CYP7B1,DAB1,DAGLA,DAGLB,DEGS2,DGKG,DGKI,DPM3,EDN1,EGR1,EIF4EBP1,ELOVL3,ELOVL5,ELOVL6,ELOVL7,FA2H,FABP5,FAR2,FAS…	160
Cancer,Organismal Injury and Abnormalities,Reproductive System Disease	Female genital carcinoma	9.34e-16			AADAC,ABCA4,ABCA5,ABCC3,ABCG2,ABCG4,ABHD12B,ABLIM3,ABTB2,ACACB,ACAD10,ACSL6,ACSS2,ADAMTS1,ADAMTS14,ADAMTSL4,ADCY1,ADCY6,ADD2,ADD3,ADGRG1,ADGRG2,ADGRG7,ADGRV1,AFF3,AHCY,AIF1,ALOX5,ALPK1,AMPD2,ANKRD24,ANKRD55,ANKRD6,ANLN,ANXA8/ANXA8L1,AP1S2,APOBEC3B,APOL2,AR,ARHGAP24,ARHGEF28,ARL4C,ARMC2,ARMCX1,ARVCF,ASB4,ATP13A5,ATP1A1,ATP6V0E2,ATP6V1B1,AURKA,AURKB,AVPR1A,AWAT2,B3GNT3,B4GALT4,BARD1,BASP1,BCL3,BDH1…	656
Cardiovascular Disease,Organismal Injury and Abnormalities	Infarction	1.01e-15		1.372	ACHE,ADORA2B,ADRB3,AIM2,AR,ATP1A1,BAK1,BCHE,BNIP3,CA12,CA2,CA9,CACNB1,CACNB2,CACNB3,Ccl2,Ccl7,CD38,CD44,CD55,CNR2,CSF3R,CXCR4,CYP2J2,DUSP6,E2F2,E2F3,EDN1,EGLN1,EGR1,F10,F7,FCGR3A/FCGR3B,FLT1,FOS,GDNF,GSTM1,HPGDS,HSPA12A,IL18,IL1B,IL6R,IRF1,ITGA2B,ITM2B,KITLG,KNG1,LMO4,LRP8,MAOA,Mcpt4,MDK,MMP9,NEIL3,NGFR,NLRP3,NOL3,NOS3,NOX4,NPY,NT5E,PLA2G4A,PLK2,Pmaip1,POSTN,PPARA,PPARD,PPIF,PPP3CC,PROCR,PTGES,SC…	90
Cellular Movement,Hematological System Development and Function,Immune Cell Trafficking	Lymphocyte migration	1.01e-15	Increased	3.94	AIF1,AIM2,ALOX5,AQP3,AR,BATF,BCL3,CALR,CCL1,CCL17,CCL19,Ccl2,CCL20,CCL22,Ccl27a,CCR1,CCR4,CCR5,CCR6,CCR7,CD200,CD247,CD274,CD44,CD6,CD80,CD8A,CDCP1,CXCL10,CXCL16,Cxcl9,CXCR2,CXCR4,EFNB3,EGR2,FABP5,FAS,FCER1A,FERMT3,FOS,FOXP3,GATA3,GPR132,HDC,ICAM1,ICOS,IL12B,IL15,IL18,IL1B,IL23A,IL2RA,IL33,IL4R,IRF7,ITGA5,JUN,KCNN4,LGALS9B,LILRB4,MAP3K14,Mcpt4,MDK,MMP9,MRGPRX1,MSN,NFKB2,NLRP3,NOX4,NT5E,PRKCQ,PRKC…	90
Cancer,Endocrine System Disorders,Organismal Injury and Abnormalities,Reproductive System Disease	Ovarian cancer	1.52e-15			ABCA4,ABCC3,ABCG2,ABCG4,ABHD12B,ACAD10,ADCY1,ADD2,ADGRG1,ADGRG7,ADGRV1,AFF3,AIF1,ALDH3A1,AMPD2,ANKRD24,ANKRD55,ANLN,ANXA8/ANXA8L1,AR,ARHGEF28,ARL4C,ASB4,ATP13A5,ATP1A1,ATP6V1B1,AURKB,BARD1,BCL3,BDH1,BIRC5,BMP7,BRCA1,BUB1,C4orf47,CA8,CACNA1E,CAPN12,CBS/LOC102724560,CCDC113,CCNB1,CCNB2,CCNE1,CCR6,CD274,CD44,CDH4,CDHR1,CDK1,CDKN3,CENPE,CFB,CHD5,CHI3L1,CKAP4,CLDN3,CLIC4,COL20A1,COL4A4,COL4A6,COL6A5,C…	280
Cellular Function and Maintenance	Ion homeostasis of cells	1.56e-15	Increased	2.43	ABCC3,ABCG2,ADA,ADAMTS1,ADCY6,ANO1,APLN,ATP13A4,ATP1A1,ATP6V1B1,AVPR1A,BAK1,BDKRB2,C3AR1,CA2,CACNB3,CALR,CASP1,CASQ1,CCL1,CCL17,CCL19,Ccl2,CCL20,CCL22,Ccl7,CCR1,CCR5,CCR6,CCR7,CD247,Cd24a,CD38,CD3E,CD5,CD55,CD8A,CHGA,CHRM4,CKB,CXCL10,CXCR2,CXCR4,DMPK,EDN1,EGLN1,EGR1,EPAS1,EPHB2,ERG,F3,F7,FAS,FCER1A,FCGR3A/FCGR3B,GATA2,GCK,GDNF,GNAQ,GPR132,GPR35,HDC,ICOS,IL18,IL1B,IL23A,INHBB,ITPR3,JUN,KCNMA1,KCNN…	122
Cancer,Organismal Injury and Abnormalities	Extraadrenal retroperitoneal tumor	2.16e-15		-0.722	ABCC3,ABCG2,ABCG4,ABTB2,ACACB,ACKR4,ACOT7,ACOXL,ACSL6,ADAD2,ADAMTS1,ADAMTSL4,ADCY1,ADGRA2,ADGRG2,ADGRG7,ADGRL2,ADGRV1,ADORA2B,ADRB3,AFF3,AIM2,ALDH3A1,ALOX12,ALPK1,AMPD2,ANKRD24,ANKRD6,ANLN,ANO1,ANO10,AR,ARHGAP22,ARMC2,ARMCX1,ASAP3,ATP13A5,AURKA,AURKB,B4GALNT1,BACE2,BAK1,BARD1,BASP1,BCHE,BHLHE40,BIN2,BIRC5,BLK,BLTP3B,BLVRB,BMP2,BMP4,BMP7,BNIP3,BRCA1,BRD9,BUB1B,C10orf90,C11orf65,CA2,CA9,CACNA1E,CAP…	505
Cancer,Organismal Injury and Abnormalities	Serous adenocarcinoma	2.56e-15			ABCG4,ABHD12B,ACAD10,ADCY1,ADGRG1,ANKRD24,ANXA8/ANXA8L1,AR,ARL4C,ASB2,AURKA,B3GNT3,BCL3,BRCA1,BUB1,BUB1B,C4orf47,CA2,CA8,CACNB2,CBS/LOC102724560,CCDC113,CCNA2,CCNB1,CCNB2,CCNE1,CD274,CDC20,CDHR1,CENPA,CFB,CIT,CKAP4,CKS1B,CLDN3,COL4A6,CPA3,CSF2RB,CSF3R,CST6,CUZD1,CXCR2,DNAH11,DPP6,E2F3,ELF3,EPCAM,EPHB2,ERG,ETV4,EXO1,F3,F7,FCAMR,FCGBP,FGF18,FGF9,FGFR2,FILIP1L,FLRT1,FLRT2,FLT1,FOXM1,GAS6,GATA3,GATA6…	169
Organismal Injury and Abnormalities,Tissue Morphology	Morphology of lesion	2.7e-15			ADCY1,AIM2,AR,ARHGEF28,ARL4C,BAK1,BNIP3,CA12,CA9,CASP1,CBR3,CBS/LOC102724560,CCL19,Ccl2,CCNE1,CD274,CD38,CD44,Cd59a,CDH17,CES1,CNR2,CSTB,CXCR2,CXCR4,CYP2J2,DUSP6,E2F2,E2F3,EBI3,EGLN1,EGR1,EHF,EIF4EBP1,EPGN,ETV4,FAS,FHIT,FLT1,FOS,FOSL1,FOXM1,FURIN,GDNF,HPGDS,HSPA12A,ICAM1,IL12RB2,IL18,IL1B,IL33,IL4R,IRF1,JUN,KIT,KNG1,LCN2,LDHA,LRRC32,MAOA,Mcpt4,MDK,ME1,MMP9,MYBL2,NEIL3,NGFR,NLRP1,NLRP3,NOL3,NOS3,N…	99
Cancer,Organismal Injury and Abnormalities,Reproductive System Disease	Breast carcinoma	2.86e-15		-1.304	ABCC5,ABCG2,ABHD14B,ABLIM3,ACACB,ACSS2,ADAMTS1,ADAMTS14,ADCY6,ADGRL2,ADGRV1,AIM2,AK1,ALDH18A1,ALDH3A1,ALOX5,ALPK1,AMOTL2,ANKRD24,ANKRD6,ANLN,ANO10,AR,ARHGAP22,ARL4C,ATP1A1,AURKA,B4GALNT1,BAK1,BARD1,BDKRB2,BIRC5,BLK,BMP4,BMP7,BRCA1,BRD9,BUB1,BUB1B,C11orf65,C3AR1,CACNA1E,CACNB2,CAPN2,CARNS1,CBS/LOC102724560,CCDC27,CCL17,Ccl2,CCNB1,CCR4,CCR6,CCR7,CD274,CD44,CD5,CD6,CD80,CD8B,CDC20,CDH3,CDH4,CDK1,CEN…	345
Cell Death and Survival	Cell survival	2.9e-15	Increased	4.568	ABCC3,ABCG2,ACHE,ADAMTS1,ADCY1,ADORA2B,AGA,AIM2,AK1,ALDH3A1,ALOX12,ANLN,APLN,AQP3,AR,AURKA,AURKB,BAK1,BARD1,BCL2A1,BCL3,BGLAP,BHLHE40,BIRC5,BLK,BMP2,BMP4,BMP7,BNIP3,BRCA1,BTC,BUB1,BUB1B,CA2,CA9,CACNB3,CALR,CAPN2,CASP1,CCNA2,CCNB1,CCR1,CCR7,CD200,CD247,CD274,CD38,CD3E,CD44,CD80,CD82,CDCA8,CDH3,CDK1,CENPA,CES1,CHI3L1,CKS1B,CLDN3,CSF2RB,CSF3R,CTSD,CUL9,CXCL10,Cxcl9,CXCR4,DUSP14,DUSP6,E2F3,EBF3,ECT2,…	268
Humoral Immune Response,Protein Synthesis	Quantity of immunoglobulin	3.45e-15		0.207	AVPR1A,BATF,BCL3,BHLHE40,C3AR1,Ccl2,CCR1,CCR4,CCR5,CCR6,CCR7,CD274,Cd59a,CD6,CD80,CDH17,CHI3L1,CSF2RB,CXCL10,Cxcl9,CXCR2,CYP7B1,E2F2,FAS,FOXP3,Gpr15lg,HSD17B14,ICOS,IKZF3,IL15,IL21R,IL2RA,IL31RA,IL33,IL4R,IRAK3,IRF1,IRF4,ITPKB,LAIR1,LILRB4,MAP3K14,MAP3K8,MFGE8,MGAT5B,MMP9,NFKB2,NFKBIZ,NOD2,NPY1R,PIGR,POU2F2,SAMSN1,SCARF1,SCGB1A1,SEMA4D,THBS1,TLR1,TNF,TNFRSF11B,TNFRSF13C,TNFRSF1B,TNFRSF21,TNFRSF9,…	69
Cell Death and Survival	Apoptosis of T lymphocytes	3.45e-15		1.253	ADA,BAK1,BCL2A1,BCL3,BMP4,BRCA1,C3AR1,CASP1,CASP4,CCL19,Ccl2,CCNB1,CCR5,CD247,Cd24a,CD274,CD38,CD3E,CD44,CD5,CD6,CHI3L1,CLEC2A,CUL9,CXCR4,E2F2,EGR1,EPHA4,FAS,FOS,GIMAP1,GIMAP1-GIMAP5,GPR132,Gzmb,HOXA3,ICOS,IER3,IL15,IL18,IL1B,IL2RA,IL6R,IRF4,JUN,KLRC1,LCN2,Ms4a4c (includes others),NFKB2,NFKBID,NQO1,NR4A3,Pmaip1,PRKCQ,RAC2,RIPK3,RNASEL,RUNX1,SATB1,SLC46A2,STAT1,THBS1,TNF,TNFRSF1B,TNFRSF9,TOP2A,TP7…	69
Lipid Metabolism,Small Molecule Biochemistry	Fatty acid metabolism	4.54e-15		-1.074	ABCA4,ABCA5,ABCC3,ABCG2,ABCG4,ACACB,ACOT7,ACSL6,ACSS2,ADA,ADCY1,ALOX12,Alox12e,ALOX5,ANKRD23,APLN,APOBEC1,ARSA,ATP6V1B1,AVPR1A,AWAT1,AWAT2,B4GALNT1,BMP2,BRCA1,BTC,CASP1,Ccl2,CD82,CDCP1,CES1,COTL1,CRAT,CYP27A1,CYP2J2,Cyp4f16/Cyp4f37,CYP4F2,CYP4F3,DAB1,DAGLA,DAGLB,ECHDC3,EDN1,EGR1,EIF4EBP1,ELOVL3,ELOVL5,ELOVL6,ELOVL7,FA2H,FABP5,FAR2,FAS,FASN,FCER1A,FURIN,GAL3ST1,GM2A,GSTM1,HACD2,HPGD,HPGDS,IL15,IL1…	122
Cellular Development,Cellular Growth and Proliferation,Hematological System Development and Function,Hematopoiesis,Lymphoid Tissue Structure and Development,Tissue Development	Hematopoiesis of mononuclear leukocytes	5e-15		1.902	ACHE,ADA,ADORA2B,ARG1,AVPR1A,B4GALNT1,BATF,BCL2A1,BCL3,BHLHE40,BIRC5,BLK,BMP2,BMP4,BRCA1,C3AR1,CASP1,CCL1,CCL19,CCNE1,CCR6,CCR7,CD247,Cd24a,CD274,CD38,CD3E,CD44,CD5,CD6,CD80,CD8A,CD8B,CDH17,CNR2,CSF2RB,CSF3R,CXCL10,CXCR2,CXCR4,E2F2,EGR1,EGR2,ELF3,EPHA4,EPHB2,FAS,FASN,FCAMR,FLT1,FOS,FOSL1,FOXP3,FURIN,FUT8,GAS6,GATA2,GATA3,GIMAP1,GIMAP1-GIMAP5,HDAC5,ICAM1,ICOS,IGFBP3,IKZF2,IKZF3,IL12B,IL12RB2,IL15,…	138
Embryonic Development,Organismal Development	Development of body trunk	5.03e-15		0.563	ADA,ADAMTS1,ADGRL2,AGRP,ALDH1A3,Aldh1a7,Aph1c,APLN,APRT,AR,ARL3,ASB2,ASB4,BAK1,BCL3,BDKRB2,BGLAP,BIRC5,BMP2,BMP4,BMP7,BRCA1,BTC,CALR,CASQ1,CBS/LOC102724560,CCL17,CCL19,CCNA2,CCNB1,CCNB2,CCNE1,CCR6,CCR7,CD38,CD3E,CD44,CD5,CD80,CDH17,CDH3,CDH4,CDK1,CELA1,CHI3L1,CNR2,COL4A4,COL4A5,COX4I2,CSF2RB,CUZD1,CXCL10,CXCL14,CXCR2,CXCR4,CYP11A1,CYP27A1,CYS1,DACT2,DISP1,DNAAF1,DNAH11,DUSP6,ECE1,EDN1,EGLN1,EGR1,…	210
Cellular Function and Maintenance,Hematological System Development and Function	Function of T lymphocytes	5.1e-15		0.246	ACKR4,BCL3,BHLHE40,BIRC5,C3AR1,CACNB3,CCL1,Ccl2,CCR5,CCR6,CCR7,CD247,CD274,CD3E,CD44,Cd59a,CD80,CD8A,CD8B,CHI3L1,CSF2RB,CTSC,CXCL10,CXCR2,EBI3,FOXP3,Gzmb,ICAM1,ICOS,IL12B,IL15,IL18,IL18R1,IL21R,IL23A,IL27RA,IL2RA,IL33,IL4R,IL9R,IMPDH1,IRF7,KCNN4,LY75,NOD2,NPY1R,NSMAF,PLA2G2D,PRKCQ,RGS16,SAMSN1,SLC2A1,Slfn2,STAT4,STX11,TAGLN2,TNF,TNFRSF21,TNFRSF9,Tnfsf9,TPP2,VDR	62
Hematological System Development and Function,Tissue Morphology	Quantity of antigen presenting cells	6.8e-15		0.346	ACKR4,ADA,ARG1,B4GALNT1,BATF,BCL2A1,BCL3,C3AR1,CASP1,CCL19,Ccl2,CCL20,CCL22,CCR4,CCR5,CCR6,CCR7,CD200,Cd59a,CLIC4,CXCL10,CXCL14,CXCR6,F3,FAS,GATA2,GPR132,HBEGF,HOXA3,IL12B,IL12RB2,IL15,IL18,IL1B,IL23A,IL27RA,IL2RA,IL33,IL34,IL4R,IRAK3,IRF1,IRF4,KIT,LAIR1,LCN2,LILRB4,LTC4S,MAP3K14,MDK,MMP9,NEIL3,NFKB2,NLRP3,NPY,NT5E,NTF3,PGLYRP1,PILRA,PLA2G2D,PLET1,RAPGEF4,RIPK3,SERPINE1,SHCBP1,SLAMF9,SLC39A8,SOAT…	77
Cell-To-Cell Signaling and Interaction,Cellular Movement	Recruitment of lymphatic system cells	7.21e-15	Increased	2.404	ALOX5,BCL3,CCL1,CCL17,CCL19,Ccl2,CCL20,CCL22,Ccl27a,CCR1,CCR4,CCR5,CCR6,CCR7,CD44,CD8A,CXCL10,CXCL16,CXCR4,FABP5,FAS,FCER1A,FOS,GPR132,HDC,ICAM1,IL15,IL18,IL1B,IL33,JUN,PRKCQ,STAT1,TIMP1,TNF,TNFRSF9,VEGFA	37
Immunological Disease	Abnormal morphology of immune system	7.31e-15			ARSA,B4GALNT1,BAK1,BATF,BCL3,BHLHE40,BIRC5,CASP1,Ccl2,Ccl7,CCR1,CCR5,CCR6,CD200,CD247,CD274,CD3E,CD5,CD80,CD8A,CD8B,CHI3L1,CPA3,CSF3R,CTSD,E2F2,EBI3,EGR1,FAS,FGFR2,FOXP3,GATA3,GIMAP1-GIMAP5,Gzmb,HDC,HSPA12A,ICAM1,IL15,IL18,IL21R,IL2RA,IL4R,IMPDH1,IRAK3,IRF1,IRF4,ITPKB,LILRB4,LY75,MMP9,MXD1,NFKB2,NFKBIZ,NGFR,NOD2,PIGR,PLA2G2D,PLA2G3,PLCG2,Pmaip1,PRKCQ,RIPK3,SEMA4D,SLCO1A2,SOAT1,Srgn,TNF,TNFRSF11B,…	72
Cancer,Organismal Injury and Abnormalities	Invasive tumor	7.85e-15	Increased	2.734	ABCC3,ADAMTS1,ADAMTS14,ADGRE5,ADORA2B,ALOX5,AR,ARG1,AURKB,BARD1,BDKRB2,BIRC5,BLK,BMP2,BMP4,BMP7,BRCA1,BUB1B,CA9,CALR,CAPG,CAPN2,CASP1,CCL19,Ccl2,CCNE1,CCR4,CCR5,CCR6,CCR7,CD200,CD274,CD44,CD80,CD82,CD96,CDCP1,CDH17,CDH4,CEMIP,CHGA,Clca3a1/Clca3a2,CLDN3,CLSPN,CPA4,CSF2RB,CSF3R,CSTB,CTNND2,CXCL10,CXCL14,CXCR2,CXCR4,CXCR6,CYP7B1,DLGAP5,DUSP6,E2F3,E2F7,EBI3,EDN1,EGR1,EIF4EBP1,Elf5,ENAH,EPAS1,EPCAM,EP…	221
Neurological Disease,Skeletal and Muscular Disorders	Neuromuscular disease	8.61e-15	Increased	2.958	ABCG2,ACHE,ADGRG5,ADH1C,ADORA2B,ADRB3,AHCY,AK1,ALOX5,AP1S2,AR,ARL3,B4GALNT1,BASP1,BCHE,BCL3,BHLHE40,BIRC5,BTC,C3AR1,CA12,CA2,CACNB3,CALR,CASP1,CASQ1,Ccl7,CCR4,CCR5,CCR6,CD38,CD44,CD55,Cd59a,CD80,CFB,CHGA,CHI3L1,CHRM4,CIRBP,CKB,CNR2,COX17,CPNE5,CSF3R,CXCL10,DIO2,DNAJC6,DUSP14,EFNB3,EGLN1,EGR1,EGR2,ELOVL7,ENO2,ENO3,ENPP5,EPHA4,EPHB2,ETV4,F3,FAM117A,FAS,FCGR3A/FCGR3B,FHIT,FLRT2,FOS,FOXP3,FURIN,GABBR…	192
Cellular Movement	Invasion of cells	9.29e-15	Increased	4.359	ABCA4,ACSS2,ADAMTS1,ADGRE5,AHCY,ALOX5,ANO1,ANXA8/ANXA8L1,AR,ARG1,ARHGAP24,AURKA,BARX2,BHLHE40,BIRC5,BMP2,BMP4,BMP7,BRCA1,BTC,CA9,CALR,CAPN12,CAPN2,CCL1,CCL19,CCNA2,CCR1,CCR5,CCR7,Cd24a,CD274,CD44,CD82,CDCP1,CDH3,CDH4,CDK1,CDKN3,CES1,CHD5,CHGA,CHI3L1,CLDN3,CRMP1,CST6,CTNND2,CTSD,CXCL10,CXCL14,CXCR2,CXCR4,CYP2J2,DRAM1,DUSP6,ECE1,ECT2,EDN1,EFNA4,EFNB3,EGR1,EIF4EBP1,ELF3,ENAH,EPAS1,EPCAM,EPHB2,ERG,ET…	204
Cellular Movement,Hematological System Development and Function,Immune Cell Trafficking	Cellular infiltration by granulocytes	9.54e-15	Increased	2.622	ADRB3,AIM2,ALOX5,C3AR1,CASP1,CCL19,Ccl2,CCR1,CCR5,CCR7,CD274,CD44,CD55,CFB,CMA1,CTSC,CXCL10,CXCR2,CYP2J2,EPAS1,F7,FAS,FOS,GATA2,GJB2,ICAM1,ICOS,IL12B,IL18,IL1B,IL27RA,IL2RA,IL33,IL6R,IRF7,KNG1,LCN2,LTC4S,MAP3K8,MDK,MMP9,NFKBIZ,NLRP3,NQO1,NT5E,OTUD1,PLA2G7,PRKCQ,PROCR,RAC2,RIPK3,RSPO3,S100A8,S100A9,SCGB1A1,SGK1,TACR1,THBD,TIMP1,TNF,TNFRSF1B,TNFRSF9,TNIP1	63
Humoral Immune Response,Protein Synthesis	Production of antibody	9.66e-15		0.427	AVPR1A,BATF,BCL3,BHLHE40,C3AR1,Ccl2,CCR1,CCR4,CCR5,CCR6,CCR7,CD274,Cd59a,CD6,CD80,CDH17,CHI3L1,CSF2RB,CXCL10,Cxcl9,CXCR2,CYP7B1,E2F2,FAS,FOXP3,Gpr15lg,HSD17B14,ICOS,IKZF3,IL15,IL21R,IL2RA,IL31RA,IL33,IL4R,IRAK3,IRF1,IRF4,IRF7,ITPKB,LAIR1,LILRB4,MAP3K14,MAP3K8,MFGE8,MGAT5B,MMP9,NFKB2,NFKBIZ,NOD2,NPY1R,PIGR,POU2F2,RGS16,SAMSN1,SCARF1,SCGB1A1,SEMA4D,THBS1,TLR1,TNF,TNFRSF11B,TNFRSF13C,TNFRSF1B,TNFRSF…	71
Organismal Development	Growth of organism	1.01e-14		0.09	ACSL6,ADAMTS1,ADGRG1,AIF1,ANKRD6,APLN,AR,ARC,ARG1,ARHGEF28,ASB4,BCL2A1,BMP2,BMP4,BMP7,BRCA1,BTC,CBS/LOC102724560,CCL19,CCL20,CCNB2,CCNE1,CCR5,Cd24a,CD44,CELA1,CIT,CLIC4,CNR2,CTSD,CXCL14,DAGLA,DAGLB,DIO2,DUOXA1,E2F3,EDN1,EGLN1,EIF4EBP1,EPAS1,EPCAM,ERCC6L,EXT1,F3,FGF18,FGF9,FGFR2,FLT1,FOSL1,FURIN,FUT8,GABBR1,GATA2,GATA3,GLB1,GPD2,HAP1,HBEGF,HDAC5,HOXA3,HSD17B2,IGFBP3,IGFBP4,IL15,IL18,IL1B,IL21R,IL2…	155
Cancer,Cellular Development,Cellular Growth and Proliferation,Organismal Injury and Abnormalities,Tumor Morphology	Proliferation of cancer cells	1.03e-14		0.976	ABCG2,AGA,AHCY,ANO1,AR,BIRC5,BMP2,BMP7,BNIP3,BRCA1,CASP1,Ccl27a,CCNE1,CD274,CD44,COX17,CSF3R,CST6,CTNND2,CXCR4,EDN1,EGR1,EIF4EBP1,FASN,FGF18,FGF9,FHIT,FOS,FOXM1,GAS6,GDNF,GLDC,GLS,HMMR,HPGD,IER3,IGFBP3,IL15,IL18,IL1B,IL6R,INHBA,INHBB,IRF4,IRS1,JUN,KCTD11,KIT,KITLG,LAIR1,LCN2,LDHA,LGALS12,LRRC4,LZTS1,MKI67,MMP9,NOL3,NOX4,PFKFB3,PIM3,PKM,PLK1,PPARD,PREP,RGN,RUNX1,S100A9,SEMA4D,SLC4A7,SOX7,SREBF1,ST…	83
Gastrointestinal Disease,Organismal Injury and Abnormalities	Abnormality of large intestine	1.23e-14		1.086	ADORA2B,AKR1B10,ALOX12,ALOX5,BATF,BCL3,CASP1,Ccl2,CCR1,CCR5,CD274,CD44,CD80,CEMIP,CFB,CHRNB4,CKB,CSF3R,CXCL10,Cxcl9,CXCR2,CYP11A1,EBI3,EDN1,EGLN3,F10,F3,FAS,FCER1A,FGF9,FGFR2,FOS,FOSL1,GABRP,GATA2,GBP2,GBP6,GCH1,GPR132,GPX2,HPGD,HPGDS,HSF2,HTR7,ICAM1,IKZF3,IL12B,IL18,IL18R1,IL1B,IL23A,IL27RA,IL2RA,IL33,IL6R,IMPDH1,KIT,LCN2,LILRB4,MAP3K8,MLKL,MMP9,Ms4a4c (includes others),MZB1,NFKBID,NLRP3,NOD2,NO…	107
Cardiovascular Disease,Organismal Injury and Abnormalities	Peripheral vascular disease	1.25e-14		1.69	ABCG2,ACHE,ADA,ADGRE5,ADRB3,ALOX5,ANKRD6,AR,ARL4C,ATP1A1,BCHE,C11orf65,C3AR1,CA12,CA2,CA8,CA9,CACNB1,CACNB2,CACNB3,CAPG,CASP1,CCR1,CCR5,CEMIP,CHRM4,CHRNB4,CKAP4,CSF2RB,CTSC,CXCL16,CXCR4,EDN1,EGR2,F10,FAS,FBN2,FCGR3A/FCGR3B,FLT1,GABRP,GLRX,GLS,HSPA12A,IL15,IL18,ITGA2B,ITM2B,KCTD12,LAIR1,LCN2,LMO4,LSR,MARK1,MMP9,NGFR,NOS3,NOX4,NPR3,NPY,PDE4DIP,PDE7A,PITPNM3,PLA2G4A,PLA2G7,PLK2,PPARA,PPARD,PROCR,PTG…	102
Cell-To-Cell Signaling and Interaction,Cellular Movement,Hematological System Development and Function,Immune Cell Trafficking	Recruitment of lymphocytes	1.48e-14	Increased	2.015	ALOX5,BCL3,CCL1,CCL17,CCL19,Ccl2,CCL20,CCL22,Ccl27a,CCR1,CCR4,CCR5,CCR6,CCR7,CD44,CD8A,CXCL10,CXCL16,CXCR4,FABP5,FAS,FCER1A,FOS,GPR132,HDC,ICAM1,IL15,IL18,IL1B,IL33,JUN,PRKCQ,STAT1,TIMP1,TNF,TNFRSF9	36
Cardiovascular System Development and Function,Hematological System Development and Function	Blood pressure	1.64e-14		0.194	ADCY6,ADD2,ADORA2B,ADRB3,ALOX12,Ang2,ANO1,APLN,AR,ASB4,ATP1A1,AVPR1A,B4GALNT2,BCHE,BDKRB2,BHLHE40,C3AR1,CACNB3,Ccl2,CD247,CD274,CD44,CFB,CHGA,CYP2J2,CYP4F2,E2F2,ECE1,EDN1,EGLN1,EGLN3,EPAS1,EXT1,FLT1,GCH1,GDNF,GNAQ,GPR35,IER3,IL1B,IRS1,KCNMA1,KCNN4,MAOA,MMP9,NOL3,NOS3,Nppb,NPR3,NPY,NPY1R,NR4A3,Nrg1,PLA2G4A,PPARA,PREP,PTGES,QRFP,RENBP,RGS2,SERPINE1,SGK1,SLC6A2,SLC7A1,SLC9A3,STK39,TACR1,THBS1,TIMP1,…	78
Cancer,Gastrointestinal Disease,Organismal Injury and Abnormalities	Colon adenocarcinoma	1.65e-14			ABCA4,ABCA5,ABCC3,ABCC5,ABHD14B,ACACB,ACKR4,ACOX3,ADA,ADAMTS1,ADAMTS14,ADAMTSL4,ADAMTSL5,ADCY1,ADD2,ADD3,ADGRA2,ADGRE5,ADGRG1,ADGRL1,ADGRL2,ADGRV1,AFF3,AIM2,AKR1B10,ALDH1A3,ALOX5,ALPK1,AMOTL2,ANKRD23,ANKRD24,ANLN,ANO1,ANO10,APOBEC1,AR,ARC,ARMCX1,ARVCF,ASB2,ASB4,ATG10,ATP13A4,ATP13A5,ATP6V0D2,ATP6V1B1,ATP6V1C2,AURKB,AUTS2,AVPR1A,AWAT1,B3GNT3,B4GALNT1,BACE2,BARD1,BATF,BCHE,BCL3,BCO1,BDKRB2,BHLHE40,…	591
Organismal Injury and Abnormalities,Tissue Morphology	Size of lesion	1.72e-14			ADCY1,AIM2,ARHGEF28,ARL4C,BAK1,BNIP3,CA12,CA9,CASP1,CBR3,CBS/LOC102724560,CCL19,Ccl2,CCNE1,CD274,CD38,CD44,Cd59a,CDH17,CES1,CNR2,CSTB,CXCR4,CYP2J2,DUSP6,E2F2,E2F3,EBI3,EGLN1,EGR1,EHF,EIF4EBP1,EPGN,ETV4,FAS,FHIT,FLT1,FOS,FOXM1,FURIN,GDNF,HPGDS,HSPA12A,ICAM1,IL18,IL1B,IL33,IL4R,IRF1,JUN,KIT,KNG1,LCN2,LDHA,LRRC32,MAOA,Mcpt4,MDK,ME1,MMP9,MYBL2,NEIL3,NGFR,NLRP1,NLRP3,NOL3,NOS3,NOX4,NT5E,PBK,PLA2G4A,Pm…	91
Cell Death and Survival	Cell viability	1.77e-14	Increased	4.086	ABCC3,ABCG2,ACHE,ADAMTS1,ADCY1,AGA,AIM2,AK1,ALDH3A1,ALOX12,ANLN,APLN,AQP3,AR,AURKA,AURKB,BAK1,BARD1,BCL2A1,BCL3,BHLHE40,BIRC5,BLK,BMP2,BMP4,BMP7,BNIP3,BRCA1,BTC,BUB1,BUB1B,CA2,CA9,CACNB3,CALR,CAPN2,CASP1,CCNA2,CCNB1,CCR1,CCR7,CD200,CD247,CD274,CD38,CD3E,CD44,CD80,CD82,CDCA8,CDH3,CDK1,CENPA,CES1,CHI3L1,CKS1B,CLDN3,CSF2RB,CTSD,CUL9,CXCL10,Cxcl9,CXCR4,DUSP14,DUSP6,E2F3,ECT2,EDN1,EFNA4,EGLN1,EGLN3,EG…	255
Cellular Function and Maintenance	Function of phagocytes	1.94e-14		1.039	ADA,ADORA2B,AIM2,BCL2A1,BCL3,CAPG,Ccl2,CCR1,CCR6,CCR7,CD200,CD274,CHI3L1,CMA1,CNR2,CSF2RB,CXCL10,CXCR2,EGR1,F3,FCER1A,FLT1,FOS,ICAM1,IL12B,IL15,IL18,IL1B,IL21R,IL23A,IL31RA,IL4R,IRAK3,IRF1,KIT,LCN2,LILRB4,LIMD1,Mcpt4,MMP9,MS4A2,NFKB2,NLRP1,NLRP3,NOD2,NPY1R,PCTP,PLA2G2D,PLA2G4A,PLCG2,RAC2,RIPK3,SAMSN1,SCARF1,SIGMAR1,SLPI,STAT1,SUCNR1,TLR1,TNF,TRAF5,TREM2,VEGFA	63
Cancer,Organismal Injury and Abnormalities,Respiratory Disease	Lung carcinoma	1.96e-14		-0.744	AADAC,ABCA5,ABCC3,ABCC5,ABCG2,ABCG4,ABHD3,ADAMTS1,ADAMTS14,ADCY1,ADD3,ADGRE5,ADGRG5,ADGRG7,ADGRL2,ADGRV1,ADH1C,ADORA2B,AGA,AGFG2,AHCY,AIM2,AKR1B10,ALDH1A3,ALDH3A1,ALOX12,ALOX5,ALPK1,AMOTL2,ANGPTL7,ANKRD24,ANLN,ANO1,APLN,APOBEC3B,AR,ARC,ARL4C,ARMCX1,ARVCF,ASB2,ASB4,ATP13A4,ATP1A1,ATP6V1C2,AURKA,AURKB,AVPR1A,AWAT2,B3GNT3,B4GALNT2,BACE2,BARD1,BARX2,BASP1,BCHE,BCL2L15,BCL3,BDKRB2,BIN2,BIRC5,BLK,BMP2,…	530
Cancer,Hematological Disease,Immunological Disease,Organismal Injury and Abnormalities	B-cell neoplasm	2.35e-14		0.486	ABCC3,ABCG2,ABHD12B,ACOXL,ACSL6,ADA,ADAMTS14,ADCY1,ADD2,ADD3,ADGRA2,ADGRL2,ADGRV1,ADRB3,ALOX12,ALOX5,ANLN,ANO1,APOBEC3B,ARHGEF28,ASF1B,ATP13A5,ATP6V0D2,AURKA,AURKB,BAK1,BARD1,BCHE,BCL3,BIRC5,BMP7,BRCA1,BUB1,BUB1B,C10orf90,C11orf65,CA2,CAPRIN2,CARNS1,CCDC113,CCDC149,CCL17,Ccl2,CCNA2,CCNB1,CCNB2,CCNE1,CCR7,CD200,CD247,CD274,CD38,CD3E,CD44,CD5,CD6,CD80,CD8A,CDC20,CDCA2,CDCA3,CDCA5,CDH4,CDK1,CEMIP,CF…	296
Cellular Development,Cellular Growth and Proliferation	Expansion of blood cells	2.44e-14		1.22	ACHE,ADRB3,AURKA,AURKB,BCL3,BMP2,BMP4,CALR,CCR6,CCR7,Cd24a,CD274,CD3E,CD55,CD80,CSF2RB,CTSD,EGLN1,EGR1,EGR2,EPAS1,ERG,FAS,FOXP3,GATA2,Gzmb,HOXB4,ICOS,IL15,IL18,IL1B,IL21R,IL23A,IL27RA,IL2RA,IL33,IL4R,IL6R,IL9R,INHBA,IRF1,KITLG,LGALS9B,LRRC32,MDK,NFKB2,NSG2,PLAG1,PORCN,RAC2,RUNX1,SERPINE1,Srgn,STAT1,STAT4,TNF,TNFRSF13C,TNFRSF1B,TNFRSF9,Tnfsf9,VEGFA	61
Cellular Movement,Hematological System Development and Function,Immune Cell Trafficking	Cellular infiltration by mononuclear leukocytes	3.02e-14		1.349	AIM2,AR,CCL19,Ccl2,CCL22,CCR1,CCR4,CCR5,CCR7,CD247,CD274,CD44,CD55,Cd59a,CD6,CDH3,CSF2RB,CXCL10,CXCL16,Cxcl9,FAS,FLT1,FOXP3,GATA2,GJB2,GPR132,ICOS,IL12B,IL15,IL18,IL1B,IL23A,IL2RA,IL33,IL4R,IL6R,IRF7,LILRB4,Mcpt4,MDK,MMP9,MRGPRX1,MTAP,NFKB2,NFKBIZ,NLRP3,NOX4,PRKCQ,PTGES,SATB1,SLC22A5,STAT1,TIMP1,TNF,TNFRSF21,TNFRSF9,Tnfsf9,TNIP1,ZC3H12A	59
Connective Tissue Disorders,Inflammatory Disease,Organismal Injury and Abnormalities,Skeletal and Muscular Disorders	Chronic inflammatory arthropathy	3.21e-14		0.452	ACHE,ADA,ADGRE5,AIF1,ALOX12,ALOX5,ARG1,BGLAP,BIRC5,BLK,BMP4,BTC,C3AR1,CA2,CALR,CCL1,CCL17,CCL19,Ccl2,CCL20,CCL22,Ccl7,CCNB1,CCR1,CCR4,CCR5,CCR6,CCR7,CD247,CD274,CD44,CD6,CD80,CD99L2,CEMIP,CFB,CHI3L1,COL4A5,COL4A6,CSF2RB,CSF3R,CTSC,CXCL10,CXCL14,CXCL16,CXCR2,CXCR4,CYP2B6,CYP4F3,DNAJC4,ECHDC1,EPAS1,F10,FCGR3A/FCGR3B,FLT1,FOS,FOSB,FOXP3,FURIN,GABRP,GBP2,GBP6,GLIPR2,GLUL,GSDMC,HELZ2,HNMT,ICAM1,ICOS,I…	138
Gastrointestinal Disease,Immunological Disease,Ophthalmic Disease,Organismal Injury and Abnormalities	Sjögren syndrome	3.26e-14			ADRB3,CCL19,Ccl2,CCL20,CCL22,Ccl7,CCR5,CCR7,CD6,CHRM4,CXCL10,CXCR4,EDN1,EPHA4,F3,F7,FAS,FGF9,GBP2,IFITM3,IL12B,IL18,IL4R,IL6R,IRF1,KITLG,MICB,MKI67,MMP9,PPP3CC,SATB1,STAT1,STAT4,TIMP1,TLR1,VEGFA	36
Lipid Metabolism,Molecular Transport,Small Molecule Biochemistry	Concentration of fatty acid	4.43e-14		-0.311	ABCA4,ABCG2,ACACB,ACSS2,ADRB3,AKR1B10,ALOX12,ALOX5,APLN,C3AR1,CASP1,CBS/LOC102724560,Ccl2,CERS4,CES1,CRAT,CYP27A1,CYP4F2,DAGLA,DAGLB,ECI1,EDN1,ELOVL3,ELOVL5,ELOVL6,FABP5,FASN,FFAR2,FOS,GCK,GLS,GNAQ,GPD2,HPGD,HPGDS,HSD3B7,IGF2BP2,IGFBP3,IL18,IL1B,IL1R2,IRS1,KNG1,LCN2,LTC4S,MAP3K8,ME1,MGLL,MMP9,NDP,NDUFA4L2,NOS3,NPY1R,PANK1,PCTP,PLA2G2D,PLA2G4A,PPARA,PPARD,PPARGC1B,PRODH,PTGES,RGS4,RUNX1,SCD,SLC1A1…	75
Cellular Movement	Homing of blood cells	4.72e-14	Increased	4.574	AIF1,ALOX5,BATF,BMP4,C3AR1,CALR,CAPG,CCL1,CCL17,CCL19,Ccl2,CCL20,CCL22,Ccl27a,Ccl7,CCR1,CCR4,CCR5,CCR6,CCR7,CD38,CD44,CDCP1,CHGA,CNR2,CSF3R,CXCL10,CXCL14,CXCL16,Cxcl9,CXCR2,CXCR4,CYP7B1,DAPK2,EDN1,F7,FLT1,FOXP3,GAS6,GATA3,Gpr15lg,HSD3B7,ICAM1,IL12B,IL15,IL18,IL1B,IL23A,IL33,IL34,IL4R,IL6R,INHBA,KIT,KITLG,LCN2,MCU,MDK,MMP9,NFKB2,NOD2,NQO1,PIGR,PLA2G7,PLCG2,PPARA,PPARD,PTGES,PTPRO,RAC2,RUNX1,S100A8…	85
Cancer,Organismal Injury and Abnormalities	Malignant neoplasm of retroperitoneum	4.79e-14		-0.707	ABCG2,ABCG4,ABTB2,ACACB,ACKR4,ACOT7,ACOXL,ACSL6,ADAD2,ADAMTS1,ADAMTSL4,ADCY1,ADGRG2,ADGRG7,ADGRL2,ADGRV1,ADORA2B,ADRB3,AIM2,ALPK1,AMPD2,ANKRD24,ANKRD6,ANLN,ANO1,ANO10,AR,ARHGAP22,ARMC2,ARMCX1,ASAP3,ATP13A5,AURKA,AURKB,B4GALNT1,BACE2,BAK1,BARD1,BASP1,BCHE,BHLHE40,BIN2,BIRC5,BLTP3B,BLVRB,BMP2,BMP4,BMP7,BNIP3,BRCA1,BRD9,BUB1B,C10orf90,C11orf65,CA2,CA9,CACNA1E,CAPN2,CAPRIN2,CASP1,CASP4,CASQ1,CCDC149,…	460
Endocrine System Disorders,Gastrointestinal Disease,Metabolic Disease,Organismal Injury and Abnormalities	Diabetic complication	4.8e-14			5830418P13Rik,ACHE,ADORA2B,ADRB3,AIF1,AR,ATP1A1,BDH1,BMP2,BMP4,CA12,CA2,CA9,CACNB2,CALML3,CD55,CHI3L1,CHRM4,CNR2,COL19A1,COL27A1,COL4A4,COL4A5,COL4A6,CTSD,CWH43,CXCR4,Cyp4f16/Cyp4f37,CYP4F2,CYP7B1,EGR1,F10,F3,FAS,FASN,FOS,FOXC1,GAS6,GDPD2,GEM,GGCT,GLDC,GLIPR2,GLUL,Gm8978/Lipo1,GNA14,GSTA5,GSTO1,HEMGN,HPGD,IGSF9,IL34,IMPDH1,IRAK3,KCNJ16,KCNMA1,KIF20B,LTC4S,MAOB,ME1,MMP9,Ms4a4c (includes others),MY…	102
Gastrointestinal Disease,Hepatic System Disease,Organismal Injury and Abnormalities	Liver lesion	4.99e-14		0.077	AADAC,ABCA4,ABCA5,ABCC3,ABCC5,ABCG2,ABCG4,ABHD3,ABLIM3,ACACB,ACOT7,ACOX3,ACSL6,ACSS2,ADA,ADAD2,ADAMTS1,ADAMTS14,ADAMTSL4,ADAMTSL5,ADCY1,ADD2,ADGRA2,ADGRG1,ADGRL2,ADGRV1,ADORA2B,ADRB3,ADTRP,AFF3,AGA,AGFG2,AIFM3,AKR1B10,ALAD,ALDH1A3,ALOX5,ALPK1,ANGPTL7,ANKRD24,ANLN,ANO10,AP1S2,AR,ARC,ARG1,ARHGAP22,ARHGAP24,ARHGEF28,ARL4D,ARMCX1,ARVCF,ASAP3,ASB2,ASB4,ASF1B,ATP13A5,ATP1A1,ATP6V1C2,AURKA,AURKB,AUTS2,A…	686
Connective Tissue Disorders,Immunological Disease,Inflammatory Disease,Inflammatory Response,Organismal Injury and Abnormalities,Skeletal and Muscular Disorders	Rheumatoid arthritis	5.33e-14		0.444	ACHE,ADA,ADGRE5,AIF1,ALOX12,ALOX5,ARG1,BGLAP,BIRC5,BLK,BMP4,BTC,C3AR1,CA2,CALR,CCL1,CCL17,CCL19,Ccl2,CCL20,CCL22,Ccl7,CCNB1,CCR1,CCR4,CCR5,CCR6,CCR7,CD247,CD274,CD44,CD6,CD80,CD99L2,CEMIP,CFB,CHI3L1,COL4A5,COL4A6,CSF2RB,CSF3R,CTSC,CXCL10,CXCL14,CXCL16,CXCR2,CXCR4,CYP2B6,CYP4F3,DNAJC4,ECHDC1,EPAS1,F10,FCGR3A/FCGR3B,FLT1,FOS,FOSB,FOXP3,FURIN,GABRP,GBP2,GBP6,GLIPR2,GLUL,GSDMC,HELZ2,HNMT,ICAM1,ICOS,I…	137
Infectious Diseases	Infection by SARS coronavirus	5.81e-14			ADA,ADH1C,AP1S2,APOL2,AR,ARC,ARL4C,ARVCF,AUTS2,C3AR1,CACNB1,CACNB2,CACNB3,CASP4,CCL20,CCR1,CCR4,CD38,CFB,CFL1,CHI3L1,CHRNB4,CIT,CXCL10,CXCL16,CXCR2,CYP2B6,EGR1,EHF,F10,F7,FCGR3A/FCGR3B,FOS,GAPDH,GCH1,GPD2,GPR55,GPR65,GSTM1,HIRIP3,IFI44,Ifitm1,IFITM3,IL18,IL1B,IL6R,IRF7,ISG15,KCTD12,KIT,MAOA,MAP6,MICB,NQO1,NT5E,NTRK1,OAS3,PDE7A,PHACTR2,PKM,PLA2G4A,PPARA,PPP3CC,RGS2,RGS4,S100A8,S100A9,SAMSN1,SCN5A,…	87
Cellular Function and Maintenance,Molecular Transport	Flux of ion	5.85e-14	Increased	2.833	ABCC3,ADA,ANO1,APLN,CASP1,CASQ1,CCL1,CCL17,CCL19,CCL20,CCL22,Ccl7,CCR1,CCR5,CD247,CD38,CD3E,CD5,CD8A,CHGA,CHRM4,CXCL10,CXCR2,CXCR4,EDN1,EGR1,EPHB2,ERG,F3,F7,FAS,FCER1A,FCGR3A/FCGR3B,GDNF,GNAQ,GPR132,ICOS,IL18,IL1B,IL23A,INHBB,ITPR3,JUN,KCNN4,KIT,KITLG,KNG1,MBP,MCU,MS4A2,NPY,NTF3,P2RX2,P2RX3,PDE1C,PEBP4,PLCG2,PPARA,RAC2,RGS2,RIC3,RYR1,S1PR3,SCN5A,SCNN1B,SGK1,SIGMAR1,SLC16A1,SLC22A5,SLC25A25,SLC39A…	76
Gastrointestinal Disease,Inflammatory Disease,Inflammatory Response,Organismal Injury and Abnormalities	Enteritis	6.43e-14		0.3	ADORA2B,AKR1B10,ALOX12,ALOX5,BATF,CASP1,Ccl2,CCR1,CCR5,CCR7,CD274,CD44,CD80,CEMIP,CFB,CHRNB4,CKB,CSF3R,CXCL10,Cxcl9,CXCR2,CYP11A1,EBI3,EDN1,EGLN3,F10,FAS,FCER1A,FGFR2,FOS,FOSL1,GABRP,GATA2,GBP2,GBP6,GCH1,GPR132,GPX2,HPGD,HPGDS,HSF2,HTR7,ICAM1,IKZF3,IL12B,IL18,IL18R1,IL1B,IL23A,IL27RA,IL2RA,IL33,IL6R,IMPDH1,IRAK3,KIT,LCN2,LILRB4,MAP3K8,MLKL,MMP9,Ms4a4c (includes others),MZB1,NFKBID,NLRP3,NOD2,NOS3…	105
Protein Synthesis	Production of protein	6.64e-14		0.448	AVPR1A,BATF,BCL3,BHLHE40,C3AR1,Ccl2,CCR1,CCR4,CCR5,CCR6,CCR7,CD274,Cd59a,CD6,CD80,CDH17,CHI3L1,CSF2RB,CXCL10,Cxcl9,CXCR2,CYP7B1,E2F2,FAS,FOXP3,Gpr15lg,HSD17B14,ICOS,IKZF3,IL15,IL21R,IL2RA,IL31RA,IL33,IL4R,IRAK3,IRF1,IRF4,IRF7,ITPKB,LAIR1,LILRB4,MAP3K14,MAP3K8,MFGE8,MGAT5B,MMP9,NFKB2,NFKBIZ,NOD2,NPY1R,PGLYRP1,PIGR,POU2F2,RGS16,SAMSN1,SCARF1,SCGB1A1,SEMA4D,THBS1,TLR1,TNF,TNFRSF11B,TNFRSF13C,TNFRSF1…	72
Cancer,Organismal Injury and Abnormalities	Benign solid tumor	7.43e-14		0.182	ABCA4,ABCG2,ACHE,ADGRE5,ADGRL1,ADRB3,ADTRP,ALDH1A3,APOBEC1,AR,ARG1,ARL4D,ASAP3,ASB2,ATP1A1,AURKB,BACE2,BAK1,BBLN,BCL3,BDH1,BIRC5,BMP4,BRCA1,BUB1B,CA12,CA2,CACNB2,CALR,CCNB1,CCNB2,CCNE1,CCR5,CD44,CDH3,CDK1,CEMIP,CFB,CIT,CLDN23,CLMN,CMA1,COL19A1,COL27A1,COL4A4,COL4A5,COL4A6,CSF2RB,CTSC,CXCL14,CXCR4,E2F2,E2F3,EGR1,EIF4EBP1,EMCN,ENO3,EPAS1,EXO1,EXT1,FABP5,FAS,FGFR2,FHIT,FLT1,FOS,FOSB,FOXM1,GABBR1,GAL…	169
Connective Tissue Development and Function,Tissue Development	Growth of connective tissue	7.71e-14	Increased	3.674	AIF1,ALOX5,APLN,AR,AURKA,AURKB,BATF,BMP2,BMP4,BRCA1,BTC,BUB1,CCNA2,CCNB1,CCNE1,CD274,CD38,CD44,CD6,CDH3,CDK1,CHGA,CIRBP,CNR2,CTSD,CXCR2,E2F3,E2F7,EDN1,EIF4EBP1,EPCAM,ERCC6L,EXT1,FAS,FGF18,FGF9,FGFR2,FOS,FOSB,FOSL1,FOXC1,FOXM1,GABBR1,GAS6,GATA2,GATA3,GEM,GNAQ,GNL3,HBEGF,HMMR,HS6ST2,IGFBP3,IGFBP4,IL15,IL18,IL1B,IL2RA,IL34,IL4R,IL6R,INHBB,IRS1,ITGA5,JUN,KCNMA1,KIT,KITLG,KLK6,KNG1,KRT17,LILRB4,LMNB1,…	128
Cancer,Organismal Injury and Abnormalities	Benign Tumors	7.92e-14		0.483	ABCA4,ABCG2,ACHE,ADGRE5,ADGRL1,ADRB3,ADTRP,ALDH1A3,APOBEC1,AR,ARG1,ARL4D,ASAP3,ASB2,ATP1A1,AURKB,BACE2,BAK1,BBLN,BCL3,BDH1,BIRC5,BMP4,BRCA1,BUB1B,CA12,CA2,CACNB2,CALR,CCNB1,CCNB2,CCNE1,CCR5,CD44,CDH3,CDK1,CEMIP,CFB,CIT,CLDN23,CLMN,CMA1,COL19A1,COL27A1,COL4A4,COL4A5,COL4A6,CSF2RB,CTSC,CXCL14,CXCR4,E2F2,E2F3,EDN1,EGR1,EIF4EBP1,EMCN,ENO3,EPAS1,EXO1,EXT1,FABP5,FAS,FGFR2,FHIT,FLT1,FOS,FOSB,FOXM1,GABBR…	170
Infectious Diseases	Infection by coronavirus	8.03e-14		-0.534	ADA,ADH1C,AP1S2,APOL2,AR,ARC,ARL4C,ARVCF,ATP1A1,AUTS2,C3AR1,CACNB1,CACNB2,CACNB3,CASP4,CCL20,CCR1,CCR4,CCR5,CD38,CFB,CFL1,CHI3L1,CHRNB4,CIT,CXCL10,CXCL16,CXCR2,CYP2B6,EGR1,EHF,F10,F7,FCGR3A/FCGR3B,FOS,GAPDH,GCH1,GPD2,GPR55,GPR65,GSTM1,HIRIP3,IFI44,Ifitm1,IFITM3,IL18,IL1B,IL6R,IRF7,ISG15,KCTD12,KIT,MAOA,MAP6,MICB,NQO1,NT5E,NTRK1,OAS3,PDE7A,PHACTR2,PKM,PLA2G2D,PLA2G4A,PPARA,PPP3CC,RGS2,RGS4,RNASEL,…	92
Gastrointestinal Disease,Inflammatory Disease,Inflammatory Response,Organismal Injury and Abnormalities	Inflammation of the large intestine	8.12e-14		0.947	ADORA2B,AKR1B10,ALOX12,ALOX5,BATF,CASP1,Ccl2,CCR1,CCR5,CD274,CD44,CD80,CEMIP,CFB,CHRNB4,CKB,CSF3R,CXCL10,Cxcl9,CXCR2,CYP11A1,EBI3,EDN1,EGLN3,F10,FAS,FCER1A,FGFR2,FOS,FOSL1,GABRP,GATA2,GBP2,GBP6,GCH1,GPR132,GPX2,HPGD,HPGDS,HSF2,HTR7,ICAM1,IKZF3,IL12B,IL18,IL18R1,IL1B,IL23A,IL27RA,IL2RA,IL33,IL6R,IMPDH1,KIT,LCN2,LILRB4,MLKL,MMP9,Ms4a4c (includes others),MZB1,NFKBID,NLRP3,NOD2,NOS3,NPR3,NRG4,NT5E,PG…	100
Hematological System Development and Function,Lymphoid Tissue Structure and Development,Tissue Morphology	Quantity of CD4+ T-lymphocytes	8.33e-14		-0.206	ACKR4,AIM2,APOBEC1,BATF,BHLHE40,C3AR1,Ccl2,CCR1,CCR6,CCR7,CD247,CD274,CD3E,CD5,Cd59a,CXCL10,CXCR2,CYP27A1,EGR2,FABP5,FOXP3,GIMAP1-GIMAP5,GPR132,GRAP,HBEGF,ICAM1,ICOS,IL21R,IL23A,IL27RA,IL33,IRF1,IRF4,LAIR1,LRRC32,MAP3K14,MSN,NFKB2,NOD2,NPY1R,NT5E,PGLYRP1,PLA2G2D,PPARD,PRKCQ,RAC2,RNASEL,RUNX1,S100A8,S100A9,SCARF1,SEMA4D,SHCBP1,THBS1,TNF,TNFRSF21,TNIP1,ZBTB20,ZC3H12D	59
Cellular Movement,Hematological System Development and Function,Immune Cell Trafficking	Cell movement of granulocytes	8.57e-14	Increased	3.832	ADRB3,AIM2,ALOX5,C3AR1,CAPG,CASP1,CCL17,CCL19,Ccl2,CCR1,CCR5,CCR6,CCR7,CD274,CD44,CD55,CFB,CMA1,CSF3R,CTSC,CXCL10,CXCL14,Cxcl9,CXCR2,CYP2J2,DAPK2,EDN1,EPAS1,F10,F3,F7,FAS,FERMT3,FOS,GATA2,GJB2,GPR65,ICAM1,ICOS,IGFBP3,IL12B,IL15,IL18,IL1B,IL23A,IL27RA,IL2RA,IL33,IL6R,IRF7,KNG1,LCN2,LTC4S,MAP3K8,MCU,MDK,MMP9,NFKBIZ,NLRP3,NOD2,NQO1,NT5E,OTUD1,PIGR,PLA2G7,PLCG2,PPARA,PRKCQ,PROCR,RAC2,RIPK3,RSPO3,S100…	88
Cellular Movement,Hematological System Development and Function,Immune Cell Trafficking	Homing of leukocytes	8.69e-14	Increased	4.724	AIF1,ALOX5,BATF,C3AR1,CALR,CAPG,CCL1,CCL17,CCL19,Ccl2,CCL20,CCL22,Ccl27a,Ccl7,CCR1,CCR4,CCR5,CCR6,CCR7,CD38,CD44,CDCP1,CHGA,CNR2,CSF3R,CXCL10,CXCL14,CXCL16,Cxcl9,CXCR2,CXCR4,CYP7B1,DAPK2,EDN1,F7,FLT1,FOXP3,GAS6,GATA3,Gpr15lg,HSD3B7,ICAM1,IL12B,IL15,IL18,IL1B,IL23A,IL33,IL34,IL4R,IL6R,INHBA,KIT,KITLG,LCN2,MCU,MDK,MMP9,NFKB2,NOD2,NQO1,PIGR,PLA2G7,PLCG2,PPARA,PPARD,PTGES,PTPRO,RAC2,RUNX1,S100A8,S100…	84
Organismal Injury and Abnormalities,Renal and Urological Disease	Urination disorder	9.4e-14		-0.63	ADAMTS1,ADCY6,ADRB3,AGA,AMPD2,APRT,AQP3,AR,ASB4,BDKRB2,BMP4,BMP7,CACNB2,CBS/LOC102724560,Ccl2,CCL22,CCR1,CD55,Cd59a,CFB,CHRM4,CHRNB4,COL4A4,COL4A5,CYP2J2,EHD3,F7,FAS,FLT1,GAL3ST1,GAS6,GPR4,HBEGF,ICAM1,IKZF3,IL12B,IL18R1,IL23A,KCNMA1,Mcpt4,MMAA,MMP9,NLRP3,NOS3,NOX4,Nppb,NPR3,NPY,PCCB,PKM,PPARA,PTPRO,PVALB,SCARF1,SCGB1A1,SCN5A,SCNN1B,SERPINE1,SGK1,SLC13A3,SLC14A1,SLC1A1,SLC23A1,SLC6A19,SLC6A2,SREBF…	74
Cell-To-Cell Signaling and Interaction	Adhesion of blood cells	9.58e-14	Increased	3.488	ADGRE5,ADGRG1,ALOX12,APLN,BMP7,CALR,CCL1,CCL17,CCL19,Ccl2,CCL20,CCL22,CCR1,CCR5,CCR7,CD200,Cd24a,CD38,CD44,CD6,CD80,CNR2,CSF2RB,CSF3R,CXCL10,CXCR2,CXCR4,EPHA4,ERG,F10,F3,FAS,FCGR3A/FCGR3B,FERMT3,FLT1,GAS6,GLRX,GPR132,ICAM1,ICOS,IL15,IL18,IL1B,IL33,IL6R,ITGA2B,ITGA5,ITGA7,KIT,KITLG,KNG1,LRP8,MAP3K14,MSN,NFKB2,NOS3,NPTX1,NPY,NR4A3,NT5E,PILRA,PKM,PLCG2,PRKCQ,PROCR,RAC2,RAC3,RGS16,S100A8,S100A9,SEMA4…	83
Neurological Disease	Progressive neurological disorder	9.67e-14		1.421	ABCG2,ACER3,ACHE,ADAMTS1,ADGRL1,ADGRL2,ADH1C,ADORA2B,ADRB3,AIF1,ALOX5,AP1S2,APOBEC1,APOL2,AR,ARC,ARG1,ARMC2,ARSA,ASB2,ATP1A1,ATP6V1B1,B4GALNT1,BACE2,BCHE,BIRC5,BRCA1,BTC,CACNB2,CAPN2,CASP1,CASP4,CBS/LOC102724560,CCNB1,CCR4,CD44,CDK1,CFB,CFL1,CHD5,CHGA,CHI3L1,CHRM4,CHRNB4,CNR2,CSF3R,CSTB,CTSD,CXCL10,CXCL16,CXCR2,CXCR4,CYP11A1,CYP39A1,CYP7B1,DAB1,DMPK,DNAJC6,DPP6,EGLN1,EGR1,EGR2,EIF4EBP1,ELOVL7,ENO…	196
Inflammatory Response	Cell-mediated response	1.01e-13		0.728	BCL3,C3AR1,CASP1,CCL17,Ccl2,CCL22,CCR1,CCR5,CCR6,CCR7,CD247,CD274,CD44,CD6,CD80,CD8A,CXCL10,EBI3,ELF3,FURIN,GIMAP1-GIMAP5,HBEGF,HPGDS,HSDL1,ICAM1,ICOS,IL12B,IL12RB2,IL15,IL18,IL18RAP,IL1B,IL23A,IL27RA,IL33,IL4R,IRF1,KLRC1,LILRB4,MAP3K8,NOD2,PEBP4,PLA2G2D,PLA2G4A,POSTN,Srgn,STAT4,STX11,TNF,TNFRSF1B,TNFRSF21,TNFRSF9,Tnfsf9,VEGFA	54
Cell-To-Cell Signaling and Interaction,Cellular Movement	Recruitment of myeloid cells	1.19e-13	Increased	4.121	ADGRE5,ADORA2B,ALOX5,BCL3,C3AR1,CAMK1,CASP1,CCL19,Ccl2,CCL20,CCL22,Ccl7,CCR1,CCR5,CCR6,CCR7,CD274,CD44,CD8A,CD99L2,CHI3L1,CNR2,CSF2RB,CTSC,CXCL10,CXCR2,CXCR4,EDN1,EPAS1,F3,FCGR3A/FCGR3B,FERMT3,FLT1,FUT8,GLRX,GPR132,HBEGF,ICAM1,IL18,IL1B,IL21R,IL2RA,IL33,IL6R,IRF7,KITLG,LCN2,MAP3K8,Mcpt4,MDK,MMP9,MRGPRX1,NLRP3,NOD2,NOS3,PPIF,PRKCQ,PRMT2,S100A8,SERPINE1,SLPI,THBS1,TNF,TNFRSF1B,TPSAB1/TPSB2,VDR,XDH	67
Cell Death and Survival,Organismal Injury and Abnormalities	Cell death of epithelial cells	1.22e-13		0.795	ABCC3,ABCG2,ADA,AIFM3,ALDH3A1,APOBEC3B,AR,AURKA,BAK1,BCL2A1,BIRC5,BMP4,BMP7,BNIP3,BRCA1,CALR,CASP1,CASP4,CBS/LOC102724560,CD44,CIT,Clca3a1/Clca3a2,CLIC4,CXCL10,CYP4V2,E2F7,EDN1,EGR1,EPHB2,F3,FAS,FASN,FOS,GAPDH,GPR37,HK2,ICAM1,IER3,IGFBP3,IL15,IL18,IL1B,IL33,IL6R,INHBA,IPPK,IRAK3,IRF1,IRF4,IRS1,ITGA5,JUN,KIF3A,LCN2,LDHA,LRRC32,MAD2L2,MAOA,MAP3K8,MLKL,MYOC,MZB1,NGFR,NLRP3,NOL3,NOX4,Nrg1,NRG4,NTF3,N…	107
Cellular Development,Cellular Growth and Proliferation,Embryonic Development,Hematological System Development and Function,Hematopoiesis,Lymphoid Tissue Structure and Development,Organ Development,Organismal Development,Tissue Development	Lymphopoiesis	1.47e-13		1.968	ACHE,ADA,ADORA2B,ARG1,AVPR1A,BATF,BCL2A1,BCL3,BHLHE40,BIRC5,BLK,BMP2,BMP4,BRCA1,C3AR1,CASP1,CCL1,CCL19,CCNE1,CCR6,CCR7,CD247,Cd24a,CD274,CD38,CD3E,CD44,CD5,CD6,CD80,CD8A,CD8B,CDH17,CNR2,CXCL10,CXCR2,CXCR4,E2F2,EGR1,EGR2,ELF3,EPHA4,FAS,FCAMR,FLT1,FOS,FOSL1,FOXP3,FURIN,FUT8,GAS6,GATA2,GATA3,GIMAP1,GIMAP1-GIMAP5,HDAC5,ICAM1,ICOS,IGFBP3,IKZF2,IKZF3,IL12B,IL12RB2,IL15,IL18,IL18R1,IL1B,IL21R,IL23A,IL27…	128
Cell Morphology,Cellular Assembly and Organization,Cellular Function and Maintenance	Formation of cellular protrusions	1.59e-13	Increased	2.382	ABLIM3,ACHE,ADCY1,ADGRA2,ALPK1,Ang2,AR,ARHGAP24,ARHGEF28,ARL3,AURKA,AUTS2,BASP1,BMP2,BMP4,BMP7,CAPG,CAPN2,CAPRIN2,CCDC113,CCL19,CCR7,Cd24a,CD3E,CD44,CD82,CDC20,CFL1,CIT,CKB,CLMN,CNR2,CRMP1,CSRP1,CSTB,CTNND2,CXCL10,CXCR2,CXCR4,DAB1,DGKG,DNAAF1,DNM3,DSCAM,DZIP1,DZIP1L,EDN1,EFNB3,EGR1,EIF4EBP1,ENAH,EPHA4,EPHB2,ESPN,ETV4,EXT1,F3,F7,FASN,FERMT3,FGD4,FGFR2,FLRT1,FOS,FOXO6,FSCN1,FUT8,GAS6,GATA3,GDNF,GEM…	173
Cell-To-Cell Signaling and Interaction,Hematological System Development and Function,Immune Cell Trafficking,Inflammatory Response	Activation of T lymphocytes	1.59e-13		1.374	ADA,AIM2,BAK1,BCL3,BHLHE40,C3AR1,CALR,CBS/LOC102724560,Ccl2,CCL22,CCR6,CD247,Cd24a,CD274,CD38,CD3E,CD44,CD5,CD55,CD6,CD7,CD80,CD8A,CSF2RB,CXCL10,EGR2,FAS,FOS,FOXP3,FUT8,GATA3,GIMAP1-GIMAP5,GIMAP6,Gzmb,ICAM1,ICOS,IKZF4,IL12B,IL12RB2,IL15,IL18,IL1B,IL21R,IL23A,IL27RA,IL2RA,IL33,IL4R,IL6R,IMPDH1,IRAK3,IRF4,ITGA5,ITPKB,KCNN4,KLRC1,LRRC32,MAP3K8,MBP,NFKB2,NFKBID,NLRP3,NPY1R,NR4A3,NT5E,PLA2G2D,PRKCQ,RU…	84
Infectious Diseases	Viral Infection	1.77e-13		-0.133	ABLIM3,ACACB,ADA,ADGRE5,ADH1C,ADORA2B,ADRB3,ALOX12,ALOX5,ANKRD6,ANO1,AP1S2,APLN,APOBEC3B,APOL2,AR,ARC,ARL4C,ARVCF,ASB4,ATP1A1,AUTS2,BAK1,BCL3,BLK,BMP2,BRCA1,C3AR1,CA2,CACNB1,CACNB2,CACNB3,CAMK1,CASP1,CASP4,CCL17,Ccl2,CCL20,CCL22,CCNA2,CCR1,CCR4,CCR5,CCR7,CD200,CD247,CD274,CD38,CD3E,CD44,CD55,Cd59a,CD80,CD8A,CES1,CFB,CFL1,CHI3L1,CHRM4,CHRNB4,CIT,CLDN3,CLIC4,CLSTN3,CRMP1,CSF2RB,CSF3R,CXCL10,CXCL16,…	288
Gastrointestinal Disease,Inflammatory Disease,Inflammatory Response,Organismal Injury and Abnormalities	Colitis	1.94e-13		1.183	ADORA2B,AKR1B10,ALOX12,ALOX5,BATF,CASP1,Ccl2,CCR5,CD274,CD44,CD80,CEMIP,CFB,CKB,CSF3R,CXCL10,Cxcl9,CXCR2,CYP11A1,EBI3,EDN1,EGLN3,F10,FAS,FCER1A,FGFR2,FOS,FOSL1,GABRP,GATA2,GBP2,GBP6,GCH1,GPR132,GPX2,HPGD,HPGDS,HSF2,HTR7,ICAM1,IKZF3,IL12B,IL18,IL18R1,IL1B,IL23A,IL27RA,IL2RA,IL33,IL6R,IMPDH1,KIT,LCN2,LILRB4,MLKL,MMP9,Ms4a4c (includes others),MZB1,NFKBID,NLRP3,NOD2,NOS3,NPR3,NRG4,NT5E,PGLYRP3,PKM,PL…	96
Organismal Development,Organismal Injury and Abnormalities	Abnormal morphology of abdomen	1.97e-13			ABCA5,ABCG2,ADA,ADAMTS1,ADD2,AGA,AKR1B10,ALOX5,ALPK1,AMPD2,APRT,AR,ARG1,ASB4,AVPR1A,BAK1,BCL3,BDKRB2,BGLAP,BHLHE40,BMP4,BMP7,BRCA1,CA9,CALR,CBS/LOC102724560,CCR1,CCR5,CCR6,CCR7,CD247,Cd24a,CD38,CD44,CD55,CD80,CD8A,CDH17,CDH4,CES1,CHRNB4,CHST3,COLEC11,CSF2RB,CTSD,CXCR2,CYP11A1,CYP27A1,E2F2,E2F3,EDN1,EGLN3,EGR1,EHD3,EPHB2,ETV4,EXO1,FAS,FGF9,FGFR2,FHIT,FOS,FOXM1,FOXP3,GAS6,GATA6,GCSAM,GDNF,GIMAP1-GI…	166
Connective Tissue Disorders,Immunological Disease,Inflammatory Disease,Organismal Injury and Abnormalities,Skeletal and Muscular Disorders	Systemic lupus erythematosus	2.01e-13			ACAD10,AIM2,ALOX5,AR,ARSA,ASAP3,BACE2,BAK1,BCL2L14,BCL2L15,BIRC5,BLK,CASP4,CD247,CD44,CD80,CENPN,CFB,CHRM4,CREBL2,CXCL10,CXCL16,DNAAF1,E2F2,ECHDC3,EGR2,ELK3,F10,FABP5,FAS,FCGR3A/FCGR3B,FLT1,GATA3,GBP2,GNAQ,GSTM1,ICAM1,ICOS,IFI44,IFRD1,IKZF3,IL12B,IL18,IL1B,IL1R2,IL21R,IL23A,IMPDH1,IRF7,ISG15,ISG20,KCNIP2,LCN2,MAP3K8,MMP9,MYO7A,NFE2L3,NLRP1,NLRP3,NTF3,OAS1,PEA15,PLA2G4C,PMEPA1,PPIF,PPP3CC,RAB31,RI…	89
Connective Tissue Disorders,Immunological Disease,Inflammatory Disease,Organismal Injury and Abnormalities,Skeletal and Muscular Disorders	Lupus erythematosus	2.1e-13			ACAD10,AIM2,ALOX5,AR,ARSA,ASAP3,BACE2,BAK1,BCL2L14,BCL2L15,BIRC5,BLK,CASP4,CD247,CD44,CD80,CENPN,CFB,CHRM4,CREBL2,CXCL10,CXCL16,DNAAF1,E2F2,ECHDC3,EGR2,ELK3,F10,FABP5,FAS,FCGR3A/FCGR3B,FLT1,GATA3,GBP2,GNAQ,GSTM1,ICAM1,ICOS,IFI44,IFRD1,IKZF3,IL12B,IL18,IL1B,IL1R2,IL21R,IL23A,IMPDH1,IRF7,ISG15,ISG20,KCNIP2,LCN2,MAP3K8,MMP9,MYO7A,NFE2L3,NLRP1,NLRP3,NTF3,OAS1,PEA15,PLA2G4C,PMEPA1,PPIF,PPP3CC,RAB31,RI…	91
Cell Cycle,Cellular Assembly and Organization,DNA Replication, Recombination, and Repair	Segregation of chromosomes	2.15e-13		1.613	AURKA,AURKB,BRCA1,BUB1,CCNA2,CCNB1,CCNB2,CDCA2,CDK1,CENPE,CIT,DSN1,ECT2,ESCO2,EXO1,HMMR,INCENP,KIF11,KIF2C,KNSTRN,MAD2L1,MKI67,NCAPD2,NCAPG,NCAPH,NDC80,NUF2,NUSAP1,PLK1,PRC1,RAD18,RAD51,SKA1,SKA3,SPAG5,SPC25,TOP2A,TPX2	38
Gastrointestinal Disease,Inflammatory Disease	Gastroenteritis	2.35e-13		0.391	ADORA2B,AKR1B10,ALOX12,ALOX5,BATF,CASP1,CASP4,Ccl2,CCR1,CCR5,CCR7,CD274,CD44,CD80,CEMIP,CFB,CHRM4,CHRNB4,CKB,CSF3R,CXCL10,Cxcl9,CXCR2,CYP11A1,EBI3,EDN1,EGLN3,F10,FAS,FCER1A,FGFR2,FOS,FOSL1,GABRP,GATA2,GBP2,GBP6,GCH1,GPR132,GPX2,HPGD,HPGDS,HSF2,HTR7,ICAM1,IKZF3,IL12B,IL18,IL18R1,IL1B,IL23A,IL27RA,IL2RA,IL33,IL6R,IMPDH1,IRAK3,KIT,LCN2,LILRB4,MAP3K8,MLKL,MMP9,Ms4a4c (includes others),MZB1,NFKBID,NLR…	107
Infectious Diseases	COVID-19	2.35e-13			ADA,ADH1C,AP1S2,APOL2,AR,ARC,ARL4C,ARVCF,AUTS2,C3AR1,CACNB1,CACNB2,CACNB3,CASP4,CCL20,CCR1,CCR4,CD38,CFB,CFL1,CHI3L1,CHRNB4,CIT,CXCL10,CXCL16,CXCR2,CYP2B6,EGR1,EHF,F10,F7,FCGR3A/FCGR3B,FOS,GAPDH,GCH1,GPD2,GPR55,GPR65,GSTM1,HIRIP3,IFI44,IFITM3,IL18,IL1B,IL6R,IRF7,ISG15,KCTD12,KIT,MAOA,MAP6,MICB,NQO1,NT5E,NTRK1,OAS3,PDE7A,PHACTR2,PKM,PLA2G4A,PPARA,PPP3CC,RGS2,RGS4,S100A8,S100A9,SAMSN1,SCN5A,SLC1A3,…	85
Cancer,Hematological Disease,Immunological Disease,Organismal Injury and Abnormalities	B cell cancer	2.36e-13		0.762	ABCG2,ABHD12B,ACOXL,ACSL6,ADA,ADAMTS14,ADCY1,ADD2,ADD3,ADGRA2,ADGRV1,ADRB3,ALOX5,ANLN,ANO1,APOBEC3B,ARHGEF28,ASF1B,ATP13A5,ATP6V0D2,AURKA,AURKB,BAK1,BARD1,BCHE,BCL3,BIRC5,BMP7,BRCA1,BUB1,BUB1B,C10orf90,C11orf65,CA2,CARNS1,CCDC113,CCDC149,CCL17,Ccl2,CCNA2,CCNB1,CCNB2,CCNE1,CCR7,CD247,CD274,CD38,CD3E,CD44,CD5,CD6,CD80,CD8A,CDC20,CDCA2,CDCA3,CDCA5,CDH4,CDK1,CHGA,CHI3L1,CKAP4,COL20A1,COL27A1,COL4A5,C…	272
Hematological System Development and Function,Lymphoid Tissue Structure and Development,Tissue Morphology	Morphology of lymphoid tissue	2.54e-13			ADA,ADD2,ALOX5,ALPK1,Ang2,ARG1,AURKA,B4GALNT1,BAK1,BATF,BCL3,BHLHE40,BRCA1,CALR,CCNB2,CCR6,CCR7,CD200,CD247,Cd24a,CD3E,CD55,CD80,CD8A,CDH17,CKS1B,CSF2RB,CTSD,CXCL14,CXCR2,CXCR4,DUOXA1,DUSP6,E2F2,EGLN1,EGLN3,EGR1,EPGN,EPHA4,FAS,FCAMR,FOS,FOXP3,GATA3,GCSAM,GIMAP1-GIMAP5,HOXA3,HPGDS,ICOS,IKZF3,IL15,IL21R,IL27RA,IL2RA,IL33,IRAK3,IRF1,IRF4,IRF7,IRS1,ITGA2B,ITPKB,KCNN4,KIT,KLHL6,LCN2,LGALS9B,MAP3K14,MF…	107
Immunological Disease,Inflammatory Disease	Atopic disease	2.67e-13			ACKR4,ADRB3,AHCY,ARG1,BCL3,CAPG,CCL17,CCL20,CCL22,CCNA2,CCR4,CD44,CFL1,CHRM4,CNN3,CPNE7,CSF2RB,CST6,CXCR4,FABP5,FCER1A,FCGBP,GAPDH,GATA3,GPD1,GPR65,GSTO1,HNMT,HSF2,IL18,IL1B,IL2RA,IL31RA,IL4R,IL6R,JUN,KEL,KIT,KLK13,KLK6,KRT15,KRT16,KRT17,LTC4S,MAD2L2,MKI67,MS4A2,MSN,NFKBIZ,NOS3,PLA2G7,PNPLA1,PPARA,PPP3CC,S100A8,S100A9,SIGMAR1,SLC6A2,STAC,STAT1,TGM3,TIMP1,TNF,TNFSF13,TPI1,TUBB,VDR,VEGFA	68
Cell-To-Cell Signaling and Interaction,Cellular Movement,Hematological System Development and Function,Immune Cell Trafficking	Recruitment of granulocytes	3.17e-13	Increased	3.66	ADGRE5,ADORA2B,ALOX5,BCL3,C3AR1,CAMK1,CASP1,CCL19,Ccl2,CCL20,CCL22,Ccl7,CCR1,CCR5,CCR6,CCR7,CD274,CD44,CD8A,CD99L2,CHI3L1,CSF2RB,CTSC,CXCL10,CXCR2,EDN1,EPAS1,FCGR3A/FCGR3B,FERMT3,GLRX,GPR132,ICAM1,IL18,IL1B,IL21R,IL33,IL6R,KITLG,LCN2,MAP3K8,Mcpt4,MDK,MMP9,MRGPRX1,NLRP3,NOD2,PPIF,PRKCQ,PRMT2,S100A8,SERPINE1,SLPI,THBS1,TNF,TPSAB1/TPSB2,XDH	56
Hematological System Development and Function,Inflammatory Response,Tissue Morphology	Quantity of macrophages	3.35e-13		0.882	ADA,ARG1,B4GALNT1,BCL3,C3AR1,CASP1,Ccl2,CCL22,CCR4,CCR5,CCR6,CD200,Cd59a,CLIC4,CXCL10,CXCL14,CXCR6,F3,FAS,GPR132,HBEGF,HOXA3,IL12B,IL12RB2,IL18,IL1B,IL23A,IL27RA,IL33,IL4R,IRAK3,IRF4,KIT,LCN2,LILRB4,LTC4S,MAP3K14,MDK,MMP9,NFKB2,NLRP3,NPY,NT5E,PGLYRP1,PILRA,PLA2G2D,RAPGEF4,RIPK3,SERPINE1,SHCBP1,SLC39A8,SOAT1,SREBF1,STAT4,THBD,TNF,TNFSF13,TREM2,VDR,VEGFA	60
Cell-mediated Immune Response,Cellular Movement,Hematological System Development and Function,Immune Cell Trafficking	T cell migration	3.4e-13	Increased	3.887	AIF1,AIM2,ALOX5,AQP3,AR,BATF,CALR,CCL1,CCL17,CCL19,Ccl2,CCL20,CCL22,Ccl27a,CCR1,CCR4,CCR5,CCR6,CCR7,CD200,CD247,CD274,CD44,CD6,CDCP1,CXCL10,CXCL16,Cxcl9,CXCR2,CXCR4,EGR2,FABP5,FAS,FOXP3,GATA3,ICAM1,ICOS,IL12B,IL15,IL1B,IL23A,IL2RA,IL33,IL4R,IRF7,KCNN4,LGALS9B,LILRB4,MAP3K14,Mcpt4,MDK,MMP9,MRGPRX1,MSN,NLRP3,NOX4,PRKCQ,PRKCZ,RAC2,RGS16,RUNX1,S1PR3,SATB1,STAT1,THBS1,TNF,TNFRSF21,TNFRSF9,Tnfsf9,TNIP1	70
Cellular Function and Maintenance,Molecular Transport	Flux of cation	3.73e-13	Increased	3.024	ANO1,APLN,CASQ1,CCL1,CCL17,CCL19,CCL20,CCL22,Ccl7,CCR1,CCR5,CD247,CD38,CD3E,CD5,CD8A,CHGA,CHRM4,CXCL10,CXCR2,CXCR4,EDN1,EGR1,EPHB2,ERG,F3,F7,FAS,FCER1A,FCGR3A/FCGR3B,GDNF,GNAQ,GPR132,ICOS,IL18,IL1B,IL23A,INHBB,ITPR3,JUN,KCNN4,KIT,KITLG,KNG1,MBP,MCU,MS4A2,NPY,NTF3,P2RX2,P2RX3,PDE1C,PEBP4,PLCG2,PPARA,RAC2,RGS2,RIC3,RYR1,S1PR3,SCN5A,SCNN1B,SGK1,SIGMAR1,SLC16A1,SLC22A5,SLC25A25,SLC39A8,STK39,TNF,TRPV…	72
Cancer,Hematological Disease,Immunological Disease,Organismal Injury and Abnormalities	B-cell lymphoma	3.8e-13		0.713	ABCG2,ACSL6,ADA,ALOX5,ANLN,ANO1,APOBEC3B,ARHGEF28,ASF1B,AURKA,AURKB,BAK1,BCHE,BCL3,BMP7,BRCA1,BUB1,BUB1B,C10orf90,C11orf65,CARNS1,CCDC113,CCNA2,CCNB2,CCNE1,CCR7,CD247,CD274,CD38,CD3E,CD44,CD5,CD6,CD8A,CDC20,CDCA2,CDCA3,CDCA5,CDH4,CDK1,CHGA,CHI3L1,COL20A1,COL4A5,COL6A5,CORO2A,CSF2RB,CSF3R,CUL9,CXCR4,DBF4,DLGAP5,E2F2,E2F3,EGR1,EGR2,EIF4EBP1,ENO2,ERCC6L,FAS,FASN,FBN2,FCGR3A/FCGR3B,FGFR2,FHIT,FILIP1L…	178
Cancer,Organismal Injury and Abnormalities	Advanced malignant tumor	3.91e-13	Increased	2.523	ABCC3,ADAMTS1,ADGRE5,ADORA2B,ALOX5,ANXA8/ANXA8L1,AR,ARG1,ARL4C,AURKB,BAK1,BARD1,BIRC5,BLK,BMP2,BMP4,BMP7,BRCA1,CA9,CALR,CAPG,CAPN2,CASP1,CCL19,Ccl2,CCNE1,CCR4,CCR5,CCR7,CD200,CD274,CD44,CD80,CD82,CD96,CDCP1,CDH17,CDKN3,CEMIP,CHGA,Clca3a1/Clca3a2,CLDN3,CPA4,CSF2RB,CSF3R,CSTB,CTNND2,CXCR2,CXCR4,CXCR6,DLGAP5,DUSP6,E2F3,EBI3,EDN1,EIF4EBP1,Elf5,ENAH,EPAS1,EPCAM,EPGN,ERG,ETV4,EXT1,F10,F3,FABP5,FAS,FASN…	201
Organismal Injury and Abnormalities,Reproductive System Disease	Endometriosis	3.94e-13			ALDH1A3,APOBEC3B,AR,BIRC5,BRCA1,BUB1B,CASP1,CCL19,CCL22,CCNA2,CCR1,CD44,CDK1,CEMIP,CXCL10,CXCR2,CXCR4,CXCR6,EFNA4,EGR1,FLT1,FOS,GAS6,GATA3,GBP2,GRAP,HSD17B2,ICAM1,IL18,IL18R1,IL18RAP,IL1B,IL1R2,IL2RA,IL33,INHBA,ISG20,ITGA5,ITGA7,JUN,KIF20A,KIT,MAOA,MAP3K8,MBP,MEST,MGLL,MMP11,MMP9,MXD1,NOS3,PARVA,PBK,PFKFB3,PKIA,PLA2G4A,PLK2,QSOX1,RARRES1,RASGRF1,S100A8,S100A9,SERINC2,SERPINB1,SGK1,SIGMAR1,SLC16A1…	82
Neurological Disease	Neurological signs	4.72e-13		1.64	ACHE,ADCY1,ADGRG5,ADRB3,AHCY,AK1,ALOX5,AR,ARL3,AVPR1A,B4GALNT1,BASP1,BHLHE40,C3AR1,CA12,CA2,CACNB3,CASP1,CASQ1,Ccl7,CCR5,CCR6,CD38,CD44,CHI3L1,CHRM4,CHRNB4,CIRBP,CKB,CNR2,COX17,CPNE5,CXCL10,CYP2B6,DIO2,DUSP14,EFNB3,EGR1,EGR2,ENO2,ENO3,ENPP5,EPHA4,EPHB2,ETV4,F3,FABP5,FAM117A,FLRT2,FOS,FOSB,GABBR1,GABRP,GAL3ST1,GAPDH,GBP6,GDNF,GPD1,GPD2,GPR37,GRM2,HAP1,HDAC5,HTR7,IER3,IFI44,IL33,IPMK,IRF7,ISG15,ITM…	152
Cellular Function and Maintenance	Function of antigen presenting cells	4.86e-13		0.97	ADA,ADORA2B,AIM2,BCL2A1,BCL3,CAPG,Ccl2,CCR1,CCR6,CCR7,CD200,CD274,CHI3L1,CNR2,CSF2RB,CXCL10,EGR1,F3,FCER1A,FLT1,FOS,ICAM1,IL12B,IL15,IL18,IL1B,IL21R,IL23A,IL31RA,IL4R,IRAK3,IRF1,LIMD1,MMP9,NFKB2,NLRP1,NLRP3,NOD2,NPY1R,PCTP,PLA2G2D,PLA2G4A,PLCG2,RIPK3,SAMSN1,SCARF1,SIGMAR1,SLPI,STAT1,SUCNR1,TLR1,TNF,TNFSF13,TRAF5,TREM2,VEGFA	56
Immunological Disease	Immediate hypersensitivity	5.21e-13		-0.05	ACKR4,ADRB3,AHCY,ARG1,BCL3,CAPG,CCL17,CCL20,CCL22,CCNA2,CCR4,CD44,CFL1,CHRM4,CNN3,CPNE7,CSF2RB,CST6,CXCR4,FABP5,FCER1A,FCGBP,GAPDH,GATA3,GPD1,GPR65,GSTO1,HDC,HNMT,HSF2,IL18,IL1B,IL2RA,IL31RA,IL33,IL4R,IL6R,JUN,KEL,KIT,KITLG,KLK13,KLK6,KRT15,KRT16,KRT17,LILRB4,LTC4S,MAD2L2,MKI67,MS4A2,MSN,NFKBIZ,NOS3,PLA2G7,PNPLA1,PPARA,PPP3CC,S100A8,S100A9,SIGMAR1,SLC6A2,STAC,STAT1,TGM3,TIMP1,TNF,TNFSF13,TPI1,TUB…	72
Protein Synthesis	Quantity of protein in blood	6.46e-13		-1.066	ACACB,ADA,ADRB3,AIM2,ALOX5,APOBEC1,AR,B4GALNT2,BGLAP,C3AR1,CACNA1E,CASP4,Ccl2,CCR1,CD38,CD44,CES1,CLIC4,CTSC,CXCL14,CXCL16,CXCR2,CYP11A1,CYP27A1,DIO2,E2F3,EGLN1,EGLN3,EIF4EBP1,F3,FABP5,FCER1A,FFAR2,FOXP3,GABBR1,GCK,GPD2,Gsta4,HAP1,HDC,HELZ2,ICOS,IGFBP3,IGFBP4,IL12B,IL12RB2,IL18,IL1B,IL27RA,IL4R,IL6R,INHBB,IRF1,IRS1,ITGA7,KLRC1,LCN2,LGALS12,MDK,MGLL,MMP9,NLRP3,NOD2,NOS3,NPR3,NPY1R,NQO1,NT5E,OFCC1,…	101
Cardiovascular Disease,Cardiovascular System Development and Function	Abnormal morphology of cardiovascular system	7.35e-13			ABCA5,ACACB,ADA,ADCY6,ADGRA2,ADGRG1,ADGRL2,ADRB3,ADTRP,Ang2,APLN,AR,ASB2,ASB4,BDKRB2,BIRC5,BMP2,BMP4,BNIP3,BTC,CA2,CACNB1,CACNB2,CACNB3,CALR,CAPN2,CBS/LOC102724560,Ccl2,CCNE1,CCR5,CD44,CHGA,CLIC4,CTSC,CTSD,CXCL10,CXCR4,CYP2J2,DISP1,DNAH11,DPP6,E2F7,ECE1,EDN1,EGLN1,EGLN3,EHD3,EIF4EBP1,ELK3,EPAS1,ERG,F3,F7,FASN,FGF9,FLRT2,FLT1,FOSL1,FOXM1,FOXP3,FURIN,GAS6,GATA2,GATA6,GBE1,GBP2,GDNF,GNAQ,GPR4,HBEGF,…	154
Cellular Growth and Proliferation,Connective Tissue Development and Function,Tissue Development	Proliferation of connective tissue cells	7.63e-13	Increased	3.306	AIF1,ALOX5,APLN,AR,BMP2,BMP4,BRCA1,BTC,BUB1,CCNA2,CCNB1,CCNE1,CD38,CD44,CDH3,CDK1,CHGA,CIRBP,CNR2,CTSD,CXCR2,E2F3,E2F7,EDN1,EIF4EBP1,EPCAM,ERCC6L,EXT1,FAS,FGF18,FGF9,FGFR2,FOS,FOSB,FOSL1,FOXC1,FOXM1,GABBR1,GAS6,GATA2,GATA3,GEM,GNAQ,GNL3,HBEGF,HMMR,HS6ST2,IGFBP3,IGFBP4,IL15,IL18,IL1B,IL34,IL4R,IL6R,INHBB,IRS1,ITGA5,JUN,KCNMA1,KITLG,KLK6,KNG1,KRT17,LMNB1,LZTS1,MAD2L1,MDK,MKI67,MMP16,MMP9,MYBL2,NEU3…	117
Neurological Disease,Organismal Injury and Abnormalities	Cerebral disorder	7.65e-13		1.185	AADAC,ABCA4,ABCG2,ABCG4,ABHD12B,ABHD15,ACACB,ACER3,ACHE,ADA,ADAD2,ADAMTS1,ADAMTSL4,ADAMTSL5,ADCY1,ADD2,ADD3,ADGRA2,ADGRG2,ADGRG7,ADGRV1,ADORA2B,ADRB3,AGA,AIFM3,AIM2,AKR1B10,ALDH18A1,ALDH3A1,ALOX12,ALPK1,ANKRD24,ANKRD55,ANLN,ANO1,AQP3,ARC,ARG1,ARHGAP22,ARHGAP24,ARHGEF28,ARMC2,ARSA,ASPRV1,ATP13A4,ATP13A5,ATP1A1,ATP6V0E2,AURKA,B4GALNT1,B4GALNT2,B4GALT4,BCHE,BHLHE40,BLTP3B,BMP7,BRCA1,BUB1B,C11orf65,C…	409
Hematological System Development and Function,Inflammatory Response,Tissue Morphology	Quantity of neutrophils	7.99e-13		-0.187	ADA,ADRB3,B4GALNT2,BATF,C3AR1,CASP1,Ccl2,CCR1,CCR4,CCR5,CCR6,CD274,Cd59a,CHST3,CNR2,CSF3R,CXCR2,EPAS1,F3,FAS,GPR132,HDC,ICAM1,IGFBP3,IL15,IL18,IL1B,IL23A,IL2RA,IL33,IL4R,IRAK3,IRF4,ITPKB,KIT,KNG1,LCN2,LGALS9B,MDK,MMP9,MSN,NLRP3,NOD2,NQO1,PGLYRP1,PILRA,PREP,RAC2,RAPGEF4,RBP1,RIPK3,S100A8,S100A9,SCNN1B,SERPINB1,SLPI,STX11,THBS1,TIMP1,TNF,TPH1,VDR	62
Cellular Movement,Hematological System Development and Function,Immune Cell Trafficking	Cellular infiltration by lymphocytes	8.62e-13		1.086	AIM2,AR,CCL19,Ccl2,CCL22,CCR1,CCR4,CCR5,CCR7,CD247,CD274,CD44,Cd59a,CD6,CDH3,CSF2RB,CXCL10,CXCL16,Cxcl9,FAS,FOXP3,GJB2,GPR132,IL15,IL18,IL1B,IL23A,IL2RA,IL33,IL4R,IRF7,LILRB4,Mcpt4,MDK,MMP9,MRGPRX1,MTAP,NFKB2,NLRP3,NOX4,PRKCQ,PTGES,SATB1,SLC22A5,STAT1,TIMP1,TNF,TNFRSF21,TNFRSF9,Tnfsf9,TNIP1,ZC3H12A	52
Tissue Development	Development of epithelial tissue	9e-13		1.542	ADAMTS1,ADAMTSL4,ADORA2B,ALOX5,APLN,AR,ARG1,ARHGAP22,ARHGAP24,BMP2,BMP4,BMP7,CA2,CA9,CALR,Ccl2,CCR7,CD3E,CD44,CGN,CHGA,CLDN3,CLIC4,COL4A4,COL4A5,CXCL10,CXCR2,CXCR4,CYP4F2,DACT2,E2F2,E2F3,ECE1,ECT2,EDN1,EGFL6,EGR1,EXT1,F3,FGF9,FGFR2,FLT1,FOSL1,FOXM1,FUT1,GAS6,GATA6,GDNF,GJB2,GPR35,HBEGF,HOXB4,IGFBP3,IL18,IL1B,IL33,IL4R,INHBA,INHBB,ITGB1BP1,JUN,KIT,KITLG,KNG1,KRT16,KRT17,KRT6B,LAMA1,MAD2L2,MAP3K14,…	107
Cardiovascular Disease,Organismal Injury and Abnormalities	Vaso-occlusion	9e-13		0.285	ADA,ADGRG1,ADORA2B,ADRB3,ALOX5,APLN,APOBEC1,AR,BIRC5,BMP7,CA12,CA2,CA9,CACNA1E,CACNB2,CBS/LOC102724560,Ccl2,CCR1,CCR5,CD44,CD55,Cd59a,CDCP1,CES1,CHI3L1,CORO2A,CXCL10,CXCL16,CXCR6,CYP27A1,DISP1,EDN1,EGR1,ERG,F10,F3,F7,FABP5,FAM107B,FLT1,FOS,FOSB,FOSL1,FURIN,GATA6,GBE1,GNAQ,GSTO1,ICAM1,IL18,IL1B,IL33,IL6R,IMPDH1,IRS1,ITGA2B,JUN,LCN2,LDAH,LRP8,MATN2,MFGE8,MKI67,MMP11,MMP9,NOS3,PARVA,PDE7A,PKM,PLA2G4…	107
Connective Tissue Disorders,Inflammatory Disease,Inflammatory Response,Organismal Injury and Abnormalities,Skeletal and Muscular Disorders	Experimentally-induced arthritis	1.01e-12		0.529	ADGRE5,BCL3,CCR1,CCR4,CCR5,CD44,Cd59a,CD6,CFB,CMA1,CXCL14,Cxcl9,FAS,FASN,FCGR3A/FCGR3B,FLT1,FOXP3,HMMR,ICOS,IL12B,IL18,IL1B,IL1R2,IL20RA,IL21R,IL23A,IL33,LAIR1,LBH,MDK,MMP9,NOD2,NOS3,NQO1,PKM,PLA2G4A,STAT1,STAT4,THBS1,TNF,TNFRSF1B,TNFSF13,TNFSF15	43
Cancer,Organismal Injury and Abnormalities	Cancer of head	1.05e-12		-1.309	AADAC,ABCA4,ABCC5,ABCG2,ABCG4,ABHD12B,ABHD15,ACACB,ACER3,ACHE,ACSL6,ADAD2,ADAMTSL4,ADAMTSL5,ADD2,ADD3,ADGRG2,ADGRG7,ADGRV1,AIFM3,AKR1B10,ALAD,ALDH18A1,ALDH3A1,ALOX12,ALOX5,ALPK1,ANKRD24,ANKRD55,ANLN,ANO1,AQP3,AR,ARC,ARHGAP22,ARHGAP24,ARHGEF28,ARMC2,ARVCF,ASPRV1,ATP13A4,ATP13A5,ATP6V0E2,AURKA,AUTS2,AVPR1A,B4GALNT2,B4GALT4,BHLHE40,BIRC5,BLK,BLTP3B,BMP4,BMP7,BRCA1,BUB1B,C11orf65,C12orf56,C15orf39,C1…	449
Cell-To-Cell Signaling and Interaction,Hematological System Development and Function,Immune Cell Trafficking	Adhesion of immune cells	1.08e-12	Increased	3.199	ADGRE5,ALOX12,BMP7,CALR,CCL1,CCL17,CCL19,Ccl2,CCL20,CCL22,CCR1,CCR5,CCR7,CD200,Cd24a,CD38,CD44,CD6,CD80,CNR2,CSF2RB,CSF3R,CXCL10,CXCR2,CXCR4,ERG,F10,F3,FAS,FCGR3A/FCGR3B,FERMT3,FLT1,GAS6,GLRX,GPR132,ICAM1,ICOS,IL15,IL18,IL1B,IL33,IL6R,ITGA5,ITGA7,KIT,KITLG,KNG1,MAP3K14,MSN,NFKB2,NOS3,NPTX1,NPY,NR4A3,NT5E,PILRA,PKM,PRKCQ,PROCR,RAC2,RAC3,RGS16,S100A8,S100A9,SEMA4D,SERPINE1,STAT1,THBD,THBS1,TNF,TNFR…	77
Cellular Function and Maintenance	Homeostasis of blood cells	1.12e-12	Increased	2.486	ACHE,ADA,ADORA2B,ARG1,BAK1,BATF,BCL2A1,BCL3,BHLHE40,BIRC5,BMP2,BMP4,BRCA1,C3AR1,CASP1,CCL1,CCL19,Ccl2,CCNB2,CCR6,CCR7,CD247,CD274,CD38,CD3E,CD5,CD6,CD80,CD8A,CD8B,CHST3,CNR2,CSF2RB,CXCL10,CXCR2,CXCR4,E2F2,EGR1,EGR2,ELF3,EPAS1,EPHA4,EXT1,FAS,FLT1,FOXP3,FURIN,GAS6,GATA2,GATA3,GIMAP1,GIMAP1-GIMAP5,ICAM1,ICOS,IGFBP3,IKZF2,IL12B,IL12RB2,IL15,IL18,IL18R1,IL1B,IL21R,IL23A,IL27RA,IL2RA,IL33,IL34,IL4R,IL6…	115
Cancer,Gastrointestinal Disease,Organismal Injury and Abnormalities	Hepatobiliary carcinoma	1.56e-12		0.321	AADAC,ABCA4,ABCA5,ABCC3,ABCC5,ABCG4,ABHD3,ABLIM3,ACACB,ACOT7,ACOX3,ACOXL,ACSL6,ACSS2,ADA,ADAD2,ADAMTS1,ADAMTSL4,ADAMTSL5,ADCY1,ADD2,ADGRG1,ADGRV1,ADH1C,ADRB3,ADTRP,AFF3,AGA,AGFG2,AIFM3,AKR1B10,ALAD,ALDH1A3,ALOX5,ALPK1,ANKRD24,ANLN,AP1S2,AR,ARC,ARG1,ARHGAP22,ARHGAP24,ARHGEF28,ARL4D,ARMCX1,ARVCF,ASAP3,ASB2,ASB4,ASF1B,ATP13A5,ATP1A1,ATP6V1C2,AURKA,AURKB,AUTS2,AWAT1,B3GNT7,B4GALT4,BARD1,BARX2,BCHE,BD…	591
Cellular Movement,Hematological System Development and Function,Immune Cell Trafficking,Inflammatory Response	Chemotaxis of leukocytes	1.61e-12	Increased	5.052	AIF1,ALOX5,C3AR1,CALR,CAPG,CCL1,CCL17,CCL19,Ccl2,CCL20,CCL22,Ccl27a,Ccl7,CCR1,CCR4,CCR5,CCR6,CCR7,CD38,CDCP1,CHGA,CNR2,CSF3R,CXCL10,CXCL14,CXCL16,Cxcl9,CXCR2,CXCR4,CYP7B1,DAPK2,EDN1,F7,FLT1,GAS6,Gpr15lg,HSD3B7,ICAM1,IL12B,IL15,IL18,IL1B,IL23A,IL33,IL34,IL4R,IL6R,INHBA,KIT,KITLG,LCN2,MCU,MDK,MMP9,NFKB2,NOD2,PIGR,PLA2G7,PLCG2,PPARA,PPARD,PTGES,PTPRO,RAC2,S100A8,S100A9,S1PR3,SEMA4D,SERPINB1,SERPINE1…	78
Cellular Function and Maintenance,Molecular Transport	Flux of inorganic cation	1.63e-12	Increased	3.259	ANO1,APLN,CASQ1,CCL1,CCL17,CCL19,CCL20,CCL22,Ccl7,CCR1,CCR5,CD247,CD38,CD3E,CD5,CD8A,CHGA,CXCL10,CXCR2,CXCR4,EDN1,EGR1,EPHB2,ERG,F3,F7,FAS,FCER1A,FCGR3A/FCGR3B,GDNF,GNAQ,GPR132,ICOS,IL18,IL1B,IL23A,INHBB,ITPR3,JUN,KCNN4,KIT,KITLG,KNG1,MBP,MCU,MS4A2,NPY,NTF3,P2RX2,P2RX3,PDE1C,PEBP4,PLCG2,PPARA,RAC2,RGS2,RIC3,RYR1,S1PR3,SCN5A,SCNN1B,SGK1,SIGMAR1,SLC16A1,SLC25A25,SLC39A8,STK39,TNF,TRPV6,VEGFA	70
Cardiovascular Disease,Organismal Injury and Abnormalities	Arteriosclerosis	1.7e-12		0.903	ADA,ADORA2B,ADRB3,ALOX5,APOBEC1,AR,BGLAP,BIRC5,BMP7,CA12,CA2,CA9,CACNA1E,CACNB2,CBS/LOC102724560,Ccl2,CCR1,CCR5,CD44,CD55,Cd59a,CDCP1,CES1,CHI3L1,CORO2A,CXCL10,CXCL16,CXCR6,CYP27A1,DISP1,EDN1,EGR1,F10,F3,F7,FABP5,FAM107B,FLT1,FOS,FOSB,FOSL1,GBE1,GSTO1,ICAM1,IL18,IL1B,IL33,IL6R,IMPDH1,IRS1,JUN,LCN2,LDAH,LRP8,MATN2,MFGE8,MKI67,MMP11,MMP9,NOS3,PARVA,PDE7A,PKM,PLA2G7,PPARA,PPP3CC,PSRC1,PTGES,RBFOX1,S…	94
Hematological System Development and Function,Immune Cell Trafficking,Inflammatory Response,Tissue Development	Accumulation of mononuclear leukocytes	1.73e-12		1.383	BCL3,CBS/LOC102724560,CCL1,CCL17,Ccl2,CCL22,CCR1,CCR5,CCR7,CD274,CD80,CXCL10,CXCR2,CXCR4,EDN1,EPHA4,FAS,GIMAP1-GIMAP5,ICAM1,ICOS,IER3,IL12B,IL15,IL18,IL21R,IL23A,IL2RA,IL33,IL4R,IL9R,LCN2,NT5E,PPARD,PRKCQ,RGS16,RIPK3,TNF,TNFRSF1B,TNFRSF21,TNFRSF9,TNFSF13,Tnfsf9,VEGFA	43
Hematological System Development and Function,Immune Cell Trafficking,Inflammatory Response,Tissue Development	Accumulation of phagocytes	1.73e-12	Increased	2.106	CBS/LOC102724560,Ccl2,CCR1,CCR5,CCR7,CD200,CD44,CTSC,CXCL10,EDN1,EGLN1,EGR1,F3,FAS,FCER1A,FCGR3A/FCGR3B,FGFR2,FOSL1,IL12B,IL18,IL1B,IL33,IL9R,IRF1,IRF4,ITGA5,KIT,LCN2,LTC4S,MAP3K8,MMP9,NT5E,S100A8,S100A9,SLPI,STAT1,THBS1,TIMP1,TNF,TNFRSF13C,TNFRSF1B,TREM2,VEGFA	43
Endocrine System Disorders,Gastrointestinal Disease,Metabolic Disease,Organismal Injury and Abnormalities,Renal and Urological Disease	Diabetic nephropathy	1.77e-12			5830418P13Rik,AIF1,AR,ATP1A1,BDH1,BMP2,BMP4,CA12,CA2,CA9,CACNB2,CALML3,CD55,CHI3L1,CNR2,COL19A1,COL27A1,COL4A4,CWH43,CXCR4,Cyp4f16/Cyp4f37,CYP4F2,CYP7B1,EGR1,F10,F3,FASN,FOS,FOXC1,GAS6,GDPD2,GEM,GGCT,GLDC,GLIPR2,GLUL,Gm8978/Lipo1,GNA14,GSTA5,GSTO1,HEMGN,HPGD,IGSF9,IL34,IMPDH1,IRAK3,KCNJ16,KCNMA1,KIF20B,LTC4S,MAOB,ME1,MMP9,Ms4a4c (includes others),MYO1B,NOX4,NPY,NR1D1,NT5E,OAS1,Oas1c (includes oth…	87
Tissue Development	Growth of nervous tissue	1.92e-12		1.002	ACSL6,ADCY6,ADGRG1,Aldh1a7,ANKRD6,APLN,AR,ARG1,B4GALNT1,BASP1,BMP2,BMP4,BMP7,BTC,CAMK1,Ccl2,CCR1,CCR5,Cd24a,CDK1,CFL1,CNR2,COTL1,CRMP1,CSRP1,CTNND2,CXCL16,CXCR2,CXCR4,DAGLA,DAGLB,DSCAM,E2F3,EDN1,EFNB3,EGR1,EGR2,EIF4EBP1,EPAS1,EPHB2,ETV4,EXT1,FAS,FGF18,FGFR2,FLT1,GATA2,GATA3,GDNF,GNAQ,HAP1,HDAC5,IGFBP3,IGSF9,IL15,IL1B,IL34,IL6R,IRX3,JUN,KCTD11,KIF23,KIF3A,KIT,KITLG,KLF7,LAMA1,LMNB1,MAOA,MAP3K8,MDK…	129
Carbohydrate Metabolism	Quantity of carbohydrate	2.08e-12		-0.524	ABCA4,ABCG2,ACACB,ADA,ADORA2B,ADRB3,AGRP,ANGPTL7,APLN,AVPR1A,BDKRB2,BGLAP,BMP4,BTC,CACNA1E,Ccl2,CCR5,CD38,CD44,CES1,CFB,CHGA,CNR2,CPA3,CXCL14,CYP2J2,CYP4F2,DUSP6,EDN1,ELOVL5,F7,FABP5,FAS,FASN,FBN2,FOXO6,FUT8,GAPDH,GBE1,GCK,GLS2,GNAQ,GPD2,GSTO1,HDAC5,HK2,ICAM1,IGF2BP2,IGFBP3,IGFBP4,IL1B,IL33,IL4R,INHBA,IRS1,ITPR3,JUN,KITLG,KNG1,LCN2,LGALS12,Mcpt4,MCU,ME1,MGAT5B,MGLL,MMP11,MMP9,NDUFA4L2,NOD2,NOS3,N…	110
Cardiovascular Disease,Organismal Injury and Abnormalities	Atherosclerosis	2.11e-12		0.916	ADA,ADORA2B,ADRB3,ALOX5,APOBEC1,AR,BIRC5,BMP7,CA12,CA2,CA9,CACNA1E,CACNB2,CBS/LOC102724560,Ccl2,CCR1,CCR5,CD44,CD55,Cd59a,CDCP1,CES1,CHI3L1,CORO2A,CXCL10,CXCL16,CXCR6,CYP27A1,DISP1,EDN1,EGR1,F10,F3,F7,FABP5,FAM107B,FLT1,FOS,FOSB,FOSL1,GBE1,GSTO1,ICAM1,IL18,IL1B,IL33,IL6R,IMPDH1,IRS1,JUN,LCN2,LDAH,LRP8,MATN2,MFGE8,MKI67,MMP11,MMP9,NOS3,PARVA,PDE7A,PKM,PLA2G7,PPARA,PPP3CC,PSRC1,PTGES,RBFOX1,S100A8,…	93
Cardiovascular System Development and Function	Morphology of vasculature	2.29e-12			ADA,ADGRA2,ADRB3,ADTRP,AIF1,Ang2,APLN,ASB4,BDKRB2,BMP2,BMP4,CACNB3,CBS/LOC102724560,CCR5,CD44,CHGA,CLIC4,CXCL10,CXCR4,E2F7,ECE1,EDN1,EGLN1,EGLN3,EHD3,ELK3,EPAS1,ERG,F3,F7,FGF18,FGFR2,FLT1,FOXM1,FURIN,GATA6,GJB2,GPR4,HOXA3,HPGD,ICAM1,IGFBP3,IGFBP4,IL15,IL18,IL1B,ITGA5,ITGA7,JUN,KNG1,MDK,MESP2,MMP9,NDP,NGFR,NOL3,NOS3,NTF3,PARVA,PLA2G7,PPARA,PTGES,RAC3,RGN,RGS2,S1PR3,SEMA3D,SERPINE1,SLC4A7,SS18,STRA…	81
Neurological Disease,Organismal Injury and Abnormalities,Psychological Disorders	Disorder of basal ganglia	2.37e-12		0.397	ACHE,ADGRG5,ADH1C,ADORA2B,ADRB3,AHCY,AK1,AP1S2,ARL3,ARSA,B4GALNT1,BASP1,BCHE,BHLHE40,C3AR1,CA12,CA2,CACNB3,CASP1,CASQ1,Ccl7,CCR5,CCR6,CD38,CD44,CHGA,CHI3L1,CHRM4,CIRBP,CKB,CNR2,COX17,CPNE5,CRAT,CXCL10,DIO2,DNAJC6,DUSP14,EGLN1,EGR1,EGR2,ELOVL7,ENO2,ENO3,ENPP5,EPHA4,EPHB2,ETV4,F3,FAM117A,FAS,FLRT2,FOS,FOSB,GABRP,GAL3ST1,GAPDH,GBP6,GCH1,GDNF,GPD1,GPD2,GPR37,GRM2,HAP1,HDAC5,HDC,HIGD1A,HTR7,IER3,IFI44…	156
Cellular Function and Maintenance	Homeostasis of leukocytes	2.37e-12	Increased	2.407	ACHE,ADA,ADORA2B,ARG1,BAK1,BATF,BCL2A1,BCL3,BHLHE40,BIRC5,BMP2,BMP4,BRCA1,C3AR1,CASP1,CCL1,CCL19,Ccl2,CCNB2,CCR6,CCR7,CD247,CD274,CD38,CD3E,CD5,CD6,CD80,CD8A,CD8B,CHST3,CNR2,CSF2RB,CXCL10,CXCR2,CXCR4,E2F2,EGR1,EGR2,ELF3,EPHA4,FAS,FLT1,FOXP3,FURIN,GAS6,GATA2,GATA3,GIMAP1,GIMAP1-GIMAP5,ICAM1,ICOS,IGFBP3,IKZF2,IL12B,IL12RB2,IL15,IL18,IL18R1,IL1B,IL21R,IL23A,IL27RA,IL2RA,IL33,IL34,IL4R,IL6R,INHBA,IRA…	112
Cardiovascular Disease	Occlusion of blood vessel	2.42e-12		0.651	ADA,ADGRG1,ADORA2B,ADRB3,ALOX5,APOBEC1,AR,BIRC5,BMP7,CA12,CA2,CA9,CACNA1E,CACNB2,CBS/LOC102724560,Ccl2,CCR1,CCR5,CD44,CD55,Cd59a,CDCP1,CES1,CHI3L1,CORO2A,CXCL10,CXCL16,CXCR6,CYP27A1,DISP1,EDN1,EGR1,ERG,F10,F3,F7,FABP5,FAM107B,FLT1,FOS,FOSB,FOSL1,FURIN,GATA6,GBE1,GSTO1,ICAM1,IL18,IL1B,IL33,IL6R,IMPDH1,IRS1,ITGA2B,JUN,LCN2,LDAH,LRP8,MATN2,MFGE8,MKI67,MMP11,MMP9,NOS3,PARVA,PDE7A,PKM,PLA2G7,PPARA,PPA…	105
Cell-To-Cell Signaling and Interaction	Binding of blood cells	2.77e-12	Increased	3.506	ADGRE5,ADGRG1,ALOX12,APLN,BMP7,CALR,CCL1,CCL17,CCL19,Ccl2,CCL20,CCL22,CCR1,CCR5,CCR7,CD200,Cd24a,CD38,CD3E,CD44,CD6,CD80,CNR2,CSF2RB,CSF3R,CXCL10,CXCR2,CXCR4,EPHA4,ERG,F10,F3,FAS,FCGR3A/FCGR3B,FERMT3,FLT1,GAS6,GLRX,GPR132,ICAM1,ICOS,IL15,IL18,IL18R1,IL1B,IL33,IL6R,ITGA2B,ITGA5,ITGA7,JUN,KIT,KITLG,KNG1,LRP8,MAP3K14,MSN,NFKB2,NOS3,NPTX1,NPY,NR4A3,NT5E,PILRA,PKM,PLCG2,PPIF,PRKCQ,PROCR,RAC2,RAC3,RGS1…	87
Inflammatory Response	Immune response of cells	2.95e-12	Increased	2.174	ADORA2B,ARG1,ATP1A1,BAK1,BHLHE40,BIRC5,C3AR1,CALR,CAPG,CASP1,CCL19,Ccl2,CCL20,CCL22,CCR6,CCR7,CD200,CD247,CD274,CD38,CD44,CD6,CD80,CKB,CLIC4,CSF2RB,CSF3R,CTSD,CXCL10,DIO2,EIF4EBP1,ELF3,F10,F3,FAS,FCAMR,FCGR3A/FCGR3B,FERMT3,FURIN,GAPDH,GAS6,GATA2,GLRX,HBEGF,HPGDS,HSDL1,ICAM1,ICOS,IL12B,IL15,IL18,IL18R1,IL1B,IL23A,IL27RA,IL2RA,IL33,IL6R,IRF1,IRF7,ISG15,JUN,LCN2,LILRB4,LMO4,LY75,MAP3K8,MFGE8,MID1,MO…	117
Cancer,Organismal Injury and Abnormalities,Respiratory Disease	Non-small cell lung carcinoma	3.01e-12		-0.711	ABCA5,ABCC3,ABCC5,ABCG4,ABHD3,ADAMTS1,ADAMTS14,ADCY1,ADGRL2,ADGRV1,ADH1C,ADORA2B,AGA,AGFG2,AIM2,AKR1B10,ALDH1A3,ALDH3A1,ALOX12,ALPK1,ANKRD24,ANLN,APOBEC3B,AR,ARL4C,ARMCX1,ATP1A1,ATP6V1C2,AURKA,AURKB,B3GNT3,B4GALNT2,BACE2,BARD1,BASP1,BCHE,BCL2L15,BIN2,BIRC5,BLK,BRCA1,BRD9,BUB1,BUB1B,C11orf65,C4orf47,CA9,CACNA1E,CAPG,CCNA2,CCNB1,CCNB2,CCNE1,CCR6,CD274,CD44,CD55,CD6,CDC20,CDCA2,CDCA5,CDCA8,CDH3,CDH4…	353
Nutritional Disease	Obesity	3.05e-12		-0.74	ABCG2,ACACB,ADAMTS1,ADRB3,AGRP,AR,ASB4,AURKB,AVPR1A,BCHE,CA12,CA2,CA9,CACNB1,CACNB2,CACNB3,CASP1,CBR3,Ccl2,CCNA2,CCNB1,CCR4,CCR5,CD38,CD44,CDCA8,CDK1,CENPA,CHRM4,CHRNB4,CISD1,CKB,CNR2,CXCL10,CXCR4,EIF4EBP1,ELOVL5,EPAS1,F10,FABP5,FASN,FLT1,FOXM1,GABRP,GAS6,GBE1,GCK,HBEGF,HDC,HSPA12A,HTR7,ICAM1,IL18,IL1B,IL4R,IL6R,IRS1,ISG20,KCNMA1,KIF20A,LCN2,LGALS12,MAOA,MAOB,MKI67,MMP11,MMP9,NEU3,NGEF,NLRP3,NOS3…	115
Organismal Injury and Abnormalities,Renal and Urological Disease	Proteinuria	3.05e-12		-0.815	AMPD2,AR,ASB4,BDKRB2,BMP4,BMP7,CACNB2,Ccl2,CCL22,CCR1,CD55,Cd59a,CFB,CYP2J2,EHD3,F7,FAS,FLT1,GAS6,HBEGF,ICAM1,IKZF3,IL12B,IL18R1,IL23A,Mcpt4,MMP9,NLRP3,NOS3,NOX4,Nppb,NPY,PKM,PPARA,PTPRO,SCARF1,SCGB1A1,SCNN1B,SERPINE1,SGK1,SREBF1,STAT1,THBD,Tmsb4x (includes others),TNFRSF13C,TNFRSF9,VDR,VEGFA	48
Organismal Injury and Abnormalities,Renal and Urological Disease	Damage of kidney	3.17e-12	Increased	2.03	ADRB3,ALOX5,AR,ATP1A1,BDKRB2,BMP4,BMP7,C3AR1,CA12,CA2,CA9,Ccl2,CCR1,CD247,CD44,CD55,Cd59a,CFB,COLEC11,CYP2J2,EDN1,FAS,GABRP,GATA2,GPRC5B,HBEGF,ICAM1,IL12B,IL18,IL23A,LCN2,Mcpt4,MDK,NLRP3,NOD2,NOS3,NOX4,NPY,PDE7A,PKM,POU2F2,PPARD,RGMB,RIPK3,SCN5A,SERPINE1,SLC7A11,SLC9A3,SREBF1,STAT4,THBS1,TNF	52
Hematological System Development and Function,Immune Cell Trafficking,Inflammatory Response,Tissue Development	Accumulation of lymphocytes	3.51e-12		1.497	BCL3,CCL1,CCL17,Ccl2,CCL22,CCR1,CCR5,CCR7,CD274,CD80,CXCL10,CXCR2,CXCR4,EPHA4,FAS,GIMAP1-GIMAP5,ICAM1,ICOS,IER3,IL12B,IL15,IL21R,IL23A,IL2RA,IL33,IL4R,IL9R,LCN2,NT5E,PPARD,PRKCQ,RGS16,RIPK3,TNF,TNFRSF1B,TNFRSF21,TNFRSF9,TNFSF13,Tnfsf9,VEGFA	40
Cell-mediated Immune Response,Cellular Function and Maintenance,Hematological System Development and Function	T cell homeostasis	3.53e-12	Increased	2.309	ACHE,ADA,ADORA2B,ARG1,BATF,BCL2A1,BCL3,BHLHE40,BIRC5,BMP2,BMP4,BRCA1,C3AR1,CASP1,CCL1,CCL19,CCNB2,CCR6,CCR7,CD247,CD274,CD38,CD3E,CD5,CD6,CD80,CD8A,CD8B,CHST3,CNR2,CXCL10,CXCR2,CXCR4,E2F2,EGR1,EGR2,ELF3,EPHA4,FAS,FLT1,FOXP3,FURIN,GAS6,GATA2,GATA3,GIMAP1,GIMAP1-GIMAP5,ICAM1,ICOS,IGFBP3,IKZF2,IL12B,IL12RB2,IL15,IL18,IL18R1,IL1B,IL21R,IL23A,IL27RA,IL2RA,IL33,IL4R,IL6R,INHBA,IRAK3,IRF1,IRF4,ITPKB,JUN…	106
Dermatological Diseases and Conditions,Immunological Disease,Inflammatory Disease,Inflammatory Response,Organismal Injury and Abnormalities	Atopic dermatitis	3.65e-12			ACKR4,AHCY,BCL3,CAPG,CCL17,CCL20,CCL22,CCNA2,CCR4,CD44,CFL1,CHRM4,CNN3,CPNE7,CSF2RB,CST6,CXCR4,FABP5,FCER1A,FCGBP,GATA3,GPD1,GPR65,GSTO1,HNMT,HSF2,IL1B,IL2RA,IL31RA,IL4R,JUN,KEL,KLK13,KLK6,KRT15,KRT16,KRT17,MAD2L2,MKI67,MS4A2,MSN,NFKBIZ,NOS3,PNPLA1,PPARA,PPP3CC,S100A8,S100A9,SLC6A2,STAC,STAT1,TGM3,TIMP1,TNF,TNFSF13,TPI1,VEGFA	57
Cell-mediated Immune Response,Cellular Movement,Hematological System Development and Function,Immune Cell Trafficking	Cell movement of T lymphocytes	3.68e-12	Increased	3.674	AIM2,AQP3,AR,BATF,CALR,CCL1,CCL17,CCL19,Ccl2,CCL20,CCL22,Ccl27a,CCR1,CCR4,CCR5,CCR6,CCR7,CD247,CD274,CD44,CD6,CDCP1,CXCL10,CXCL16,Cxcl9,CXCR2,CXCR4,EGR2,FABP5,FAS,FOXP3,GATA3,ICAM1,ICOS,IL12B,IL15,IL1B,IL23A,IL2RA,IL33,IL4R,IRF7,LILRB4,Mcpt4,MDK,MMP9,MRGPRX1,NLRP3,NOX4,PRKCQ,PRKCZ,RAC2,RGS16,RUNX1,S1PR3,SATB1,STAT1,THBS1,TNF,TNFRSF21,TNFRSF9,Tnfsf9,TNIP1	63
Cancer,Gastrointestinal Disease,Hepatic System Disease,Organismal Injury and Abnormalities	Hepatocellular carcinoma	3.79e-12		0.988	ACSS2,ADA,ADAMTS1,ADD2,ADGRG1,ADGRV1,ADRB3,AKR1B10,ALAD,ALOX5,ANLN,AR,ARG1,ARHGAP22,ASF1B,ATP1A1,AURKA,AUTS2,AWAT1,BARD1,BMP4,BMP7,BRCA1,BUB1,BUB1B,CA12,CA2,CA9,CACNA1E,CCDC113,CCL19,CCL20,CCNA2,CCNB1,CCNE1,CD247,CD274,CD38,CD44,CD82,CDCA2,CDCA8,CDCP1,CDH17,CDK1,CDKN3,CENPA,CGN,CIRBP,CKS1B,CKS2,CLSPN,CSF3R,CTNND2,CTSD,CUL9,CUZD1,CXCL10,CXCL14,CYP27A1,CYP39A1,CYP7B1,DLGAP5,DNAH10,DPP6,DSCAM,E2F7,E…	215
Cellular Function and Maintenance,Molecular Transport	Flux of divalent cations	3.96e-12	Increased	3.186	ANO1,APLN,CASQ1,CCL1,CCL17,CCL19,CCL20,CCL22,Ccl7,CCR1,CCR5,CD247,CD38,CD3E,CD5,CD8A,CHGA,CXCL10,CXCR2,CXCR4,EDN1,EGR1,EPHB2,ERG,F3,F7,FAS,FCER1A,FCGR3A/FCGR3B,GDNF,GNAQ,GPR132,ICOS,IL18,IL1B,IL23A,INHBB,ITPR3,JUN,KCNN4,KIT,KITLG,KNG1,MBP,MCU,MS4A2,NPY,NTF3,P2RX2,P2RX3,PDE1C,PEBP4,PLCG2,PPARA,RAC2,RGS2,RIC3,RYR1,S1PR3,SGK1,SIGMAR1,SLC25A25,SLC39A8,STK39,TNF,TRPV6,VEGFA	67
Cellular Function and Maintenance	Homeostasis of mononuclear leukocytes	4.01e-12	Increased	2.372	ACHE,ADA,ADORA2B,ARG1,BAK1,BATF,BCL2A1,BCL3,BHLHE40,BIRC5,BMP2,BMP4,BRCA1,C3AR1,CASP1,CCL1,CCL19,Ccl2,CCNB2,CCR6,CCR7,CD247,CD274,CD38,CD3E,CD5,CD6,CD80,CD8A,CD8B,CHST3,CNR2,CXCL10,CXCR2,CXCR4,E2F2,EGR1,EGR2,ELF3,EPHA4,FAS,FLT1,FOXP3,FURIN,GAS6,GATA2,GATA3,GIMAP1,GIMAP1-GIMAP5,ICAM1,ICOS,IGFBP3,IKZF2,IL12B,IL12RB2,IL15,IL18,IL18R1,IL1B,IL21R,IL23A,IL27RA,IL2RA,IL33,IL4R,IL6R,INHBA,IRAK3,IRF1,IRF4…	110
Cell-To-Cell Signaling and Interaction,Hematological System Development and Function	Binding of leukocytes	4.52e-12	Increased	3.112	ADGRE5,ALOX12,BMP7,CALR,CCL1,CCL17,CCL19,Ccl2,CCL20,CCL22,CCR1,CCR5,CCR7,CD200,Cd24a,CD38,CD3E,CD44,CD6,CD80,CNR2,CSF2RB,CSF3R,CXCL10,CXCR2,CXCR4,ERG,F10,F3,FAS,FCGR3A/FCGR3B,FERMT3,FLT1,GAS6,GLRX,GPR132,ICAM1,ICOS,IL15,IL18,IL18R1,IL1B,IL33,IL6R,ITGA5,ITGA7,JUN,KIT,KITLG,KNG1,MAP3K14,MSN,NFKB2,NOS3,NPTX1,NPY,NR4A3,NT5E,PILRA,PKM,PRKCQ,PROCR,RAC2,RAC3,RGS16,S100A8,S100A9,SEMA4D,SERPINE1,STAT1,THB…	80
Organismal Injury and Abnormalities,Renal and Urological Disease	Renal impairment	4.64e-12		0.627	ACHE,ADA,ADRB3,AGA,APRT,AR,ATP1A1,BUB1B,CA12,CA2,CA9,CACNB2,CASP1,CD274,Cd59a,CD80,CFB,CHGA,CHRNB4,CYP2B6,EDN1,EGLN3,EPAS1,F10,FCGR3A/FCGR3B,FLT1,GABRP,GDNF,GSTM1,IL18,IL1B,IL2RA,IMPDH1,IRF4,KCNN4,KIF3A,KNG1,LCN2,Mcpt4,MDK,MMP11,MMP9,NOS3,Nppb,NPR3,PDE7A,PPP3CC,SCN5A,SERPINE1,SLC2A1,SLC6A2,SLC7A11,SLC9A3,SOAT1,THBS1,TIMP1,TNF,TNFRSF1B,TNNT2,TOP2A,VDR,VEGFA,XDH	63
Cellular Development,Cellular Growth and Proliferation,Organ Development,Skeletal and Muscular System Development and Function,Tissue Development	Proliferation of smooth muscle cells	4.89e-12	Increased	2.543	AIF1,ALOX12,AR,ARG1,BIRC5,BMP2,BMP4,BMP7,C3AR1,CAPN2,CCNE1,CMA1,CXCL16,E2F3,EDN1,EGR1,F3,F7,FCER1A,FGF9,FGFR2,FOS,FOXM1,GNAQ,HBEGF,IGFBP3,IGFBP4,IL12B,IL15,IL18,IL1B,IL6R,INHBA,IRF1,IRS1,JUN,LRRFIP1,MMP9,NOL3,NOS3,NOX4,Nppb,NPR3,NQO1,NR4A3,PLA2G4A,POSTN,PPARA,PPARD,PPARGC1B,PRKCZ,RASGRF1,RIPK3,Rps4l,SERPINE1,SMPD3,STAT1,THBD,THBS1,TNF,TNFRSF1B,TXN,VEGFA,XDH	64
Cell-To-Cell Signaling and Interaction	Response of lymphatic system cells	5.59e-12		0.882	ADA,ARG1,BHLHE40,C3AR1,CASP1,CCL19,Ccl2,CCR6,CCR7,CD200,CD274,CD38,CD3E,CD44,CD5,CD55,CD6,CD80,CSF2RB,CYP7B1,EBI3,EPAS1,FURIN,GATA3,HPGDS,HSD3B7,HSDL1,ICAM1,ICOS,IL12B,IL12RB2,IL15,IL18,IL18R1,IL1B,IL21R,IL23A,IL27RA,IL2RA,IL33,ITPKB,JUN,LMO4,NFKB2,NLRP3,PFKFB3,Pmaip1,POSTN,STAT4,TNF,TNFRSF1B,TNFRSF9,TNFSF13	53
Hematological Disease,Immunological Disease	Eosinophilia	6.1e-12		0.253	ALOX5,ANO1,ARG1,ATP13A5,BATF,BCL2A1,BIRC5,CA2,CCL1,CCL17,CCR4,CCR5,CD247,CD5,CD7,CES1,CPA3,Cxcl9,CXCR4,EBI3,ENDOU,FCER1A,FCGR3A/FCGR3B,GAPDH,GATA3,GPR65,HDC,IL18,IL2RA,IL33,IL4R,IMPDH1,KCNMA1,KIT,KRT16,LTC4S,LY75,MAP3K14,NFKB2,POSTN,PPP3CC,PRKCQ,SLPI,STAT1,TNF,TNFRSF9,TPI1,TPSAB1/TPSB2,TUBB,VDR	50
Cardiovascular Disease,Neurological Disease,Organismal Injury and Abnormalities	Cerebrovascular dysfunction	6.41e-12		0.971	ABCG2,ACHE,ADA,ADRB3,AR,ATP1A1,BCHE,CA12,CA2,CA9,CACNB1,CACNB2,CACNB3,CCR5,CHRM4,CHRNB4,CKAP4,CXCL16,EDN1,F10,FAS,FBN2,FLT1,GABRP,HSPA12A,IL18,ITGA2B,ITM2B,LCN2,LMO4,LSR,MMP9,NGFR,NOS3,NOX4,NPY,PDE7A,PITPNM3,PLA2G4A,PLA2G7,PLK2,PPARA,PROCR,PTGES,RASGRF1,S100A9,SCN5A,SCNN1B,SERPIND1,SERPINE1,SERPINI1,SIGMAR1,SLC18A2,SLC25A38,SLC2A1,SLC6A2,SOAT1,THBD,THBS1,TINAGL1,TNF,TNFRSF11B,TNFRSF12A,TNNT2,TSPO…	69
Cancer,Organismal Injury and Abnormalities,Reproductive System Disease	Uterine tumor	6.8e-12			AADAC,ABCA4,ABCA5,ABCG2,ABLIM3,ABTB2,ACACB,ACAD10,ACSL6,ACSS2,ADAMTS1,ADAMTS14,ADAMTSL4,ADCY1,ADCY6,ADD2,ADD3,ADGRE5,ADGRG2,ADGRG7,ADGRL2,ADGRV1,AFF3,AHCY,ALOX5,ALPK1,ANKRD24,ANKRD55,ANKRD6,AP1S2,APOBEC3B,APOL2,AR,ARHGAP22,ARHGAP24,ARHGEF28,ARL4D,ARMC2,ARMCX1,ARVCF,ASB4,ATP13A5,ATP6V0E2,ATP6V1B1,AURKA,AURKB,AVPR1A,AWAT2,B3GNT3,B4GALT4,BASP1,BCHE,BDH1,BHLHE40,BIN2,BIRC5,BMP7,BNIP3,BRCA1,BUB1,BUB1B…	609
Cellular Movement,Hematological System Development and Function,Immune Cell Trafficking,Inflammatory Response	Cell movement of dendritic cells	7.13e-12	Increased	2.488	ASB2,CALR,CCL1,CCL17,CCL19,Ccl2,CCL20,CCL22,CCR1,CCR5,CCR6,CCR7,CD38,CD44,CD5,CD80,CSF2RB,CXCL10,CXCL14,CXCR2,CXCR4,GAS6,ICAM1,IL12B,IL18,IL1B,IL21R,IRF7,ITGA5,KIT,MDK,MMP9,NLRP3,NPY,PIGR,PLA2G2D,PLCG2,S1PR3,SAG,SLAMF9,TIMP1,TNF,TNFRSF9,TNFSF18,TNIP1	45
Cell Death and Survival	Cytotoxicity	7.2e-12		1.698	ABCC3,ABCC5,ADGRG1,AR,BRCA1,CASP1,CD247,CD274,CD38,CD44,CD5,CD6,CD96,CLEC2A,CYP2B6,DEGS2,FA2H,FAS,FCGR3A/FCGR3B,FERMT3,FOS,FOXP3,FUT8,GDNF,Gzmb,ICAM1,ICOS,IL12B,IL12RB2,IL15,IL18,IL21R,IL23A,IMPDH1,JUN,KIT,KITLG,KLRC1,LAIR1,LCN2,MYBL2,NFKB2,NLRP3,Orm1 (includes others),PLCG2,PRKCQ,SGK1,STAT1,STAT4,TACR1,TNF,TNFSF18,Tnfsf9,TOP2A,TXN	55
Cellular Function and Maintenance	Lymphocyte homeostasis	7.2e-12	Increased	2.372	ACHE,ADA,ADORA2B,ARG1,BAK1,BATF,BCL2A1,BCL3,BHLHE40,BIRC5,BMP2,BMP4,BRCA1,C3AR1,CASP1,CCL1,CCL19,CCNB2,CCR6,CCR7,CD247,CD274,CD38,CD3E,CD5,CD6,CD80,CD8A,CD8B,CHST3,CNR2,CXCL10,CXCR2,CXCR4,E2F2,EGR1,EGR2,ELF3,EPHA4,FAS,FLT1,FOXP3,FURIN,GAS6,GATA2,GATA3,GIMAP1,GIMAP1-GIMAP5,ICAM1,ICOS,IGFBP3,IKZF2,IL12B,IL12RB2,IL15,IL18,IL18R1,IL1B,IL21R,IL23A,IL27RA,IL2RA,IL33,IL4R,IL6R,INHBA,IRAK3,IRF1,IRF4,ITPK…	109
Organismal Injury and Abnormalities	Fibrosis	7.28e-12		-0.127	ABCC3,ABCC5,ABCG2,ADA,ADORA2B,ADRB3,AFF3,AGA,ALOX5,APLN,APRT,AR,ARG1,AURKA,BARX2,BDKRB2,BLMH,BMP2,BMP7,BTC,BUB1B,C3AR1,CALR,CASP1,CBS/LOC102724560,CCL1,CCL17,Ccl2,CCR1,CCR5,CCR6,CCR7,CD38,CD44,CD55,Cd59a,CD80,CDH3,CHRM4,CNR2,COX4I2,CXCL14,CXCR4,CYP2B6,CYP7B1,DAGLA,DAGLB,DIO2,EBI3,EDN1,EGR1,ELF3,EPAS1,EPCAM,ERG,F3,FAS,FGFR2,FLT1,FOXM1,GAS6,GBP2,GDNF,GLRX,HBEGF,ICAM1,IKZF2,IL12B,IL12RB2,IL15,IL1B,I…	142
Tissue Development	Growth of epithelial tissue	7.28e-12	Increased	2.31	ADAMTS1,ADORA2B,ALOX5,APLN,AR,ARG1,ARHGAP24,BCL2A1,BMP2,BMP4,BMP7,BRCA1,BTC,CALR,CASP1,Ccl2,CCNB1,CCNE1,CCR7,CD44,CDH3,CHGA,CSF2RB,CXCL10,CXCL14,CXCR2,CXCR4,CYP4F2,CYP7B1,DOK3,E2F2,E2F3,E2F7,EDN1,EGR1,Elf5,EPAS1,EPGN,F3,FAS,FGF18,FGF9,FGFR2,FLT1,FOS,FOSL1,FOXM1,FUT1,GAS6,GATA2,GATA3,GATA6,GLUL,GPR35,HBEGF,IGFBP4,IL15,IL18,IL1B,IL33,IL4R,IL6R,INHBA,INHBB,ITGB1BP1,JUN,KIF3A,KIT,KITLG,KLK6,KNG1,KRT1…	131
Cell Morphology	Morphology of leukocytes	8.05e-12			ARSA,B4GALNT1,BAK1,BATF,BCL3,BHLHE40,BIRC5,CASP1,Ccl2,Ccl7,CCR1,CCR5,CCR6,CCR7,CD200,CD247,CD274,CD3E,CD5,CD80,CD8A,CD8B,CHI3L1,CPA3,CSF3R,CTSD,EBI3,EGR1,FAS,FGFR2,FOXP3,GATA3,GIMAP1-GIMAP5,Gzmb,HDC,HSPA12A,ICAM1,IL15,IL18,IL2RA,IL4R,IMPDH1,IRF1,IRF4,ITPKB,KITLG,LILRB4,LY75,MMP9,MXD1,NFKB2,NFKBIZ,NGFR,NOD2,PIGR,PLA2G2D,PLA2G3,PLCG2,Pmaip1,PRKCQ,PRKCZ,RIPK3,SEMA4D,SLCO1A2,SOAT1,Srgn,TNF,TNFRSF13C,…	71
Hereditary Disorder,Neurological Disease,Organismal Injury and Abnormalities	Familial neurological disorder	9.22e-12		1.94	ABCA4,ACER3,ACHE,ADAMTS1,ADCY1,ADCY6,ADD3,ADGRG1,ADGRG5,ADGRV1,ADH1C,ADRB3,AHCY,AK1,ALDH18A1,ALDH1A3,ALOX5,ALPK1,AMPD2,ANO10,AP1S2,APOL2,AR,ARG1,ARL3,ARSA,ATP1A1,ATP6V1B1,AUTS2,B4GALNT1,BASP1,BHLHE40,C11orf65,C12orf29,C3AR1,CA12,CA2,CA8,CA9,CACNA1E,CACNB3,CALR,CASP1,CASQ1,CCL1,Ccl7,CCNA2,CCR1,CCR5,CCR6,CD38,CD44,CD6,CD96,CEMIP,CENPE,CEP55,CEP78,CHD5,CHI3L1,CHRM4,CIRBP,CKB,CNR2,COL4A5,COL4A6,COX17…	312
Organismal Injury and Abnormalities	Visceromegaly	9.28e-12			ABCA5,ADA,ADCY6,ADD2,ADGRG1,ADRB3,ALPK1,Ang2,APLN,AR,ARG1,ASB2,BAK1,BCL3,BIRC5,BMP4,BNIP3,CA2,CACNB1,CACNB2,CACNB3,CALR,CBS/LOC102724560,Ccl2,CCR7,CD247,CD8A,CHGA,CSF2RB,CTSC,CTSD,CXCR2,CYP27A1,CYP2J2,DPP6,E2F2,ECE1,EDN1,EGLN1,EGLN3,EHD3,EIF4EBP1,EPAS1,ERG,F3,FAS,FASN,FGF9,FLT1,FOSL1,FOXM1,FOXP3,GAS6,GATA6,GBP2,GDNF,GNAQ,HBEGF,HDAC5,HDC,HOXA3,HSD17B2,ICAM1,ICOS,IER3,IKZF3,IL18,IL1B,IL23A,IL2RA,IL…	143
Cardiovascular Disease,Organismal Injury and Abnormalities	Occlusion of artery	9.36e-12		0.599	ADA,ADGRG1,ADORA2B,ADRB3,ALOX5,APOBEC1,AR,BIRC5,BMP7,CA12,CA2,CA9,CACNA1E,CACNB2,CBS/LOC102724560,Ccl2,CCR1,CCR5,CD44,CD55,Cd59a,CDCP1,CES1,CHI3L1,CORO2A,CXCL10,CXCL16,CXCR6,CYP27A1,DISP1,EDN1,EGR1,F10,F3,F7,FABP5,FAM107B,FLT1,FOS,FOSB,FOSL1,FURIN,GATA6,GBE1,GSTO1,ICAM1,IL18,IL1B,IL33,IL6R,IMPDH1,IRS1,ITGA2B,JUN,LCN2,LDAH,LRP8,MATN2,MFGE8,MKI67,MMP11,MMP9,NOS3,PARVA,PDE7A,PKM,PLA2G7,PPARA,PPARD,P…	102
Cell Signaling,Cellular Function and Maintenance,Molecular Transport,Vitamin and Mineral Metabolism	Flux of Ca2+	1.02e-11	Increased	3.061	ANO1,APLN,CASQ1,CCL1,CCL17,CCL19,CCL20,CCL22,Ccl7,CCR1,CCR5,CD247,CD38,CD3E,CD5,CD8A,CHGA,CXCL10,CXCR2,CXCR4,EDN1,EGR1,EPHB2,ERG,F3,F7,FAS,FCER1A,FCGR3A/FCGR3B,GDNF,GNAQ,GPR132,ICOS,IL18,IL1B,IL23A,INHBB,ITPR3,JUN,KCNN4,KIT,KITLG,KNG1,MBP,MCU,MS4A2,NPY,NTF3,P2RX2,P2RX3,PDE1C,PEBP4,PLCG2,PPARA,RAC2,RGS2,RIC3,RYR1,S1PR3,SGK1,SIGMAR1,SLC25A25,STK39,TNF,TRPV6,VEGFA	66
Hematological System Development and Function,Hypersensitivity Response,Tissue Morphology	Quantity of eosinophils	1.14e-11		-0.816	ADA,ALOX5,AR,BATF,C3AR1,CCL22,CCR1,CCR4,CCR5,CCR6,CD8A,CSF2RB,EBI3,FCER1A,FOXP3,GPR132,ICAM1,IGFBP3,IL15,IL21R,IL33,IRAK3,LAIR1,MAP3K8,MMP9,MSN,NLRP3,NQO1,PGLYRP1,PTGES,SCNN1B,STAT4,THBS1,TNF,TNFRSF1B,TXN	36
Neurological Disease	Dyskinesia	1.17e-11		1.021	ACHE,ADGRG5,ADRB3,AHCY,AK1,ARL3,B4GALNT1,BASP1,BHLHE40,C3AR1,CA12,CA2,CACNB3,CASP1,CASQ1,Ccl7,CCR5,CCR6,CD38,CD44,CHI3L1,CHRM4,CHRNB4,CIRBP,CKB,CNR2,COX17,CPNE5,CXCL10,DIO2,DUSP14,EFNB3,EGR1,EGR2,ENO2,ENO3,ENPP5,EPHA4,EPHB2,ETV4,F3,FAM117A,FLRT2,FOS,FOSB,GABRP,GAL3ST1,GAPDH,GBP6,GDNF,GPD1,GPD2,GPR37,GRM2,HAP1,HDAC5,HTR7,IER3,IFI44,IPMK,IRF7,ISG15,ITPKB,JUN,KCNC3,KCNIP2,KCNMA1,LAPTM4B,LDHA,MAOB,MY…	130
Gastrointestinal Disease,Inflammatory Disease	Inflammatory Bowel Disease	1.28e-11		-0.722	ADORA2B,ALOX12,ALOX5,BATF,CASP1,CCL17,CCR4,CD247,CD274,CD44,CD80,CKB,CSF2RB,CXCL10,Cxcl9,CYP11A1,DPP6,EDN1,ELOVL5,F10,FAS,FGFR2,FOXP3,GABRP,GATA2,GBP2,GPR55,GPR65,HOXB4,HPGD,HS3ST3B1,HSF2,ICAM1,IKZF2,IKZF3,IKZF4,IL12B,IL18,IL1B,IL23A,IL2RA,IL33,IL6R,IMPDH1,IQCB1,KIT,LCN2,LRP8,LRRC32,MGLL,MLKL,MMP9,MSMO1,NLRP3,NOD2,NOS3,NPR3,NRG4,PIK3C2G,PKM,PPARA,PPP3CC,PRKCQ,PROCR,RIPK3,RUNX1,S100A8,SERINC2,SERP…	89
Carbohydrate Metabolism	Metabolism of carbohydrate	1.35e-11		0.841	ABCC5,ABHD3,ACHE,ADORA2B,ADRB3,AKR1B10,APLN,AVPR1A,B3GNT3,B3GNT7,B4GALNT1,B4GALNT2,B4GALT4,BDKRB2,BMP2,BMP7,CAPN2,CBR3,CD44,CEMIP,CHGA,CHI3L1,CHST3,CPNE7,CXCL10,DGKG,DGKI,DIO2,DPM3,DUSP6,EDN1,EXT1,FABP5,FAS,FN3K,FOXC1,FOXO6,FUT1,FUT8,GAPDH,GBE1,GCK,GLB1,GLS2,GM2A,GNA14,GNAQ,GPD1,GPR35,GSTO1,GSTO2,HBEGF,HDAC5,HK2,HMMR,HS3ST3B1,HS3ST6,HS6ST2,ICAM1,IGFBP3,IL15,IL18,IL1B,IL1R2,IPMK,IPPK,IRS1,ITPKB,KI…	131
Cell-To-Cell Signaling and Interaction	Response of mononuclear leukocytes	1.36e-11		1.146	ADA,ARG1,BAK1,BHLHE40,C3AR1,CASP1,CCL19,Ccl2,CCR1,CCR5,CCR6,CCR7,CD200,CD274,CD38,CD3E,CD5,CD55,CD6,CD80,CSF2RB,CYP7B1,EBI3,EPAS1,FAS,FURIN,GATA3,HPGDS,HSD3B7,HSDL1,ICAM1,ICOS,IL12B,IL12RB2,IL15,IL18,IL1B,IL21R,IL23A,IL27RA,IL2RA,IL33,ITPKB,JUN,LMO4,NFKB2,PFKFB3,Pmaip1,POSTN,PSCA,STAT4,TNF,TNFRSF1B,TNFRSF9,TNFSF13	55
Organismal Injury and Abnormalities	Damage of genitourinary system	1.42e-11	Increased	2.146	ADRB3,ALOX5,AR,ATP1A1,BDKRB2,BMP4,BMP7,C3AR1,CA12,CA2,CA9,Ccl2,CCR1,CD247,CD44,CD55,Cd59a,CFB,COLEC11,CYP2J2,EDN1,FAS,GABRP,GATA2,GPRC5B,HBEGF,HSD17B2,ICAM1,IL12B,IL18,IL23A,LCN2,Mcpt4,MDK,NLRP3,NOD2,NOS3,NOX4,NPY,PDE7A,PKM,POU2F2,PPARD,RGMB,RIPK3,SCN5A,SERPINE1,SLC7A11,SLC9A3,SREBF1,STAT4,THBS1,TNF	53
Tissue Morphology	Quantity of progenitor cells	1.54e-11		0.496	ADD2,ADD3,ADRB3,AR,AURKA,BCL3,BHLHE40,BIRC5,BLK,BMP4,CCNB2,CCR6,CCR7,CD247,Cd24a,CD3E,CD44,CD5,Cd59a,CD7,CD80,CD8A,CD8B,CDH17,CSF3R,CTSD,CXCR4,DUSP6,EGLN1,EPAS1,EPHA4,FAS,FOS,FOSB,FOXP3,GATA2,GIMAP1,GIMAP1-GIMAP5,HOXA3,HOXB4,IKZF3,IL12B,IL15,IL1B,IL21R,IL33,INHBA,IRF1,IRF4,IRX3,ITGA2B,ITPKB,ITPR3,KEL,KIT,KITLG,LAIR1,LCN2,LMO4,MAD2L1,MAP3K14,MAP3K8,MGAT5B,MXD1,MYBL2,MZB1,NFKB2,NPY,NPY1R,NQO1,PHOSP…	95
Gastrointestinal Disease,Hepatic System Disease,Organismal Injury and Abnormalities	Liver Damage	1.62e-11		0.655	ABCC3,ALDH3A1,ALOX5,ARHGAP24,BAK1,BNIP3,C3AR1,CASP1,Ccl2,CCR5,CD44,CNR2,CXCL10,CXCR2,EBI3,EDN1,EGR1,FAS,FLT1,IL18,IL1B,IL27RA,IL4R,IL6R,INHBA,IRF1,JUN,KNG1,MAP3K14,MAP3K8,MMP9,NLRP3,NOS3,NT5E,PARD3B,PPARA,PPARD,PRKCZ,RGN,SCD,SERPINE1,SGK1,SLC7A11,STAT1,STAT4,TNF,TNFRSF1B,TNFRSF9,TPH1,TRAF1	50
Cancer,Organismal Injury and Abnormalities	Metastasis	1.74e-11	Increased	2.523	ABCC3,ADAMTS1,ADGRE5,ADORA2B,ALOX5,AR,ARG1,AURKB,BARD1,BIRC5,BLK,BMP2,BMP4,BMP7,BRCA1,CA9,CALR,CAPG,CAPN2,CASP1,CCL19,Ccl2,CCNE1,CCR4,CCR5,CCR7,CD200,CD274,CD44,CD80,CD82,CD96,CDCP1,CDH17,CEMIP,CHGA,Clca3a1/Clca3a2,CLDN3,CPA4,CSF2RB,CSF3R,CSTB,CTNND2,CXCR2,CXCR4,CXCR6,DLGAP5,DUSP6,E2F3,EBI3,EDN1,EIF4EBP1,Elf5,ENAH,EPAS1,EPCAM,EPGN,ERG,ETV4,EXT1,F10,F3,FABP5,FAS,FASN,FBN2,FCGR3A/FCGR3B,FERMT3,FGF9…	182
Infectious Diseases	Infection by RNA virus	1.87e-11		-0.393	ACACB,ADA,ADGRE5,ADH1C,ALOX12,ALOX5,ANKRD6,ANO1,AP1S2,APOBEC3B,APOL2,AR,ARC,ARL4C,ARVCF,ATP1A1,AUTS2,BLK,BRCA1,C3AR1,CA2,CACNB1,CACNB2,CACNB3,CAMK1,CASP1,CASP4,CCL17,CCL20,CCR1,CCR4,CCR5,CCR7,CD38,CD44,CD55,Cd59a,CD80,CD8A,CFB,CFL1,CHI3L1,CHRNB4,CIT,CRMP1,CSF2RB,CXCL10,CXCL16,CXCR2,CXCR4,CYP2B6,DAPK2,DNAL1,EGR1,EHF,EIF4EBP1,EPAS1,F10,F7,FAS,FCGR3A/FCGR3B,FGD6,FLT1,FOS,FURIN,GABBR1,GABRP,GAPDH,GAS…	187
Cancer,Organismal Injury and Abnormalities,Reproductive System Disease	Uterine cancer	1.89e-11			AADAC,ABCA4,ABCA5,ABCG2,ABLIM3,ABTB2,ACACB,ACAD10,ACSL6,ACSS2,ADAMTS1,ADAMTS14,ADAMTSL4,ADCY1,ADCY6,ADD2,ADD3,ADGRG2,ADGRG7,ADGRL2,ADGRV1,AFF3,AHCY,ALOX5,ALPK1,ANKRD24,ANKRD55,ANKRD6,AP1S2,APOBEC3B,APOL2,AR,ARHGAP22,ARHGAP24,ARHGEF28,ARMC2,ARMCX1,ARVCF,ASB4,ATP13A5,ATP6V0E2,ATP6V1B1,AURKA,AVPR1A,AWAT2,B3GNT3,B4GALT4,BASP1,BCHE,BHLHE40,BIN2,BIRC5,BMP7,BNIP3,BRCA1,BUB1,BUB1B,C10orf90,C12orf29,C3AR1…	593
Organismal Injury and Abnormalities,Reproductive System Disease	Benign pelvic disease	2.03e-11			ADGRE5,ALDH1A3,APOBEC3B,AR,ARL4D,AURKB,BDH1,BIRC5,BRCA1,BUB1B,CASP1,CCL19,CCL22,CCNA2,CCR1,CD44,CDK1,CEMIP,CFB,CTSC,CXCL10,CXCL14,CXCR2,CXCR4,CXCR6,EFNA4,EGR1,EIF4EBP1,EMCN,FAS,FGFR2,FLT1,FOS,GABBR1,GAS6,GATA3,GBP2,GNG11,GRAP,HNMT,HSD17B2,ICAM1,IL18,IL18R1,IL18RAP,IL1B,IL1R2,IL2RA,IL33,INHBA,ISG20,ITGA5,ITGA7,JUN,KCNG1,KIF20A,KIT,MAOA,MAP3K8,MBP,MEST,MGLL,MMP11,MMP9,MXD1,NOS3,NR4A3,PARVA,PBK,PFKF…	110
Cancer,Organismal Injury and Abnormalities,Respiratory Disease	Development of lung tumor	2.18e-11		-0.481	ABCA5,ABCC3,ABCC5,ABHD3,ADAMTS14,ADCY1,ADGRL2,ADGRV1,ADH1C,AGFG2,ALDH1A3,ALOX12,ALPK1,ANLN,APOBEC3B,AR,ARL4C,ARMCX1,ATP6V1C2,AURKA,AURKB,B3GNT3,B4GALNT2,BACE2,BARD1,BASP1,BCHE,BCL2L15,BIN2,BLK,BRCA1,BRD9,BUB1,BUB1B,C11orf65,C4orf47,CACNA1E,CAPG,CCNA2,CCNB1,CCNB2,CCNE1,CD274,CD44,CD6,CDC20,CDCA2,CDCA5,CDH4,CDK1,CDKN3,CEMIP,CENPE,CEP78,CFAP69,CHD5,CILP,CIT,CKS1B,CKS2,CLDN23,CLDN3,CLSPN,COL19A1,COL2…	277
Cancer,Organismal Injury and Abnormalities	Ductal carcinoma	2.21e-11		-0.447	ABCG2,ABTB2,ACACB,ACOXL,ADAD2,ADCY1,ADGRG2,ADGRG7,ADGRL2,ADGRV1,ADH1C,AGA,AIM2,ALDH1A3,ALOX5,ALPK1,ANKRD24,ANKRD6,ANO10,AR,ARHGAP22,ARL4C,ARMC2,ATP13A5,BACE2,BARD1,BCHE,BDKRB2,BIN2,BIRC5,BLK,BLTP3B,BMP2,BMP4,BMP7,BNIP3,BRCA1,BRD9,BUB1,BUB1B,C10orf90,C11orf65,C12orf56,C15orf39,CACNA1E,CAPN2,CAPRIN2,CASQ1,CCDC149,CCDC183,CCDC62,CCL17,CCL19,Ccl2,CCL20,CCL22,CCR1,CCR6,CCR7,CD274,CD44,CD6,CD7,CDC20,CD…	407
Metabolic Disease,Organismal Injury and Abnormalities	Amyloidosis	2.23e-11			ABCG2,ACHE,ADGRL1,ADGRL2,ADORA2B,ADRB3,AIF1,APOBEC1,APOL2,AR,ARC,ARG1,ARMC2,ASB2,ATP1A1,BACE2,BCHE,BRCA1,CACNB2,CAPG,CASP1,CASP4,CBS/LOC102724560,CCNB1,CD38,CDK1,CFB,CFL1,CHD5,CHI3L1,CHRM4,CHRNB4,CNR2,CSF3R,CTSD,CXCL10,CXCL16,CXCR2,CXCR4,CYP11A1,CYP39A1,CYP7B1,EIF4EBP1,EPHA4,F3,FCGR3A/FCGR3B,FGFR2,FLT1,FURIN,GABRP,GAPDH,GBP2,GDNF,GLRX,GM2A,GSTO1,HTR7,ICAM1,IFITM3,IGFBP3,IL12B,IL12RB2,IL1B,IL31RA,…	117
Dermatological Diseases and Conditions,Organismal Injury and Abnormalities	Abnormality of skin morphology	2.33e-11		0.343	AAGAB,ALAD,ALOX12,ALOX5,ANO10,ASPRV1,AWAT1,BRCA1,CALML3,CALML5,CASP14,CBS/LOC102724560,CCL17,CCL19,CCL20,CCL22,CD44,CFB,CFL1,COL20A1,COL4A5,COL4A6,CSF3R,CTSC,DSG1,EBI3,ECE1,EDN1,ELOVL3,ERG,FA2H,FAR2,FGFR2,FLT1,GJB2,GPX2,HAP1,IFITM3,IL12B,IL1B,IL4R,IL6R,IMPDH1,IRF1,JUN,KIT,KITLG,KNSTRN,KRT14,KRT15,KRT16,KRT17,KRT6B,LCN2,LZTS1,Mcpt4,ME1,MMP9,NFKB2,NFKBIZ,NLRP1,NQO1,PNPLA1,PPP3CC,PRKCQ,PRKCZ,RAC2,S1…	82
Cancer,Gastrointestinal Disease,Organismal Injury and Abnormalities	Hepatobiliary neoplasm	2.35e-11		0.471	AADAC,ABCA4,ABCA5,ABCC3,ABCC5,ABCG4,ABHD3,ABLIM3,ACACB,ACOT7,ACOX3,ACOXL,ACSL6,ACSS2,ADA,ADAD2,ADAMTS1,ADAMTS14,ADAMTSL4,ADAMTSL5,ADCY1,ADD2,ADGRA2,ADGRG1,ADGRL2,ADGRV1,ADH1C,ADRB3,ADTRP,AFF3,AGA,AGFG2,AIFM3,AKR1B10,ALAD,ALDH1A3,ALOX5,ALPK1,ANGPTL7,ANKRD24,ANLN,ANO10,AP1S2,AR,ARC,ARG1,ARHGAP22,ARHGAP24,ARHGEF28,ARL4D,ARMCX1,ARVCF,ASAP3,ASB2,ASB4,ASF1B,ATP13A5,ATP1A1,ATP6V1C2,AURKA,AURKB,AUTS2,AWA…	669
Cell-To-Cell Signaling and Interaction,Hematological System Development and Function	Response of lymphocytes	2.44e-11		1.178	ADA,ARG1,BHLHE40,C3AR1,CASP1,CCL19,Ccl2,CCR6,CCR7,CD200,CD274,CD38,CD3E,CD5,CD55,CD6,CD80,CSF2RB,CYP7B1,EBI3,EPAS1,FURIN,GATA3,HPGDS,HSD3B7,HSDL1,ICAM1,ICOS,IL12B,IL12RB2,IL15,IL18,IL1B,IL21R,IL23A,IL27RA,IL2RA,IL33,ITPKB,JUN,LMO4,NFKB2,PFKFB3,Pmaip1,POSTN,STAT4,TNF,TNFRSF1B,TNFRSF9,TNFSF13	50
Cancer,Gastrointestinal Disease,Hepatic System Disease,Organismal Injury and Abnormalities	Hepatobiliary system cancer	2.59e-11		0.28	AADAC,ABCA4,ABCA5,ABCC3,ABCC5,ABCG4,ABHD3,ABLIM3,ACACB,ACOT7,ACOX3,ACOXL,ACSL6,ACSS2,ADA,ADAD2,ADAMTS1,ADAMTSL4,ADAMTSL5,ADCY1,ADD2,ADGRG1,ADGRV1,ADH1C,ADRB3,ADTRP,AFF3,AGA,AGFG2,AIFM3,AKR1B10,ALAD,ALDH1A3,ALOX5,ALPK1,ANKRD24,ANLN,AP1S2,AR,ARC,ARG1,ARHGAP22,ARHGAP24,ARHGEF28,ARL4D,ARMCX1,ARVCF,ASAP3,ASB2,ASB4,ASF1B,ATP13A5,ATP1A1,ATP6V1C2,AURKA,AURKB,AUTS2,AWAT1,B3GNT7,B4GALT4,BARD1,BARX2,BCHE,BD…	599
Cellular Development,Cellular Growth and Proliferation,Nervous System Development and Function,Tissue Development	Development of neurons	2.59e-11		1.201	ACHE,ADCY1,ADD2,ADGRE5,ADGRL1,ADGRL2,AR,ARHGEF28,BASP1,BMP2,BMP4,BMP7,CAPRIN2,CCL19,Cd24a,CD3E,CD44,CDC20,CFL1,CIT,CKB,CLMN,CLSTN3,COL4A5,CRMP1,CSRP1,CTNND2,CXCR4,DAB1,DAGLA,DAGLB,DGKG,DNM3,DSCAM,EBF3,ECE1,EFNB3,EGR1,EGR2,EIF4EBP1,ENAH,EPHA4,EPHB2,ETV4,EXT1,FASN,FGF9,FGFR2,FLRT1,FLRT2,FOS,FOXC1,FOXO6,FUT8,GDNF,GEM,GJB2,HAP1,ICAM1,IGSF9,IL18,IL1B,IL33,INHBA,IRX3,JUN,KIF20B,KIF23,KIF3A,KITLG,KLF7,L…	144
Cellular Movement,Hematological System Development and Function,Immune Cell Trafficking,Inflammatory Response	Cell movement of macrophages	2.68e-11	Increased	2.719	ADRB3,AIM2,ALOX5,AR,ARG1,C3AR1,CASP1,CCL19,Ccl2,CCL22,CCR1,CCR5,CCR6,CD44,CD55,CES1,CNR2,CXCL10,CXCR4,EDN1,EGLN1,EGLN3,EPAS1,F7,FLT1,FOXO6,GAL3ST1,GAS6,ICAM1,IL12B,IL15,IL18,IL1B,IL33,IL34,IL4R,LMNB1,MAP3K8,Mcpt4,MDK,MMP9,MRGPRX1,NFKBIZ,NLRP3,NQO1,PLA2G4A,PPARD,PRKCQ,PROCR,PTGES,RAC2,RIPK3,S100A8,SEMA4D,SERPINE1,SIGMAR1,SLC22A5,SREBF1,STAT1,THBD,THBS1,Tmsb4x (includes others),TNF,TNFRSF21,TNFRSF9…	68
Cellular Movement,Hematological System Development and Function,Immune Cell Trafficking,Inflammatory Response	Infiltration by neutrophils	2.78e-11	Increased	2.064	ADRB3,AIM2,ALOX5,C3AR1,CASP1,CCR1,CCR5,CD274,CD44,CD55,CFB,CTSC,CXCL10,CXCR2,CYP2J2,EPAS1,F7,FAS,GJB2,ICAM1,IL18,IL1B,IL27RA,IL2RA,IL33,IL6R,IRF7,LCN2,MAP3K8,MDK,MMP9,NFKBIZ,NLRP3,NQO1,NT5E,OTUD1,PROCR,RAC2,RIPK3,RSPO3,S100A8,S100A9,SGK1,TACR1,THBD,TIMP1,TNF,TNFRSF1B,TNIP1	49
Cardiovascular System Development and Function,Organ Morphology,Organismal Development	Morphology of heart	2.89e-11			ABCA5,ACACB,ADA,ADCY6,ADGRG1,ADGRL2,ADH1C,ADRB3,Ang2,APLN,AR,ASB2,BIRC5,BMP4,BNIP3,BTC,CA2,CACNB1,CACNB2,CACNB3,CALR,CAPN2,Ccl2,CCNA2,CCR5,CFB,CHGA,CTSC,CTSD,CXCR4,CYP2J2,DISP1,DNAH11,DPP6,DUSP6,ECE1,EDN1,EGLN1,EGLN3,EIF4EBP1,EPAS1,ERG,F3,FASN,FGF9,FLRT2,FLT1,FOSL1,FOXM1,FOXP3,GAS6,GATA2,GATA6,GBE1,GBP2,GNAQ,HBEGF,HDAC5,HDC,HOXA3,HOXB4,IER3,IL18,IL1B,IL23A,IL2RA,IL33,IL6R,INHBA,IRF1,IRS1,IRX4,JUN…	142
Lipid Metabolism,Small Molecule Biochemistry	Synthesis of fatty acid	2.95e-11		-0.502	ACACB,ACOT7,ACSS2,ADA,ALOX12,ALOX5,AVPR1A,AWAT1,AWAT2,BMP2,BRCA1,BTC,CASP1,Ccl2,COTL1,CYP27A1,CYP4F2,DAB1,DAGLA,DAGLB,EDN1,EGR1,EIF4EBP1,ELOVL3,ELOVL5,ELOVL6,ELOVL7,FABP5,FAR2,FAS,FASN,FCER1A,HACD2,HPGD,HPGDS,IL15,IL18,IL18RAP,IL1B,IL1R2,IL33,KIT,KITLG,KNG1,LTC4S,MAP3K14,MAP3K8,MGST2,MID1IP1,OLAH,PKM,PLA2G2D,PLA2G3,PLA2G4A,PPARD,PTGES,PVALB,RGN,RUNX1,S1PR3,SCD,SLC1A1,SLC1A3,SOAT1,SPTLC3,SREBF1,TA…	70
Cancer,Gastrointestinal Disease,Hepatic System Disease,Organismal Injury and Abnormalities	Liver carcinoma	3.19e-11		0.715	AADAC,ABCA4,ABCA5,ABCC3,ABCC5,ABCG4,ABHD3,ABLIM3,ACACB,ACOT7,ACOX3,ACSL6,ACSS2,ADA,ADAD2,ADAMTS1,ADAMTSL4,ADAMTSL5,ADCY1,ADD2,ADGRG1,ADGRV1,ADRB3,ADTRP,AFF3,AGFG2,AIFM3,AKR1B10,ALAD,ALDH1A3,ALOX5,ALPK1,ANKRD24,ANLN,AP1S2,AR,ARC,ARG1,ARHGAP22,ARHGAP24,ARHGEF28,ARL4D,ARMCX1,ARVCF,ASAP3,ASB2,ASB4,ASF1B,ATP13A5,ATP1A1,ATP6V1C2,AURKA,AURKB,AUTS2,AWAT1,B3GNT7,B4GALT4,BARD1,BARX2,BCHE,BDH1,BHLHE40,BIN2,…	554
Cellular Development,Cellular Growth and Proliferation,Nervous System Development and Function,Tissue Development	Proliferation of neuronal cells	3.25e-11		0.619	ACSL6,ADCY6,Aldh1a7,ANKRD6,APLN,AR,ARG1,B4GALNT1,BASP1,BMP2,BMP4,BMP7,BTC,CAMK1,Ccl2,CCR5,Cd24a,CDK1,COTL1,CRMP1,CSRP1,CTNND2,CXCR4,DAGLA,DAGLB,DSCAM,EDN1,EFNB3,EGR1,EIF4EBP1,EPHB2,ETV4,EXT1,FAS,FGF18,FGFR2,FLT1,GATA3,GDNF,GNAQ,HAP1,IGSF9,IL1B,IL6R,IRX3,JUN,KCTD11,KIF23,KIF3A,KIT,KITLG,KLF7,LAMA1,LMNB1,MAOA,MAP3K8,MDK,MESP2,MICALL2,MID1,MMP9,NEU3,NFIA,NGEF,NGFR,NPAS4,NPTX1,NPY,NR1D1,Nrg1,NSG1,NTF…	102
Cellular Movement	Cell movement of tumor cell lines	3.36e-11	Increased	4.686	ACKR4,ADGRE5,AIF1,ALDH1A3,ALOX12,AR,ARHGAP24,ARHGEF28,ARL4C,AURKA,BCL3,BDKRB2,BMP2,BMP7,BRCA1,C3AR1,CA9,CALML3,CALR,CAPN2,CCL1,CCL17,CCL19,Ccl2,CCL20,CCL22,CCR1,CCR4,CCR5,CCR6,CCR7,Cd24a,CD44,CD82,CDCP1,CDH3,CDKN3,CLDN3,CLIC4,CNR2,CRMP1,CST6,CXCL10,CXCL14,CXCR2,CXCR4,CYP2J2,DAB1,DBF4,DRAM1,DUSP6,EBI3,ECT2,EDN1,EFNB3,EGFL6,EGLN3,EGR1,EHF,EIF4EBP1,ENAH,EPHA4,EPHB2,ERG,ETV4,EYA2,F3,F7,FA2H,FASN,FERM…	191
Cellular Movement,Hematological System Development and Function,Immune Cell Trafficking,Inflammatory Response	Cell movement of neutrophils	3.49e-11	Increased	3.561	ADRB3,AIM2,ALOX5,C3AR1,CAPG,CASP1,CCL19,Ccl2,CCR1,CCR5,CCR6,CCR7,CD274,CD44,CD55,CFB,CSF3R,CTSC,CXCL10,CXCL14,CXCR2,CYP2J2,DAPK2,EDN1,EPAS1,F10,F7,FAS,FERMT3,GJB2,GPR65,ICAM1,IL18,IL1B,IL23A,IL27RA,IL2RA,IL33,IL6R,IRF7,LCN2,MAP3K8,MCU,MDK,MMP9,NFKBIZ,NLRP3,NOD2,NQO1,NT5E,OTUD1,PIGR,PLCG2,PRKCQ,PROCR,RAC2,RIPK3,RSPO3,S100A8,S100A9,SERPINB1,SERPINE1,SGK1,SLPI,TACR1,THBD,TIMP1,TNF,TNFRSF1B,TNIP1,TPS…	72
Neurological Disease,Organismal Injury and Abnormalities,Psychological Disorders	Tauopathy	3.63e-11			ABCG2,ACHE,ADGRL1,ADGRL2,ADORA2B,ADRB3,AIF1,APOBEC1,APOL2,AR,ARC,ARG1,ARMC2,ARSA,ASB2,ATP1A1,ATP6V0D2,BACE2,BCHE,BRCA1,CACNB2,CAPG,CASP1,CASP4,CBS/LOC102724560,CCNB1,CDK1,CFB,CFL1,CHD5,CHI3L1,CHRM4,CHRNB4,CNR2,CTSD,CXCL10,CXCL16,CXCR2,CXCR4,CYP11A1,CYP39A1,CYP7B1,EIF4EBP1,EPHA4,F3,FCGR3A/FCGR3B,FLT1,GABRP,GAPDH,GBP2,GDNF,GLRX,GM2A,GSTO1,HTR7,ICAM1,IFITM3,IGFBP3,IL12B,IL12RB2,IL1B,IL6R,JUN,KIT,KNG…	116
Cancer,Gastrointestinal Disease,Organismal Injury and Abnormalities	Pancreatobiliary tumor	3.73e-11		-1.161	ABCC3,ABCG2,ABTB2,ACACB,ACOXL,ADAD2,ADAMTS1,ADCY1,ADGRA2,ADGRG2,ADGRG7,ADGRL2,ADGRV1,ADH1C,AFF3,AGA,AIM2,ALDH1A3,ALDH3A1,ALOX12,ALPK1,ANKRD24,ANKRD6,ANO1,ANO10,AR,ARHGAP22,ARMC2,ATP13A5,B4GALNT1,BACE2,BARD1,BCHE,BIN2,BIRC5,BLK,BLTP3B,BMP2,BMP4,BMP7,BNIP3,BRCA1,BRD9,BUB1B,C10orf90,C12orf56,C15orf39,CACNA1E,CAPN2,CAPRIN2,CASP1,CASP4,CASQ1,CCDC149,CCDC183,CCDC62,CCL17,CCL19,Ccl2,CCL20,CCL22,CCNE1,CC…	425
Cancer,Gastrointestinal Disease,Organismal Injury and Abnormalities	Pancreaticobiliary neoplasm	3.73e-11		-1.161	ABCC3,ABCG2,ABTB2,ACACB,ACOXL,ADAD2,ADAMTS1,ADCY1,ADGRA2,ADGRG2,ADGRG7,ADGRL2,ADGRV1,ADH1C,AFF3,AGA,AIM2,ALDH1A3,ALDH3A1,ALOX12,ALPK1,ANKRD24,ANKRD6,ANO1,ANO10,AR,ARHGAP22,ARMC2,ATP13A5,B4GALNT1,BACE2,BARD1,BCHE,BIN2,BIRC5,BLK,BLTP3B,BMP2,BMP4,BMP7,BNIP3,BRCA1,BRD9,BUB1B,C10orf90,C12orf56,C15orf39,CACNA1E,CAPN2,CAPRIN2,CASP1,CASP4,CASQ1,CCDC149,CCDC183,CCDC62,CCL17,CCL19,Ccl2,CCL20,CCL22,CCNE1,CC…	425
Cell-To-Cell Signaling and Interaction	Binding of colorectal cancer cell lines	3.96e-11		1.901	ADGRG1,B4GALNT2,CD274,CD44,CD82,CDH17,CDH3,CXCL10,EPCAM,FGFR2,FUT1,GALNT6,ICAM1,ICOS,IL18,IL1B,ITGA5,MAD2L1,PHLDA1,PKM,PPARD,TNF,VANGL1,VEGFA,VIPR1	25
Cancer,Gastrointestinal Disease,Organismal Injury and Abnormalities	Pancreaticobiliary cancer	3.98e-11		-1.134	ABCG2,ABTB2,ACACB,ACOXL,ADAD2,ADAMTS1,ADCY1,ADGRG2,ADGRG7,ADGRL2,ADGRV1,ADH1C,AGA,AIM2,ALDH1A3,ALPK1,ANKRD24,ANKRD6,ANO1,ANO10,AR,ARHGAP22,ARMC2,ATP13A5,B4GALNT1,BACE2,BARD1,BCHE,BIN2,BIRC5,BLTP3B,BMP2,BMP4,BMP7,BNIP3,BRCA1,BRD9,BUB1B,C10orf90,C12orf56,C15orf39,CACNA1E,CAPN2,CAPRIN2,CASP1,CASP4,CASQ1,CCDC149,CCDC183,CCDC62,CCL17,CCL19,Ccl2,CCL20,CCL22,CCNE1,CCR1,CCR7,CD274,CD44,CD6,CD7,CDC20,CDH3…	386
Neurological Disease,Organismal Injury and Abnormalities,Psychological Disorders	Dementia	4.09e-11			ABCG2,ACHE,ADGRL1,ADGRL2,ADORA2B,ADRB3,AIF1,APOBEC1,APOL2,AR,ARC,ARG1,ARMC2,ARSA,ASB2,ATP1A1,BACE2,BCHE,BRCA1,CA12,CA2,CA9,CACNB1,CACNB2,CACNB3,CASP1,CASP4,CBS/LOC102724560,CCNB1,CDK1,CFB,CFL1,CHD5,CHI3L1,CHRM4,CHRNB4,CNR2,CTSD,CXCL10,CXCL16,CXCR2,CXCR4,CYP11A1,CYP39A1,CYP7B1,EIF4EBP1,EPHA4,F3,FCGR3A/FCGR3B,FLT1,GABRP,GAPDH,GBP2,GDNF,GLRX,GLS,GM2A,GSTO1,HTR7,ICAM1,IFITM3,IGFBP3,IL12B,IL12RB2,IL1B…	120
Cancer,Organismal Injury and Abnormalities,Respiratory Disease	Tumorigenesis of non-small cell lung carcinoma	4.13e-11		-0.685	ABCA5,ABCC3,ABCC5,ABHD3,ADAMTS14,ADCY1,ADGRL2,ADGRV1,ADH1C,AGFG2,ALDH1A3,ALOX12,ALPK1,ANLN,APOBEC3B,AR,ARL4C,ARMCX1,ATP6V1C2,AURKA,AURKB,B3GNT3,B4GALNT2,BACE2,BARD1,BASP1,BCHE,BCL2L15,BIN2,BLK,BRCA1,BRD9,BUB1,BUB1B,C11orf65,C4orf47,CACNA1E,CAPG,CCNA2,CCNB1,CCNB2,CCNE1,CD274,CD44,CD6,CDC20,CDCA2,CDCA5,CDH4,CDK1,CDKN3,CEMIP,CENPE,CEP78,CFAP69,CHD5,CILP,CIT,CKS1B,CKS2,CLDN23,CLDN3,CLSPN,COL19A1,COL2…	273
Cellular Movement,Hematological System Development and Function,Immune Cell Trafficking,Inflammatory Response	Cellular infiltration by macrophages	4.16e-11		1.958	ADRB3,AIM2,ALOX5,AR,ARG1,CASP1,Ccl2,CCR1,CCR5,CCR6,CD44,CD55,CES1,CNR2,CXCL10,EDN1,EGLN1,EGLN3,F7,FLT1,FOXO6,GAL3ST1,GAS6,ICAM1,IL15,IL18,IL1B,IL33,LMNB1,MAP3K8,Mcpt4,MMP9,MRGPRX1,NFKBIZ,NLRP3,NQO1,PLA2G4A,PRKCQ,PROCR,PTGES,RAC2,RIPK3,SIGMAR1,SLC22A5,STAT1,THBD,Tmsb4x (includes others),TNF,TNFRSF21,TNFRSF9	50
Cancer,Endocrine System Disorders,Gastrointestinal Disease,Organismal Injury and Abnormalities	Pancreatic cancer	4.29e-11		0	ABCG2,ABTB2,ACACB,ACOXL,ADAD2,ADAMTS1,ADCY1,ADGRG2,ADGRG7,ADGRL2,ADGRV1,AIM2,ALPK1,ANKRD24,ANKRD6,ANO1,ANO10,AR,ARHGAP22,ARMC2,ATP13A5,B4GALNT1,BACE2,BARD1,BCHE,BIN2,BIRC5,BLTP3B,BMP2,BMP4,BMP7,BNIP3,BRCA1,BRD9,BUB1B,C10orf90,CACNA1E,CAPN2,CAPRIN2,CASP1,CASP4,CASQ1,CCDC149,CCDC183,CCDC62,CCL17,CCL19,Ccl2,CCL20,CCL22,CCR1,CCR7,CD274,CD44,CD7,CDC20,CDH3,CDH4,CELA1,CEMIP,CENPN,CENPP,CEP78,CHGA,CIT,C…	335
Cancer,Organismal Injury and Abnormalities,Reproductive System Disease	Uterine carcinoma	4.43e-11			AADAC,ABCA4,ABCA5,ABCG2,ABLIM3,ABTB2,ACACB,ACAD10,ACSL6,ACSS2,ADAMTS1,ADAMTS14,ADAMTSL4,ADCY1,ADCY6,ADD2,ADD3,ADGRG2,ADGRG7,ADGRV1,AFF3,AHCY,ALOX5,ALPK1,ANKRD24,ANKRD55,ANKRD6,AP1S2,APOBEC3B,APOL2,AR,ARHGAP24,ARHGEF28,ARMC2,ARMCX1,ARVCF,ASB4,ATP13A5,ATP6V0E2,ATP6V1B1,AURKA,AVPR1A,AWAT2,B3GNT3,B4GALT4,BASP1,BIN2,BIRC5,BMP7,BNIP3,BRCA1,BUB1,BUB1B,C10orf90,C12orf29,C3AR1,CA2,CA8,CACNA1E,CACNB2,CAMK1…	554
Gastrointestinal Disease,Inflammatory Disease	Crohn disease	4.49e-11			ADORA2B,ALOX12,ALOX5,BATF,CCR4,CD247,CD44,CD80,CKB,CSF2RB,CYP11A1,DPP6,EDN1,ELOVL5,FAS,FGFR2,FOXP3,GABRP,GBP2,GPR55,HOXB4,HPGD,HS3ST3B1,ICAM1,IKZF2,IKZF4,IL12B,IL18,IL23A,IL33,IMPDH1,IQCB1,LRP8,LRRC32,MGLL,MMP9,MSMO1,NOD2,NOS3,NRG4,PIK3C2G,PKM,PRKCQ,PROCR,RUNX1,S100A8,SERINC2,SIGMAR1,SLC22A4,SLC22A5,SLC6A2,SLPI,SPON1,STAC,STRA6,TLE1,TNF,TNFSF15,TSPO,VDR,VEGFA	61
Cell-To-Cell Signaling and Interaction,Hematological System Development and Function,Immune Cell Trafficking,Inflammatory Response	Activation of antigen presenting cells	4.79e-11	Increased	2.632	ACHE,ADORA2B,ARG1,CALR,CASP1,CCL1,CCL17,Ccl2,CCL20,CCL22,CCR7,CD200,Cd24a,CD274,CD44,CD80,CHGA,CHI3L1,CNR2,CXCL10,EDN1,EXT1,FAS,FCER1A,GDNF,ICAM1,IL15,IL18,IL1B,IL23A,IL33,IL34,IL4R,INHBA,IRF4,ITGA5,KNG1,LCN2,LGALS9B,MAOB,MMP9,NOS3,NPY,NTF3,Orm1 (includes others),PFKFB3,PILRB,PLA2G2D,PLA2G3,PLA2G4A,PLCG2,PPARA,PTGES,RAB3B,RAB8B,S100A9,SERPINI1,SHPK,SLPI,STAT1,STAT4,SUCNR1,THBS1,TNF,TNFRSF1B,TNFSF…	70
Organismal Injury and Abnormalities,Reproductive System Disease	Abnormal growth in endometrium	4.98e-11			ABCA4,ABCA5,ABCG2,ABLIM3,ABTB2,ACACB,ACAD10,ACSL6,ACSS2,ADAMTS1,ADAMTS14,ADAMTSL4,ADCY1,ADCY6,ADD2,ADD3,ADGRG2,ADGRG7,ADGRV1,AFF3,AHCY,ALOX5,ALPK1,ANKRD24,ANKRD55,ANKRD6,ANO1,AP1S2,APOBEC3B,APOL2,AR,ARHGAP22,ARHGAP24,ARHGEF28,ARMC2,ARMCX1,ARVCF,ASB4,ATP13A5,ATP6V1B1,AURKA,AVPR1A,AWAT2,B3GNT3,B4GALT4,BASP1,BMP7,BNIP3,BRCA1,BUB1,BUB1B,C10orf90,C12orf29,C3AR1,CA2,CA8,CACNA1E,CACNB2,CAMK1,CAPG,CAPN2,…	561
Cell-To-Cell Signaling and Interaction,Inflammatory Response	Immune response of leukocytes	5.27e-11	Increased	2.581	ARG1,ATP1A1,BAK1,BHLHE40,C3AR1,CALR,CAPG,CASP1,CCL19,Ccl2,CCL22,CCR6,CCR7,CD274,CD38,CD44,CD80,CLIC4,CSF2RB,CXCL10,DIO2,F3,FAS,FCAMR,FCGR3A/FCGR3B,FURIN,GLRX,HPGDS,HSDL1,ICAM1,ICOS,IL12B,IL15,IL18,IL1B,IL23A,IL27RA,IL2RA,IL33,IL6R,ISG15,JUN,LCN2,LILRB4,LMO4,MAP3K8,MFGE8,NOD2,PFKFB3,PGLYRP1,PLCG2,Pmaip1,POSTN,PSCA,RASA4,S100A9,SCARF1,SCN5A,SERPINE1,SOAT1,SREBF1,THBD,THBS1,TNF,TNFRSF11B,TNFRSF1B,TN…	70
Cancer,Endocrine System Disorders,Gastrointestinal Disease,Organismal Injury and Abnormalities	Pancreatic tumor	5.41e-11		-0.507	ABCC3,ABCG2,ABTB2,ACACB,ACOXL,ADAD2,ADAMTS1,ADCY1,ADGRA2,ADGRG2,ADGRG7,ADGRL2,ADGRV1,AFF3,AIM2,ALDH3A1,ALOX12,ALPK1,ANKRD24,ANKRD6,ANO1,ANO10,AR,ARHGAP22,ARMC2,ATP13A5,B4GALNT1,BACE2,BARD1,BCHE,BIN2,BIRC5,BLK,BLTP3B,BMP2,BMP4,BMP7,BNIP3,BRCA1,BRD9,BUB1B,C10orf90,CACNA1E,CAPN2,CAPRIN2,CASP1,CASP4,CASQ1,CCDC149,CCDC183,CCDC62,CCL17,CCL19,Ccl2,CCL20,CCL22,CCR1,CCR7,CD274,CD44,CD7,CDC20,CDH3,CDH4,CEL…	378
Cardiovascular System Development and Function	Neovascularization of organ	5.56e-11		0.553	ABCA4,ALOX12,C3AR1,CBS/LOC102724560,Ccl2,Cd59a,CD82,CFB,EPAS1,F3,FGF9,FGFR2,FLT1,ICAM1,IGFBP3,IL18,IL1B,INHBA,IRS1,KIT,KNG1,MFGE8,MMP9,NDP,NGFR,NOS3,PLA2G4A,RIPK3,S1PR3,THBS1,TIMP1,TNF,VEGFA	33
Cell-To-Cell Signaling and Interaction	Interaction of tumor cell lines	5.59e-11		1.66	ADD3,ADGRG1,AR,B4GALNT2,BMP7,CASP14,Ccl2,CCR5,Cd24a,CD274,CD44,CD80,CD82,CDCP1,CDH17,CDH3,CST6,CXCL10,CXCR2,CXCR4,CYP2J2,DBF4,EGR1,EPCAM,EXT1,F10,F3,F7,FAS,FASN,FERMT3,FGFR2,FOS,FOXM1,FUT1,GAL3ST1,GALNT6,GAS6,GATA3,GLRX,HMMR,HS3ST3B1,HS6ST2,ICAM1,ICOS,IFITM3,IGFBP3,IL18,IL1B,IL1R2,IL27RA,IL6R,INHBB,IRS1,ITGA5,JUN,KITLG,KNG1,MAD2L1,MAP3K8,NEU3,NOS3,NOX4,PARVA,PHLDA1,PIGR,PKM,PPARD,PTPRZ1,RNASEL,SE…	86
Hematological System Development and Function,Humoral Immune Response,Lymphoid Tissue Structure and Development,Tissue Morphology	Quantity of B lymphocytes	5.75e-11		1.198	AVPR1A,B4GALNT2,BCL2A1,BCL3,BLK,CA9,CCR6,CCR7,Cd24a,CD274,CD38,Cd59a,CD6,CD80,CDH17,CNR2,CXCR2,CXCR4,EGR1,EGR2,F3,FAS,FLT1,FOS,GIMAP1,GIMAP1-GIMAP5,GLS,ICOS,IKZF3,IL18,IL21R,IL27RA,IL33,INHBA,IPMK,IRF4,ITPR3,KITLG,KLHL6,LAIR1,LCN2,LILRB4,MAP3K14,MGAT5B,MSN,MYBL2,MZB1,NFKB2,NPY1R,NQO1,NTRK1,PIM3,PLCG2,POU2F2,PPARD,RAC2,RHOF,RIPK3,S1PR3,SAMSN1,SATB1,SCARF1,SEMA4D,SHCBP1,SLC2A1,SLCO1A2,STAT1,TNF,TNF…	77
Cell-mediated Immune Response,Cellular Development,Cellular Function and Maintenance,Cellular Growth and Proliferation,Embryonic Development,Hematological System Development and Function,Hematopoiesis,Lymphoid Tissue Structure and Development,Organ Development,Organismal Development,Tissue Development	T cell development	5.8e-11	Increased	2.199	ACHE,ADA,ADORA2B,ARG1,BATF,BCL2A1,BCL3,BHLHE40,BIRC5,BMP2,BMP4,BRCA1,C3AR1,CASP1,CCL1,CCR6,CCR7,CD247,CD274,CD3E,CD5,CD6,CD80,CD8A,CD8B,CNR2,CXCL10,CXCR2,CXCR4,E2F2,EGR1,EGR2,ELF3,EPHA4,FAS,FLT1,FOXP3,FURIN,GAS6,GATA2,GATA3,GIMAP1,GIMAP1-GIMAP5,ICAM1,ICOS,IGFBP3,IKZF2,IL12B,IL12RB2,IL15,IL18,IL18R1,IL1B,IL21R,IL23A,IL27RA,IL2RA,IL33,IL4R,IL6R,INHBA,IRAK3,IRF1,IRF4,ITPKB,JUN,KIT,KITLG,LGALS9B,LILR…	101
Cardiovascular Disease,Neurological Disease,Organismal Injury and Abnormalities	Stroke	5.93e-11		1.982	ACHE,ADA,ADRB3,AR,ATP1A1,BCHE,CA12,CA2,CA9,CACNB1,CACNB2,CACNB3,CCR5,CHRM4,CHRNB4,CKAP4,CXCL16,EDN1,F10,FAS,GABRP,IL18,ITGA2B,ITM2B,LCN2,LMO4,LSR,MMP9,NGFR,NOS3,NPY,PDE7A,PLA2G7,PLK2,PPARA,PROCR,PTGES,S100A9,SCN5A,SCNN1B,SERPIND1,SERPINE1,SIGMAR1,SLC18A2,SLC25A38,SLC2A1,SLC6A2,SOAT1,THBS1,TINAGL1,TNF,TNFRSF12A,TNNT2,TSPO,TUBB,VSNL1,XDH	57
Cell Death and Survival,Organismal Injury and Abnormalities,Renal and Urological Disease	Necrosis of kidney	5.96e-11		0.784	ABCG2,AIFM3,APOBEC3B,APRT,AR,ATP1A1,BAK1,BCL2A1,BCL2L14,BIRC5,BNIP3,BRCA1,CASP1,CASP4,CCNB1,CD44,CFB,DPM3,EDN1,EPHB2,F3,F7,FAS,FLT1,FOS,GAPDH,GLS,GNAQ,GPR37,GSTM5,HK2,ICAM1,IER3,IGFBP3,IL18,IL1B,IPPK,IRF1,IRF4,IRS1,LCN2,LDHA,LGALS12,MAP3K8,MELK,MLKL,MYOC,MZB1,NGFR,NLRP3,NOL3,NOS3,NOX4,Nrg1,NTRK1,PEA15,PKM,PLA2G4A,Pmaip1,PPARD,PRMT2,RAD51,RGMB,RGS16,RGS4,RIPK3,RNF13,SERPINE1,SLC25A38,STRA6,TNF,TNF…	76
Metabolic Disease,Neurological Disease,Organismal Injury and Abnormalities,Psychological Disorders	Central nervous system amyloidosis	5.97e-11			ABCG2,ACHE,ADGRL1,ADGRL2,ADORA2B,ADRB3,AIF1,APOBEC1,APOL2,AR,ARC,ARG1,ARMC2,ASB2,ATP1A1,BACE2,BCHE,BRCA1,CACNB2,CASP1,CASP4,CBS/LOC102724560,CCNB1,CDK1,CFB,CFL1,CHD5,CHI3L1,CHRM4,CHRNB4,CNR2,CTSD,CXCL10,CXCL16,CXCR2,CXCR4,CYP11A1,CYP39A1,CYP7B1,EIF4EBP1,EPHA4,F3,FCGR3A/FCGR3B,FLT1,GABRP,GAPDH,GBP2,GDNF,GLRX,GM2A,GSTO1,HTR7,ICAM1,IFITM3,IGFBP3,IL12B,IL12RB2,IL1B,IL6R,ITM2B,JUN,KIT,KNG1,LCN2,LRP8,L…	110
Embryonic Development,Organismal Development	Development of abdomen	6.12e-11		0.453	ADA,ADAMTS1,ALDH1A3,Aph1c,APLN,APRT,AR,ARL3,ASB4,BAK1,BCL3,BDKRB2,BGLAP,BMP2,BMP4,BMP7,CCL17,CCL19,CCR6,CCR7,CD38,CD44,CD80,CDH17,CDH4,CELA1,CNR2,COL4A4,COL4A5,CXCL14,CXCR2,CXCR4,CYP11A1,CYP27A1,CYS1,DACT2,EGR1,EHD3,EPAS1,ERG,ETV4,EXT1,FAS,FGF9,FGFR2,FLT1,FOS,FOXC1,FOXM1,FURIN,GATA3,GATA6,GCK,GDNF,GEM,GIMAP1-GIMAP5,HBEGF,HOXB4,HSD17B2,ICAM1,IL12B,IL15,IL1B,IL6R,INHBA,INHBB,IRS1,JUN,KIF3A,KIT,KITL…	109
Cancer,Organismal Injury and Abnormalities,Respiratory Disease	Nonsquamous non-small cell lung carcinoma	6.14e-11		-0.464	ABCA5,ABCC3,ABCC5,ABHD3,ADAMTS14,ADCY1,ADGRL2,ADGRV1,ADH1C,AGFG2,ALDH1A3,ALOX12,ALPK1,ANLN,APOBEC3B,AR,ARL4C,ARMCX1,ATP6V1C2,AURKA,AURKB,B3GNT3,B4GALNT2,BACE2,BARD1,BASP1,BCHE,BCL2L15,BIN2,BLK,BRCA1,BRD9,BUB1,BUB1B,C11orf65,C4orf47,CACNA1E,CAPG,CCNA2,CCNB1,CCNB2,CCNE1,CD274,CD44,CD6,CDC20,CDCA2,CDCA5,CDH4,CDK1,CDKN3,CEMIP,CENPE,CEP78,CFAP69,CHD5,CILP,CIT,CKS1B,CKS2,CLDN23,CLDN3,CLSPN,COL19A1,COL2…	273
Cancer,Organismal Injury and Abnormalities,Respiratory Disease	Lung adenocarcinoma	6.23e-11		-0.464	ABCA5,ABCC3,ABCC5,ABHD3,ADAMTS14,ADCY1,ADGRL2,ADGRV1,ADH1C,AGFG2,ALDH1A3,ALOX12,ALPK1,ANLN,APOBEC3B,AR,ARL4C,ARMCX1,ATP6V1C2,AURKA,AURKB,B3GNT3,B4GALNT2,BACE2,BARD1,BASP1,BCHE,BCL2L15,BIN2,BLK,BRCA1,BRD9,BUB1,BUB1B,C11orf65,C4orf47,CACNA1E,CAPG,CCNA2,CCNB1,CCNB2,CCNE1,CD274,CD44,CD6,CDC20,CDCA2,CDCA5,CDH4,CDK1,CDKN3,CEMIP,CENPE,CEP78,CFAP69,CHD5,CILP,CIT,CKS1B,CKS2,CLDN23,CLDN3,CLSPN,COL19A1,COL2…	272
Hematological System Development and Function,Immune Cell Trafficking,Inflammatory Response,Tissue Development	Accumulation of granulocytes	6.25e-11		1.921	ADGRE5,AGRP,ALOX5,BCL2A1,CCL17,Ccl2,Ccl7,CD44,CTSC,CXCL10,Cxcl9,EDN1,EGLN1,EGR1,F3,FCGR3A/FCGR3B,FGFR2,GNAQ,HDC,IL18,IL1B,IL33,ITGA5,LCN2,MAP3K8,MMP9,POSTN,S100A8,S100A9,SLPI,THBD,TNF	32
Organismal Injury and Abnormalities,Reproductive System Disease	Abnormality of endometrium	6.39e-11			ABCA4,ABCA5,ABCG2,ABLIM3,ABTB2,ACACB,ACAD10,ACSL6,ACSS2,ADAMTS1,ADAMTS14,ADAMTSL4,ADCY1,ADCY6,ADD2,ADD3,ADGRG2,ADGRG7,ADGRV1,AFF3,AHCY,ALOX5,ALPK1,ANKRD24,ANKRD55,ANKRD6,ANO1,AP1S2,APOBEC3B,APOL2,AR,ARHGAP22,ARHGAP24,ARHGEF28,ARMC2,ARMCX1,ARVCF,ASB4,ATP13A5,ATP6V1B1,AURKA,AVPR1A,AWAT2,B3GNT3,B4GALT4,BASP1,BMP7,BNIP3,BRCA1,BUB1,BUB1B,C10orf90,C12orf29,C3AR1,CA2,CA8,CACNA1E,CACNB2,CAMK1,CAPG,CAPN2,…	561
Endocrine System Disorders,Gastrointestinal Disease,Organismal Injury and Abnormalities	Pancreatic lesion	6.47e-11		-0.507	ABCC3,ABCG2,ABTB2,ACACB,ACOXL,ADAD2,ADAMTS1,ADCY1,ADGRA2,ADGRG2,ADGRG7,ADGRL2,ADGRV1,AFF3,AIM2,ALDH3A1,ALOX12,ALPK1,ANKRD24,ANKRD6,ANO1,ANO10,AR,ARHGAP22,ARMC2,ATP13A5,B4GALNT1,BACE2,BARD1,BCHE,BIN2,BIRC5,BLK,BLTP3B,BMP2,BMP4,BMP7,BNIP3,BRCA1,BRD9,BUB1B,C10orf90,CACNA1E,CAPN2,CAPRIN2,CASP1,CASP4,CASQ1,CCDC149,CCDC183,CCDC62,CCL17,CCL19,Ccl2,CCL20,CCL22,CCR1,CCR7,CD274,CD44,CD7,CDC20,CDH3,CDH4,CEL…	380
Embryonic Development,Hematological System Development and Function,Lymphoid Tissue Structure and Development,Organ Development,Organismal Development,Tissue Development	Formation of lymphoid organ	6.49e-11		1.865	ADA,Aldh1a7,BCL3,BHLHE40,BIRC5,BMP4,BRCA1,CCL19,CCNB2,CCR6,CCR7,CD3E,CD5,CD80,CDH17,CNR2,CXCR4,EGLN1,EGR1,EGR2,FAS,FCAMR,FOSB,GATA2,GATA3,GCSAM,HOXA3,HOXB4,ICOS,IKZF3,IL12B,IL15,IL21R,IL27RA,IL4R,IRF1,IRF4,KIT,KLHL6,LGALS9B,LMO4,MAP3K14,NFKB2,PRKCZ,RAC3,RIPK3,SATB1,SCARF1,SEMA4D,SLC46A2,STAT1,TAL1,TNF,TNFRSF11B,TNFRSF1B,TNFRSF21,TNFSF13,TNFSF15,VEGFA	59
Lymphoid Tissue Structure and Development,Tissue Morphology	Quantity of lymphoid tissue	6.52e-11		-0.095	ARG1,BAK1,BCL2A1,BCL3,BHLHE40,CCNB2,CCR6,CCR7,CD200,CD247,CD274,CD3E,CD44,CD5,Cd59a,CD7,CD80,CD8A,CD8B,CDH17,CNR2,CTSD,CXCR4,EGR2,EPHA4,FAS,FCAMR,FOS,FOSB,FOXP3,GATA2,GCSAM,GIMAP1,GIMAP1-GIMAP5,HOXA3,ICOS,IKZF2,IKZF3,IL12B,IRF1,ITPKB,KIT,KITLG,KLHL6,LAIR1,LCN2,MAD2L1,MAP3K14,MAP3K8,MFGE8,MYBL2,NFKB2,NPY,NPY1R,PLCG2,PPARD,PRKCQ,PRKCZ,RAC3,RHOF,RIPK3,RNASEL,RUNX1,S1PR3,SATB1,SLC22A5,STAT1,TAL1,TNF,…	76
Cell Death and Survival,Organismal Injury and Abnormalities,Renal and Urological Disease	Cell death of kidney cell lines	6.55e-11		0.107	ABCG2,AIFM3,APOBEC3B,AR,BAK1,BCL2A1,BCL2L14,BIRC5,BNIP3,BRCA1,CASP1,CASP4,CCNB1,CD44,DPM3,EPHB2,F3,F7,FAS,FLT1,FOS,GAPDH,GLS,GNAQ,GPR37,GSTM5,HK2,IER3,IGFBP3,IPPK,IRF1,IRS1,LDHA,LGALS12,MAP3K8,MELK,MLKL,MYOC,MZB1,NGFR,NLRP3,NOL3,Nrg1,NTRK1,PEA15,PLA2G4A,Pmaip1,PPARD,PRMT2,RAD51,RGMB,RGS16,RGS4,RIPK3,RNF13,SERPINE1,SLC25A38,STRA6,TNF,TNFRSF1B,TP73,TRAF1,VEGFA,VOPP1	64
Cancer,Organismal Injury and Abnormalities,Reproductive System Disease	Endometrial cancer	7.13e-11			ABCA4,ABCA5,ABCG2,ABLIM3,ABTB2,ACACB,ACAD10,ACSL6,ACSS2,ADAMTS1,ADAMTS14,ADAMTSL4,ADCY1,ADCY6,ADD2,ADD3,ADGRG2,ADGRG7,ADGRV1,AFF3,AHCY,ALOX5,ALPK1,ANKRD24,ANKRD55,ANKRD6,AP1S2,APOBEC3B,APOL2,AR,ARHGAP22,ARHGAP24,ARHGEF28,ARMC2,ARMCX1,ARVCF,ASB4,ATP13A5,ATP6V1B1,AURKA,AVPR1A,AWAT2,B3GNT3,B4GALT4,BASP1,BMP7,BNIP3,BRCA1,BUB1,BUB1B,C10orf90,C12orf29,C3AR1,CA2,CA8,CACNA1E,CACNB2,CAMK1,CAPG,CAPN2,CAPRI…	558
Inflammatory Disease,Ophthalmic Disease,Organismal Injury and Abnormalities	Ophthalmia	7.3e-11		-1.764	ADA,ADRB3,ALOX5,CA12,CA2,CA9,CD200,CHRM4,CSF2RB,CST6,CSTB,CXCR2,FGFR2,FOXP3,GABRP,GLB1,ICAM1,IL12B,IL15,IL1B,IL27RA,IMPDH1,JUN,KCNMA1,NFKBIZ,NLRP3,PDE7A,PPARA,PPP3CC,S100A8,SIGMAR1,SOCS5,STAT1,SYNE1,THBS1,TNF,TNFRSF1B,TOP2A,TP73,TRAF5,VEGFA	41
Cancer,Endocrine System Disorders,Organismal Injury and Abnormalities,Reproductive System Disease	Ovarian carcinoma	7.5e-11			ABCA4,ABCC3,ABCG4,ABHD12B,ACAD10,ADCY1,ADD2,ADGRG1,ADGRG7,ADGRV1,AFF3,AIF1,AMPD2,ANKRD24,ANKRD55,ANLN,ANXA8/ANXA8L1,AR,ARHGEF28,ARL4C,ASB4,ATP13A5,ATP1A1,AURKB,BARD1,BCL3,BDH1,BIRC5,BRCA1,BUB1,C4orf47,CA8,CACNA1E,CAPN12,CBS/LOC102724560,CCDC113,CCR6,CD274,CD44,CDH4,CDHR1,CHD5,CKAP4,CLDN3,COL20A1,COL4A4,COL4A6,COL6A5,CPOX,CSF2RB,CSF3R,CTNND2,CUZD1,CXCR2,CYP11A1,CYP4F3,DGKI,DIO2,DISP1,DNAH11,DNM3,D…	238
Gastrointestinal Disease,Organismal Injury and Abnormalities	Benign oral disorder	7.98e-11			ACSS2,ADGRG1,ADRB3,ALAD,AR,BARX2,BMP2,BMP4,BMP7,BRCA1,C15orf48,CBS/LOC102724560,CCL19,Ccl2,CCL20,CCL22,Ccl7,CCNE1,CCR5,CCR7,CD247,CD44,CD6,CD8A,CENPN,CHRM4,CLSPN,CSF3R,CTSC,CXCL10,CXCR4,DISP1,DSN1,E2F2,E2F7,EDN1,EGR1,EGR2,ELF3,EPHA4,EPHB2,ESCO2,EXO1,F3,F7,FAS,FCER1A,FCGR3A/FCGR3B,FGF9,FGFR2,GABRP,GBP2,GIMAP6,GSTM1,HOXA3,IER3,IFITM3,IL12B,IL18,IL1B,IL1R2,IL4R,IL6R,IRF1,KITLG,KNSTRN,LRRC32,MAOB,MCM…	103
Neurological Disease,Organismal Injury and Abnormalities,Psychological Disorders	Alzheimer disease or frontotemporal dementia	8.06e-11			ABCG2,ACHE,ADGRL1,ADGRL2,ADORA2B,ADRB3,AIF1,APOBEC1,APOL2,AR,ARC,ARG1,ARMC2,ARSA,ASB2,ATP1A1,BACE2,BCHE,BRCA1,CACNB2,CASP1,CASP4,CBS/LOC102724560,CCNB1,CDK1,CFB,CFL1,CHD5,CHI3L1,CHRM4,CHRNB4,CNR2,CTSD,CXCL10,CXCL16,CXCR2,CXCR4,CYP11A1,CYP39A1,CYP7B1,EIF4EBP1,EPHA4,F3,FCGR3A/FCGR3B,FLT1,GABRP,GAPDH,GBP2,GDNF,GLRX,GM2A,GSTO1,HTR7,ICAM1,IFITM3,IGFBP3,IL12B,IL12RB2,IL1B,IL6R,JUN,KIT,KNG1,LCN2,LRP8,LY…	111
Humoral Immune Response,Protein Synthesis	Quantity of IgG	8.08e-11		0.443	AVPR1A,BATF,BCL3,BHLHE40,C3AR1,Ccl2,CCR1,CCR4,CCR5,CCR6,CCR7,CD274,Cd59a,CD80,CDH17,CSF2RB,CXCL10,Cxcl9,FOXP3,Gpr15lg,HSD17B14,ICOS,IKZF3,IL15,IL21R,IL2RA,IL4R,IRF4,ITPKB,LAIR1,MAP3K14,MAP3K8,MGAT5B,NFKB2,NOD2,NPY1R,PIGR,POU2F2,SAMSN1,SCARF1,TNF,TNFRSF13C,TNFRSF1B,TNFRSF21,TNFRSF9,TNFSF13,TNFSF15,TRAF5,ZC3H12A	49
Cellular Development,Cellular Growth and Proliferation	Cell proliferation of breast cancer cell lines	8.12e-11	Increased	2.334	ADAMTS1,AHCY,AIM2,AMOTL2,AR,AURKA,BARX2,BDKRB2,BIRC5,BMP4,BMP7,BRCA1,BTC,BUB1,CA9,CCNE1,Cd24a,CD274,CD44,CDCP1,CDK1,CISD1,CKS1B,CKS2,CST6,CTSD,CUZD1,CXCL10,CXCR4,DEGS2,DLGAP5,DUSP6,EIF4EBP1,ELF3,ENAH,F3,FABP5,FAS,FASN,FGFR2,FOS,FOSL1,FOXC1,FOXM1,FOXP3,GALNT6,GATA3,GLS,HBEGF,HDAC5,HK2,HPGD,IER3,IFITM3,IGFBP3,IL1B,INHBA,IRF1,IRS1,ITGA5,JUN,KITLG,KNG1,KPNA2,LDHA,LMO4,MAPK6,MELK,MTAP,NCAPD2,NQO1,Nrg1…	102
Organismal Injury and Abnormalities	Edema	8.51e-11		-0.601	ABCA5,ADORA2B,ADRB3,ADTRP,AR,ARC,ATP1A1,BDKRB2,C3AR1,CA12,CA2,CA9,CHRM4,CNR2,CXCL10,CXCR4,E2F3,ECE1,EDN1,EPCAM,ERG,F3,F7,FA2H,FLRT2,FLT1,FOXM1,FOXP3,GABRP,GATA2,GATA6,GPX2,HOXB4,HPGDS,HS3ST6,ICAM1,IL2RA,IL33,IRAK3,JUN,KIF3A,KIT,KNG1,LDHA,MAP3K8,MS4A2,NEB,NFKBIZ,NGFR,NLRP3,NOS3,NT5E,NTF3,PLA2G2D,PLA2G3,PLA2G4A,PROCR,PTGES,RYR1,S1PR3,SCNN1B,SERPINE1,SERPINI1,SLC12A5,SLC38A3,SLC39A8,SLC4A11,SOAT1,SO…	78
Cell Morphology	Morphology of blood cells	8.86e-11			ADD2,ADD3,ARSA,B4GALNT1,BAK1,BATF,BCL3,BHLHE40,BIRC5,CASP1,Ccl2,Ccl7,CCR1,CCR5,CCR6,CCR7,CD200,CD247,CD274,CD3E,CD5,CD80,CD8A,CD8B,CHI3L1,CPA3,CSF3R,CTSD,EBI3,EGR1,F3,FAS,FERMT3,FGFR2,FOXP3,GATA3,GIMAP1-GIMAP5,GNAQ,Gzmb,HDC,HSPA12A,ICAM1,IL15,IL18,IL2RA,IL31RA,IL4R,IMPDH1,IRF1,IRF4,ITPKB,KITLG,LILRB4,LY75,MMP9,MXD1,NFKB2,NFKBIZ,NGFR,NOD2,PIGR,PIM3,PLA2G2D,PLA2G3,PLCG2,Pmaip1,PRKCQ,PRKCZ,RAD54L,RI…	85
Cellular Development	Differentiation of progenitor cells	9.47e-11		1.115	ADA,ANLN,APOBEC3B,ASB2,BARX2,BCHE,BIRC5,BLK,BMP2,BMP4,C12orf29,CALR,CCL17,CCR6,Cd24a,CD3E,CD6,CD8B,CSF2RB,CSF3R,CXCL10,CXCL14,Cxcl9,DACT2,EGR1,EPHA4,ERG,ESCO2,EXT1,FAS,FGFR2,FLT1,FOSL1,FOXC1,GATA2,GATA3,GDNF,GNL3,HDAC5,HOXA3,HOXB4,Hrnr,Ifi27l2a/Ifi27l2b,IFRD1,IGFBP3,IL15,IL18,IL1B,IL23A,IL2RA,IL6R,INHBA,IRF1,ITGA2B,JUN,KIT,KITLG,LAIR1,LCN2,Marcks,MMP9,MRGPRX4,MZB1,NOL3,NR4A3,PHOSPHO1,PLCG2,PPARD,…	92
Respiratory Disease	Acute respiratory disorder	1.06e-10		0.426	ADORA2B,ADRB3,ARL4C,ASB4,ATP1A1,BCL3,C3AR1,CA12,CA2,CA9,CASP1,CCR5,CCR7,CD247,CD3E,CHRM4,CHRNB4,CIRBP,CSF2RB,CXCL10,EGR1,ELOVL5,F10,F3,FCGR3A/FCGR3B,FLT1,GABRP,GAPDH,GATA3,GLUL,GSTO1,ICAM1,IER3,IGFBP3,IL15,IL18,IL1B,IL33,IL6R,ITGA2B,KCNMA1,LCN2,MAPK6,MGLL,MXD1,NLRP3,PDE7A,PGLYRP1,RAB13,RAB31,S100A9,SCN5A,SERINC2,SERPINE1,SIGMAR1,SLC6A2,SLC7A11,SLPI,SMPDL3B,STAT1,STAT4,TAL1,TIMP1,TNF,TOP2A,TSPO,VD…	68
Organismal Injury and Abnormalities,Renal and Urological Disease	Failure of kidney	1.12e-10		0.447	ACHE,ADA,ADRB3,AGA,APRT,AR,ATP1A1,BUB1B,CACNB2,CASP1,CD274,Cd59a,CD80,CFB,CHRNB4,CYP2B6,EDN1,F10,FCGR3A/FCGR3B,FLT1,GABRP,GDNF,GSTM1,IL18,IL2RA,IMPDH1,IRF4,KCNN4,KIF3A,KNG1,LCN2,Mcpt4,MDK,MMP11,MMP9,NOS3,Nppb,NPR3,PDE7A,PPP3CC,SCN5A,SERPINE1,SLC2A1,SLC6A2,SLC7A11,SLC9A3,SOAT1,THBS1,TIMP1,TNF,TNFRSF1B,TNNT2,TOP2A,VDR,VEGFA,XDH	56
Organismal Injury and Abnormalities,Respiratory Disease	Damage of lung	1.12e-10		1.112	ADORA2B,AIM2,ATP1A1,CASP1,CCL1,Ccl2,CCR1,CCR5,CD274,CD44,CFB,CHRM4,CHRNB4,CIRBP,CXCL10,CXCR2,DIO2,EDN1,EGR1,F10,F3,FAS,FCGR3A/FCGR3B,FGFR2,FLT1,GABRP,GAPDH,ICAM1,IGFBP3,IL12B,IL15,IL18,IL1B,IL21R,IL33,IL6R,MAP3K8,MGLL,NLRP3,NT5E,PLA2G4A,PPP3CC,RSPO3,S100A8,S1PR3,SCN5A,SERINC2,SERPINB1,SERPINE1,SGK1,SLPI,STAT1,TNF,TSPO,TXN,VEGFA	56
Cell-To-Cell Signaling and Interaction,Hematological System Development and Function,Immune Cell Trafficking,Inflammatory Response	Activation of phagocytes	1.15e-10	Increased	2.659	ACHE,ADORA2B,ARG1,CALR,CASP1,CCL1,CCL17,Ccl2,CCL20,CCL22,CCR7,CD200,Cd24a,CD274,CD44,CD80,CHGA,CHI3L1,CNR2,CXCL10,CXCR2,EDN1,FAS,FCER1A,FCGR3A/FCGR3B,GDNF,ICAM1,IL15,IL18,IL18RAP,IL1B,IL23A,IL27RA,IL33,IL34,IL4R,INHBA,ITGA5,KITLG,KNG1,LCN2,LGALS9B,LILRB4,MAOB,MMP9,MRGPRX1,MRGPRX2,NOS3,NPY,NTF3,Orm1 (includes others),PFKFB3,PILRB,PLA2G2D,PLA2G3,PLA2G4A,PLCG2,PPARA,PTGES,RAC3,S100A8,S100A9,SERPINI1…	77
Metabolic Disease,Neurological Disease,Organismal Injury and Abnormalities,Psychological Disorders	Alzheimer disease	1.18e-10			ABCG2,ACHE,ADGRL1,ADGRL2,ADORA2B,ADRB3,AIF1,APOBEC1,APOL2,AR,ARC,ARG1,ARMC2,ASB2,ATP1A1,BACE2,BCHE,BRCA1,CACNB2,CASP1,CASP4,CBS/LOC102724560,CCNB1,CDK1,CFB,CFL1,CHD5,CHI3L1,CHRM4,CHRNB4,CNR2,CTSD,CXCL10,CXCL16,CXCR2,CXCR4,CYP11A1,CYP39A1,CYP7B1,EIF4EBP1,EPHA4,F3,FCGR3A/FCGR3B,FLT1,GABRP,GAPDH,GBP2,GDNF,GLRX,GM2A,GSTO1,HTR7,ICAM1,IFITM3,IGFBP3,IL12B,IL12RB2,IL1B,IL6R,JUN,KIT,KNG1,LCN2,LRP8,LY75,MA…	109
Cardiovascular System Development and Function	Vascularization	1.26e-10		0.973	ABCA4,ADAMTS1,ALOX12,B4GALNT1,BMP2,C3AR1,CBS/LOC102724560,Ccl2,CCR5,CD44,Cd59a,CD82,CFB,CLIC4,CXCR2,CXCR4,EPAS1,EPHB2,F3,FGF9,FGFR2,FLT1,FOS,GAS6,GIMAP1-GIMAP5,GPR4,HMMR,ICAM1,IGFBP3,IL12RB2,IL18,IL1B,INHBA,IRS1,KIT,KNG1,MDK,MFGE8,MMP9,NDP,NGFR,NOS3,NPY,PLA2G4A,PPARD,RGS2,RIPK3,S1PR3,SERPINE1,THBS1,TIMP1,TNF,TP73,VEGFA	54
Hematological Disease	Toxemia	1.27e-10	Increased	2.05	ADA,ADRB3,BDKRB2,C3AR1,CASP1,CASP4,CCR4,CCR5,CLIC4,CXCL10,Cxcl9,F3,FCGR3A/FCGR3B,ICAM1,IL18,IL6R,MAP3K8,MGLL,NFKBID,NLRP3,NOD2,NOX4,NSMAF,PDE7A,S100A9,S1PR3,SERPINE1,SLC2A1,STAT1,STAT4,TNF,TNFRSF1B,VDR,ZBTB20	34
Cancer,Endocrine System Disorders,Organismal Injury and Abnormalities,Reproductive System Disease	Development of gonadal tumor	1.3e-10			ABCA4,ABCC3,ABCG4,ABHD12B,ACAD10,ADCY1,ADD2,ADGRG1,ADGRG7,ADGRV1,AFF3,AIF1,AMPD2,ANKRD24,ANKRD55,ANLN,ANXA8/ANXA8L1,AR,ARHGEF28,ARL4C,ASB4,ATP13A5,ATP1A1,AURKB,BARD1,BCL3,BDH1,BRCA1,BUB1,C4orf47,CA8,CACNA1E,CAPN12,CBS/LOC102724560,CCDC113,CCR6,CD274,CD44,CDH4,CDHR1,CKAP4,CLDN3,COL20A1,COL4A4,COL4A6,COL6A5,CPOX,CSF2RB,CSF3R,CTNND2,CUL9,CUZD1,CXCR2,CYP11A1,CYP4F3,DGKI,DIO2,DISP1,DNAH11,DNM3,DPP6,E2…	228
Cell-To-Cell Signaling and Interaction	Binding of tumor cell lines	1.38e-10		1.764	ADD3,ADGRG1,AR,B4GALNT2,BMP7,CASP14,Ccl2,CCR5,Cd24a,CD274,CD44,CD80,CD82,CDCP1,CDH17,CDH3,CST6,CXCL10,CXCR2,CXCR4,CYP2J2,DBF4,EGR1,EPCAM,EXT1,F10,F3,F7,FAS,FERMT3,FGFR2,FOS,FOXM1,FUT1,GAL3ST1,GALNT6,GAS6,GATA3,GLRX,HMMR,HS3ST3B1,HS6ST2,ICAM1,ICOS,IFITM3,IGFBP3,IL18,IL1B,IL1R2,IL27RA,IL6R,INHBB,IRS1,ITGA5,JUN,KITLG,KNG1,MAD2L1,MAP3K8,NEU3,NOS3,NOX4,PARVA,PHLDA1,PIGR,PKM,PPARD,PTPRZ1,RNASEL,SEMA3F,…	83
Cell-To-Cell Signaling and Interaction,Cellular Movement,Hematological System Development and Function,Immune Cell Trafficking,Inflammatory Response	Recruitment of neutrophils	1.39e-10	Increased	3.284	ALOX5,BCL3,C3AR1,CAMK1,CASP1,CCL19,Ccl2,CCL20,CCL22,Ccl7,CCR1,CCR7,CD274,CD44,CD8A,CD99L2,CHI3L1,CTSC,CXCL10,CXCR2,EDN1,EPAS1,FCGR3A/FCGR3B,FERMT3,GLRX,ICAM1,IL18,IL1B,IL33,IL6R,LCN2,MAP3K8,Mcpt4,MDK,MMP9,MRGPRX1,NLRP3,NOD2,PPIF,PRKCQ,PRMT2,S100A8,SERPINE1,SLPI,TNF,XDH	46
Cell-To-Cell Signaling and Interaction,Cellular Growth and Proliferation	Stimulation of cells	1.46e-10		0.866	ACHE,ARG1,BMP2,BMP4,CASP1,CASP4,CCL19,CCL20,CCL22,CCNA2,Cd24a,CD274,CD3E,CD5,CD80,CD82,CD8A,CXCL10,EDN1,EFNB3,FAS,FOS,GCK,GDNF,HBEGF,ICOS,IGFBP3,IL12B,IL15,IL18,IL18R1,IL1B,IL23A,IL27RA,IL33,IL4R,INHBA,KCNIP2,KCNS1,KITLG,KLRC1,KNG1,KRT17,LCN2,LILRB4,MAP3K8,MBP,MESP1,MYBL2,NGFR,NOD2,NPTX1,NPY,PTGES,RBFOX1,THBS1,TLR1,TNF,TNFRSF13C,TNFRSF1B,TNFRSF9,TNFSF13,TNFSF15,VEGFA,XDH	65
Cancer,Organismal Injury and Abnormalities	Squamous-cell carcinoma	1.55e-10		0.383	AADAC,ABCA4,ABCC3,ABCC5,ABCG4,ABHD15,ABLIM3,ABTB2,ACHE,ACOXL,ACSL6,ACSS2,ADAD2,ADAMTS14,ADCY1,ADD3,ADGRE5,ADGRG7,ADGRL1,ADGRL2,ADGRV1,AFF3,AGA,ALAD,ALOX5,ALPK1,ANKRD24,ANLN,ANO1,APOBEC3B,AR,ARC,ARMCX1,ART4,ARVCF,ASAP3,ATP13A4,ATP1A1,ATP6V0E2,AURKA,AUTS2,AVPR1A,BARD1,BARX2,BDKRB2,BIN2,BIRC5,BLK,BLTP3B,BMP2,BMP4,BRCA1,BRD9,BUB1B,C10orf90,C11orf65,CA2,CA9,CACNA1E,CAPN12,CAPN2,CCDC126,Ccl27a,CCNE1,CC…	490
Cell-To-Cell Signaling and Interaction,Cellular Movement,Hematological System Development and Function,Immune Cell Trafficking,Inflammatory Response	Recruitment of phagocytes	1.63e-10	Increased	3.546	ALOX5,BCL3,C3AR1,CAMK1,CASP1,CCL19,Ccl2,CCL20,CCL22,Ccl7,CCR1,CCR5,CCR7,CD274,CD44,CD8A,CD99L2,CHI3L1,CTSC,CXCL10,CXCR2,EDN1,EPAS1,F3,FCGR3A/FCGR3B,FERMT3,FLT1,FUT8,GLRX,GPR132,HBEGF,ICAM1,IL18,IL1B,IL2RA,IL33,IL6R,LCN2,MAP3K8,Mcpt4,MDK,MMP9,MRGPRX1,NLRP3,NOD2,NOS3,PPIF,PRKCQ,PRMT2,S100A8,SERPINE1,SLPI,THBS1,TNF,TNFRSF1B,VDR,XDH	57
Neurological Disease,Organismal Injury and Abnormalities	Progressive encephalopathy	1.7e-10		-0.152	ABCG2,ACER3,ACHE,ADAMTS1,ADGRL1,ADGRL2,ADH1C,ADORA2B,ADRB3,AIF1,AP1S2,APOBEC1,APOL2,AR,ARC,ARG1,ARMC2,ARSA,ASB2,ATP1A1,BACE2,BCHE,BRCA1,CACNB2,CAPN2,CASP1,CASP4,CBS/LOC102724560,CCNB1,CDK1,CFB,CFL1,CHD5,CHGA,CHI3L1,CHRM4,CHRNB4,CNR2,CSF3R,CSTB,CTSD,CXCL10,CXCL16,CXCR2,CXCR4,CYP11A1,CYP39A1,CYP7B1,DAB1,DMPK,DNAJC6,DPP6,EGLN1,EGR2,EIF4EBP1,ELOVL7,ENO2,ENO3,EPHA4,F3,FAM149A,FAS,FASN,FBP2,FCGR3A/FCGR…	163
Hematological System Development and Function,Hematopoiesis,Tissue Morphology	Quantity of hematopoietic cells	1.71e-10		0.265	ADD2,ADD3,ADRB3,AURKA,BAK1,BCL3,BHLHE40,BIRC5,BLK,CCNB2,CCR6,CCR7,CD247,Cd24a,CD3E,CD44,CD5,Cd59a,CD7,CD80,CD8A,CD8B,CDH17,CSF3R,CTSD,CXCR4,EGLN1,EPAS1,EPHA4,FAS,FOS,FOSB,FOXP3,GIMAP1,GIMAP1-GIMAP5,HOXA3,HOXB4,IKZF3,IL12B,IL15,IL21R,IL33,INHBA,IRF1,IRF4,ITGA2B,ITPKB,ITPR3,KEL,KIT,KITLG,LAIR1,LCN2,LMO4,MAD2L1,MAP3K14,MAP3K8,MGAT5B,MXD1,MYBL2,MZB1,NFKB2,NPY,NPY1R,NQO1,PHOSPHO1,PIM3,PLCG2,PPARD,PRKC…	88
Cancer,Endocrine System Disorders,Organismal Injury and Abnormalities,Reproductive System Disease	Development of ovarian tumor	1.71e-10			ABCA4,ABCC3,ABCG4,ABHD12B,ACAD10,ADCY1,ADD2,ADGRG1,ADGRG7,ADGRV1,AFF3,AIF1,AMPD2,ANKRD24,ANKRD55,ANLN,ANXA8/ANXA8L1,AR,ARHGEF28,ARL4C,ASB4,ATP13A5,ATP1A1,AURKB,BARD1,BCL3,BDH1,BRCA1,BUB1,C4orf47,CA8,CACNA1E,CAPN12,CBS/LOC102724560,CCDC113,CCR6,CD274,CD44,CDH4,CDHR1,CKAP4,CLDN3,COL20A1,COL4A4,COL4A6,COL6A5,CPOX,CSF2RB,CSF3R,CTNND2,CUL9,CUZD1,CXCR2,CYP11A1,CYP4F3,DGKI,DIO2,DISP1,DNAH11,DNM3,DPP6,E2…	227
