# Supplementary material for: The Loss of PPARγ Expression and Signaling Is a Key Feature of Cutaneous Actinic Disease and Squamous Cell Carcinoma: Association with Tumor Stromal Inflammation
Source: Cells. 2024 Aug 15;13(16):1356. doi: 10.3390/cells13161356 (PMC11352891; doi:10.3390/cells13161356)
Supplement: Supplementary file 1 [file cells-13-01356-s001.zip › Table S2 scRNAseq DEGs.xlsx]

## Sheet: Table S1 scRNAseq DEG
Table S2: Full list of DEGs from the single cell RNA sequencing
FeatureID	FeatureName	Pparg-/-epi Average	Pparg-/-epi Log2 Fold Change	Pparg-/-epi P-Value	WT Average	WT Log2 Fold Change	WT P-Value
ENSMUSG00000026822	Lcn2	2.01483	8.62127	1.25e-114	0.00502546	-8.62127	1.25e-114
ENSMUSG00000071561	Cstdc5	3.00717	8.25147	1.84e-95	0.00977681	-8.25147	1.84e-95
ENSMUSG00000056054	S100a8	10.3821	8.12507	3.19e-115	0.037097	-8.12507	3.19e-115
ENSMUSG00000022651	Retnlg	1.18681	7.99266	1.33e-92	0.0045686	-7.99266	1.33e-92
ENSMUSG00000056071	S100a9	15.97	7.89754	2.06e-112	0.0668843	-7.89754	2.06e-112
ENSMUSG00000028364	Tnc	4.99614	7.60946	2.68e-111	0.0254928	-7.60946	2.68e-111
ENSMUSG00000040026	Saa3	24.2067	7.56817	7.32e-99	0.127464	-7.56817	7.32e-99
ENSMUSG00000031722	Hp	2.13081	7.39042	3.36e-101	0.0126093	-7.39042	3.36e-101
ENSMUSG00000029304	Spp1	3.8677	6.9182	4.58e-86	0.0318888	-6.9182	4.58e-86
ENSMUSG00000054905	Stfa3	1.36748	5.97469	6.6e-71	0.0216552	-5.97469	6.6e-71
ENSMUSG00000001131	Timp1	10.0911	4.47477	1.59e-56	0.453754	-4.47477	1.59e-56
ENSMUSG00000041324	Inhba	1.14088	4.42825	7.62e-45	0.0529044	-4.42825	7.62e-45
ENSMUSG00000068196	Col8a1	1.46543	4.22279	4.72e-50	0.0783972	-4.22279	4.72e-50
ENSMUSG00000058354	Krt6a	1.85935	4.09118	1.31e-38	0.109007	-4.09118	1.31e-38
ENSMUSG00000025491	Ifitm1	1.17896	3.73815	1.46e-36	0.0882654	-3.73815	1.46e-36
ENSMUSG00000053797	Krt16	1.36024	3.66956	2.1e-21	0.106814	-3.66956	2.1e-21
ENSMUSG00000032332	Col12a1	2.42263	3.45971	2.62e-38	0.220115	-3.45971	2.62e-38
ENSMUSG00000029371	Cxcl5	2.77952	3.30407	1.25e-31	0.281335	-3.30407	1.25e-31
ENSMUSG00000031375	Bgn	13.6316	3.27954	4.11e-36	1.40375	-3.27954	4.11e-36
ENSMUSG00000021702	Thbs4	1.39756	3.2223	2.04e-26	0.149667	-3.2223	2.04e-26
ENSMUSG00000037411	Serpine1	1.94697	3.05614	2.72e-31	0.234004	-3.05614	2.72e-31
ENSMUSG00000021091	Serpina3n	2.68338	2.89072	1.24e-28	0.361742	-2.89072	1.24e-28
ENSMUSG00000054196	Cthrc1	1.83869	2.80529	1.66e-26	0.262969	-2.80529	1.66e-26
ENSMUSG00000015143	Actn1	1.11773	2.6449	5.18e-25	0.178632	-2.6449	5.18e-25
ENSMUSG00000024846	Cst6	4.50284	2.62913	5.57e-12	0.727778	-2.62913	5.57e-12
ENSMUSG00000004098	Col5a3	5.17327	2.29578	1.45e-19	1.05352	-2.29578	1.45e-19
ENSMUSG00000061397	Krt79	4.41258	2.2313	4.89e-16	0.93967	-2.2313	4.89e-16
ENSMUSG00000058914	C1qtnf3	1.13063	2.21846	9.63e-17	0.242867	-2.21846	9.63e-17
ENSMUSG00000030218	Mgp	3.21981	2.17659	1.72e-14	0.712154	-2.17659	1.72e-14
ENSMUSG00000028464	Tpm2	1.75122	2.13655	2.15e-15	0.398199	-2.13655	2.15e-15
ENSMUSG00000046402	Rbp1	1.61911	2.08078	2.16e-16	0.382666	-2.08078	2.16e-16
ENSMUSG00000032011	Thy1	2.56559	2.06558	2.26e-16	0.612832	-2.06558	2.26e-16
ENSMUSG00000027533	Fabp5	3.82668	2.05368	6.78e-14	0.92167	-2.05368	6.78e-14
ENSMUSG00000061353	Cxcl12	3.19614	2.0533	6.71e-16	0.769992	-2.0533	6.71e-16
ENSMUSG00000002289	Angptl4	1.50864	1.98436	4.34e-15	0.381204	-1.98436	4.34e-15
ENSMUSG00000025355	Mmp19	1.28152	1.94296	1.39e-13	0.333234	-1.94296	1.39e-13
ENSMUSG00000035783	Acta2	1.49167	1.92882	8.45e-10	0.391712	-1.92882	8.45e-10
ENSMUSG00000064080	Fbln2	5.83291	1.91519	2.48e-14	1.54647	-1.91519	2.48e-14
ENSMUSG00000035557	Krt17	10.1377	1.81706	4.78e-12	2.87703	-1.81706	4.78e-12
ENSMUSG00000050756	Defb6	3.30939	1.77137	2.38e-10	0.969366	-1.77137	2.38e-10
ENSMUSG00000072941	Sod3	2.01875	1.76943	2.03e-12	0.592091	-1.76943	2.03e-12
ENSMUSG00000036256	Igfbp7	6.88557	1.72672	8.18e-12	2.08036	-1.72672	8.18e-12
ENSMUSG00000027800	Tm4sf1	1.17406	1.71545	4.07e-11	0.357447	-1.71545	4.07e-11
ENSMUSG00000063524	Eno1	1.56142	1.71543	7.66e-12	0.475409	-1.71543	7.66e-12
ENSMUSG00000058773	Hist1h1b	1.18741	1.71053	2.96e-10	0.362747	-1.71053	2.96e-10
ENSMUSG00000060143	Gm10076	4.48896	1.65312	3.44e-11	1.42723	-1.65312	3.44e-11
ENSMUSG00000016024	Lbp	3.05686	1.64751	8.37e-11	0.975671	-1.64751	8.37e-11
ENSMUSG00000006014	Prg4	2.0735	1.64189	1.97e-10	0.664366	-1.64189	1.97e-10
ENSMUSG00000021998	Lcp1	1.33814	1.63733	1.17e-10	0.430088	-1.63733	1.17e-10
ENSMUSG00000009687	Fxyd5	3.47114	1.60221	2.03e-10	1.14325	-1.60221	2.03e-10
ENSMUSG00000001020	S100a4	7.59408	1.55955	6.82e-10	2.57633	-1.55955	6.82e-10
ENSMUSG00000074622	Mafb	1.80091	1.54048	2.27e-09	0.619046	-1.54048	2.27e-09
ENSMUSG00000040152	Thbs1	4.38528	1.53145	2.47e-09	1.51696	-1.53145	2.47e-09
ENSMUSG00000042436	Mfap4	1.80046	1.49836	1.96e-08	0.637229	-1.49836	1.96e-08
ENSMUSG00000068220	Lgals1	14.94	1.49223	2.82e-09	5.31063	-1.49223	2.82e-09
ENSMUSG00000021614	Vcan	3.56012	1.48915	3.72e-09	1.26815	-1.48915	3.72e-09
ENSMUSG00000091971	Hspa1a	8.23895	1.4806	5.23e-09	2.95232	-1.4806	5.23e-09
ENSMUSG00000042254	Cilp	1.90806	1.46419	3.99e-08	0.691504	-1.46419	3.99e-08
ENSMUSG00000027750	Postn	12.283	1.45584	8.78e-09	4.47769	-1.45584	8.78e-09
ENSMUSG00000024501	Dpysl3	1.58253	1.42424	1.83e-08	0.589624	-1.42424	1.83e-08
ENSMUSG00000062070	Pgk1	2.3534	1.42389	1.66e-08	0.87708	-1.42389	1.66e-08
ENSMUSG00000023367	Tmem176a	1.10936	1.38287	6.63e-08	0.425337	-1.38287	6.63e-08
ENSMUSG00000022952	Runx1	1.7985	1.37146	6.24e-08	0.695067	-1.37146	6.24e-08
ENSMUSG00000027398	Il1b	1.79691	1.37133	3.78e-07	0.694519	-1.37133	3.78e-07
ENSMUSG00000048126	Col6a3	7.42736	1.34089	1.25e-07	2.93213	-1.34089	1.25e-07
ENSMUSG00000029810	Tmem176b	1.39153	1.33792	1.59e-07	0.550425	-1.33792	1.59e-07
ENSMUSG00000032294	Pkm	3.77774	1.32458	1.63e-07	1.50828	-1.32458	1.63e-07
ENSMUSG00000030077	Chl1	1.36951	1.32452	2.36e-07	0.54677	-1.32452	2.36e-07
ENSMUSG00000063229	Ldha	4.07039	1.20851	2.14e-06	1.76129	-1.20851	2.14e-06
ENSMUSG00000090231	Cfb	2.00096	1.20692	2.83e-06	0.866755	-1.20692	2.83e-06
ENSMUSG00000027848	Olfml3	1.06133	1.18563	4.48e-06	0.466546	-1.18563	4.48e-06
ENSMUSG00000030560	Ctsc	1.27692	1.17914	6.04e-06	0.563857	-1.17914	6.04e-06
ENSMUSG00000029657	Hsph1	1.6927	1.17238	5.7e-06	0.750987	-1.17238	5.7e-06
ENSMUSG00000031503	Col4a2	1.12618	1.15195	9.04e-06	0.506749	-1.15195	9.04e-06
ENSMUSG00000090877	Hspa1b	9.16561	1.14951	8.48e-06	4.13166	-1.14951	8.48e-06
ENSMUSG00000037601	Nme1	2.69831	1.13598	9.6e-06	1.22777	-1.13598	9.6e-06
ENSMUSG00000027797	Dclk1	1.3576	1.10333	2.1e-05	0.631838	-1.10333	2.1e-05
ENSMUSG00000043336	Filip1l	1.18839	1.10262	2.22e-05	0.553349	-1.10262	2.22e-05
ENSMUSG00000076431	Sox4	1.41581	1.08732	3.4e-05	0.666285	-1.08732	3.4e-05
ENSMUSG00000026360	Rgs2	1.3769	1.08581	4.72e-05	0.64865	-1.08581	4.72e-05
ENSMUSG00000002900	Lamb1	1.17142	1.08474	3.04e-05	0.552253	-1.08474	3.04e-05
ENSMUSG00000090137	Uba52	3.21778	1.05706	4.41e-05	1.54647	-1.05706	4.41e-05
ENSMUSG00000018171	Vmp1	1.21976	1.05669	5.15e-05	0.586334	-1.05669	5.15e-05
ENSMUSG00000028763	Hspg2	1.82941	1.05438	5.07e-05	0.880827	-1.05438	5.07e-05
ENSMUSG00000006360	Crip1	18.7166	1.03942	6.66e-05	9.10614	-1.03942	6.66e-05
ENSMUSG00000043613	Mmp3	4.53149	1.03914	0.000107679	2.20508	-1.03914	0.000107679
ENSMUSG00000031328	Flna	1.44002	1.02186	9.33e-05	0.709138	-1.02186	9.33e-05
ENSMUSG00000005087	Cd44	4.73275	1.01879	9.44e-05	2.33574	-1.01879	9.44e-05
ENSMUSG00000057666	Gapdh	9.25232	1.01176	0.000100644	4.58861	-1.01176	0.000100644
ENSMUSG00000021728	Emb	1.45955	1.00604	0.000154579	0.726682	-1.00604	0.000154579
ENSMUSG00000098178	Gm42418	267.288	0.999028	0.000128886	133.736	-0.999028	0.000128886
ENSMUSG00000023456	Tpi1	2.30258	0.998128	0.000135145	1.15275	-0.998128	0.000135145
ENSMUSG00000024909	Efemp2	1.3432	0.997977	0.000142203	0.672498	-0.997977	0.000142203
ENSMUSG00000047721	Bola2	1.15385	0.996932	0.000138439	0.578111	-0.996932	0.000138439
ENSMUSG00000031207	Msn	2.5205	0.989802	0.000154636	1.26916	-0.989802	0.000154636
ENSMUSG00000026547	Tagln2	5.67532	0.987189	0.000157573	2.86296	-0.987189	0.000157573
ENSMUSG00000025130	P4hb	3.4737	0.98312	0.00016997	1.75727	-0.98312	0.00016997
ENSMUSG00000028494	Plin2	1.2561	0.98001	0.00024683	0.636772	-0.98001	0.00024683
ENSMUSG00000022443	Myh9	2.25425	0.971759	0.000214066	1.14937	-0.971759	0.000214066
ENSMUSG00000030605	Mfge8	1.36227	0.967297	0.000496157	0.696712	-0.967297	0.000496157
ENSMUSG00000018965	Ywhah	1.52244	0.959958	0.000274878	0.782602	-0.959958	0.000274878
ENSMUSG00000014846	Tppp3	1.88167	0.957931	0.000297983	0.968635	-0.957931	0.000297983
ENSMUSG00000026728	Vim	25.6662	0.950273	0.000304172	13.2833	-0.950273	0.000304172
ENSMUSG00000050856	Atp5k	1.98211	0.943521	0.000338564	1.03059	-0.943521	0.000338564
ENSMUSG00000089847	Timm10b	1.28559	0.942401	0.000355657	0.668935	-0.942401	0.000355657
ENSMUSG00000003955	Fam162a	1.88604	0.936858	0.000395626	0.985173	-0.936858	0.000395626
ENSMUSG00000020241	Col6a2	4.96658	0.934653	0.000412628	2.59835	-0.934653	0.000412628
ENSMUSG00000011752	Pgam1	2.45648	0.934009	0.000404072	1.2857	-0.934009	0.000404072
ENSMUSG00000024810	Il33	2.96095	0.923309	0.000567667	1.56127	-0.923309	0.000567667
ENSMUSG00000025980	Hspd1	3.023	0.91845	0.000529046	1.59938	-0.91845	0.000529046
ENSMUSG00000001525	Tubb5	3.67896	0.917182	0.000544064	1.94814	-0.917182	0.000544064
ENSMUSG00000040564	Apoc1	4.10289	0.912693	0.000654516	2.17941	-0.912693	0.000654516
ENSMUSG00000022440	C1qtnf6	1.06095	0.904858	0.000705139	0.566598	-0.904858	0.000705139
ENSMUSG00000021486	Prelid1	1.76419	0.903959	0.000654217	0.942777	-0.903959	0.000654217
ENSMUSG00000000682	Cd52	3.12639	0.881444	0.00109634	1.69705	-0.881444	0.00109634
ENSMUSG00000024529	Lox	2.92822	0.880094	0.00108864	1.59097	-0.880094	0.00108864
ENSMUSG00000028843	Sh3bgrl3	4.94154	0.879415	0.000992128	2.68616	-0.879415	0.000992128
ENSMUSG00000038991	Txndc5	1.18085	0.876878	0.00105089	0.642985	-0.876878	0.00105089
ENSMUSG00000038400	Pmepa1	3.01215	0.873991	0.00109966	1.64351	-0.873991	0.00109966
ENSMUSG00000032366	Tpm1	2.22107	0.864877	0.00152955	1.21954	-0.864877	0.00152955
ENSMUSG00000046841	Ckap4	2.70909	0.858139	0.00136619	1.49448	-0.858139	0.00136619
ENSMUSG00000033685	Ucp2	1.68539	0.849409	0.00162117	0.935376	-0.849409	0.00162117
ENSMUSG00000031799	Tpm4	3.87629	0.848564	0.00153941	2.15263	-0.848564	0.00153941
ENSMUSG00000058056	Palld	1.25158	0.840315	0.00193243	0.698996	-0.840315	0.00193243
ENSMUSG00000021190	Lgmn	1.48013	0.834917	0.00245713	0.82975	-0.834917	0.00245713
ENSMUSG00000038642	Ctss	1.55539	0.827338	0.00284454	0.876532	-0.827338	0.00284454
ENSMUSG00000044894	Uqcrq	3.38186	0.815324	0.00251186	1.92183	-0.815324	0.00251186
ENSMUSG00000022094	Slc39a14	1.17874	0.805841	0.00317402	0.674234	-0.805841	0.00317402
ENSMUSG00000034807	Colgalt1	1.29041	0.802656	0.00318107	0.739748	-0.802656	0.00318107
ENSMUSG00000016918	Sulf1	1.3438	0.789198	0.00397804	0.777576	-0.789198	0.00397804
ENSMUSG00000073676	Hspe1	5.00956	0.788875	0.00376954	2.89951	-0.788875	0.00376954
ENSMUSG00000019970	Sgk1	1.72875	0.784714	0.00440606	1.00345	-0.784714	0.00440606
ENSMUSG00000026395	Ptprc	1.19141	0.782685	0.00477012	0.692509	-0.782685	0.00477012
ENSMUSG00000018819	Lsp1	1.85475	0.776593	0.0048358	1.08267	-0.776593	0.0048358
ENSMUSG00000023087	Noct	1.00101	0.77539	0.00490721	0.584781	-0.77539	0.00490721
ENSMUSG00000029761	Cald1	5.2909	0.758512	0.00590115	3.12748	-0.758512	0.00590115
ENSMUSG00000029623	Pdap1	1.89622	0.758365	0.00579468	1.12095	-0.758365	0.00579468
ENSMUSG00000020869	Lrrc59	1.06842	0.757769	0.00598243	0.631838	-0.757769	0.00598243
ENSMUSG00000064360	mt-Nd3	4.07876	0.737683	0.00757565	2.44603	-0.737683	0.00757565
ENSMUSG00000031502	Col4a1	2.76037	0.736719	0.00827595	1.65648	-0.736719	0.00827595
ENSMUSG00000030695	Aldoa	3.87094	0.736548	0.00768368	2.32323	-0.736548	0.00768368
ENSMUSG00000038412	Higd1a	2.30974	0.736187	0.00788297	1.38657	-0.736187	0.00788297
ENSMUSG00000027962	Vcam1	1.30489	0.732977	0.00988968	0.785069	-0.732977	0.00988968
ENSMUSG00000073889	Il11ra1	3.06071	0.730672	0.00847062	1.84444	-0.730672	0.00847062
ENSMUSG00000020077	Srgn	3.87418	0.730286	0.0102823	2.33529	-0.730286	0.0102823
ENSMUSG00000005575	Ube2m	1.07694	0.725062	0.00918111	0.651483	-0.725062	0.00918111
ENSMUSG00000022587	Ly6e	3.89507	0.724504	0.00924543	2.35731	-0.724504	0.00924543
ENSMUSG00000033307	Mif	5.76965	0.715417	0.0102356	3.51389	-0.715417	0.0102356
ENSMUSG00000040385	Ppp1ca	2.1379	0.714062	0.0103974	1.30324	-0.714062	0.0103974
ENSMUSG00000070394	Tmem256	1.24758	0.710437	0.0110587	0.762408	-0.710437	0.0110587
ENSMUSG00000001119	Col6a1	6.22758	0.710399	0.0111259	3.80601	-0.710399	0.0111259
ENSMUSG00000041891	Lman1	1.8883	0.70935	0.0111527	1.15485	-0.70935	0.0111527
ENSMUSG00000046516	Cox17	1.0139	0.696047	0.0138727	0.625807	-0.696047	0.0138727
ENSMUSG00000056737	Capg	2.47594	0.687954	0.0146966	1.53688	-0.687954	0.0146966
ENSMUSG00000027408	Cpxm1	2.32302	0.687233	0.0157443	1.44267	-0.687233	0.0157443
ENSMUSG00000012422	Tmem167	1.8736	0.686477	0.0147776	1.16417	-0.686477	0.0147776
ENSMUSG00000051627	Hist1h1e	1.27955	0.685346	0.0161658	0.795668	-0.685346	0.0161658
ENSMUSG00000021290	Atp5mpl	2.08896	0.682578	0.015422	1.3015	-0.682578	0.015422
ENSMUSG00000019579	Mydgf	1.17255	0.681694	0.0158108	0.730976	-0.681694	0.0158108
ENSMUSG00000053317	Sec61b	4.9619	0.68166	0.0154623	3.09349	-0.68166	0.0154623
ENSMUSG00000001025	S100a6	39.1099	0.679163	0.0159986	24.4256	-0.679163	0.0159986
ENSMUSG00000005054	Cstb	4.54966	0.677028	0.0175386	2.8456	-0.677028	0.0175386
ENSMUSG00000030082	Sec61a1	1.08252	0.675008	0.017228	0.677981	-0.675008	0.017228
ENSMUSG00000029430	Ran	3.41232	0.673428	0.0171503	2.13957	-0.673428	0.0171503
ENSMUSG00000028832	Stmn1	1.65424	0.670316	0.0209563	1.03945	-0.670316	0.0209563
ENSMUSG00000031838	Ifi30	1.22881	0.669157	0.020111	0.772733	-0.669157	0.020111
ENSMUSG00000074457	S100a16	4.14376	0.668835	0.01822	2.60648	-0.668835	0.01822
ENSMUSG00000021270	Hsp90aa1	14.0722	0.668519	0.0185326	8.85368	-0.668519	0.0185326
ENSMUSG00000054717	Hmgb2	2.64077	0.662514	0.0208805	1.66836	-0.662514	0.0208805
ENSMUSG00000041355	Ssr2	1.70906	0.661995	0.0198429	1.08011	-0.661995	0.0198429
ENSMUSG00000026837	Col5a1	5.98568	0.661266	0.0201962	3.7849	-0.661266	0.0201962
ENSMUSG00000027422	Rrbp1	5.84822	0.658868	0.0203355	3.70413	-0.658868	0.0203355
ENSMUSG00000029622	Arpc1b	4.58752	0.657956	0.0206158	2.90746	-0.657956	0.0206158
ENSMUSG00000029066	Mrpl20	1.2745	0.654677	0.0216048	0.809556	-0.654677	0.0216048
ENSMUSG00000024740	Ddb1	1.31484	0.651596	0.0224299	0.836968	-0.651596	0.0224299
ENSMUSG00000005483	Dnajb1	3.75828	0.648643	0.0240506	2.39733	-0.648643	0.0240506
ENSMUSG00000113902	Ndufb1-ps	2.08232	0.638528	0.0258291	1.3376	-0.638528	0.0258291
ENSMUSG00000028367	Txn1	8.26361	0.62862	0.0288519	5.3449	-0.62862	0.0288519
ENSMUSG00000059534	Uqcr10	2.46455	0.625532	0.0298347	1.59746	-0.625532	0.0298347
ENSMUSG00000005732	Ranbp1	2.36502	0.621917	0.031078	1.53679	-0.621917	0.031078
ENSMUSG00000035202	Lars2	5.60127	0.619257	0.0320512	3.64648	-0.619257	0.0320512
ENSMUSG00000034349	Smc4	1.02989	0.619135	0.0344306	0.670488	-0.619135	0.0344306
ENSMUSG00000041736	Tspo	4.34765	0.614148	0.0338677	2.84039	-0.614148	0.0338677
ENSMUSG00000036372	Tmem258	1.75506	0.612831	0.0344306	1.14763	-0.612831	0.0344306
ENSMUSG00000020219	Timm13	2.02305	0.599336	0.0396813	1.33531	-0.599336	0.0396813
ENSMUSG00000070436	Serpinh1	11.6391	0.597238	0.0409235	7.69371	-0.597238	0.0409235
ENSMUSG00000029580	Actb	43.1787	0.596442	0.0407911	28.5581	-0.596442	0.0407911
ENSMUSG00000106918	Mrpl33	2.41199	0.59559	0.0414039	1.59618	-0.59559	0.0414039
ENSMUSG00000016319	Slc25a5	3.61682	0.594283	0.0418336	2.39568	-0.594283	0.0418336
ENSMUSG00000026042	Col5a2	7.19866	0.592758	0.0432521	4.77328	-0.592758	0.0432521
ENSMUSG00000022841	Ap2m1	1.2089	0.59169	0.0436239	0.802155	-0.59169	0.0436239
ENSMUSG00000014867	Surf4	1.56934	0.590757	0.0440379	1.04201	-0.590757	0.0440379
ENSMUSG00000043421	Hilpda	1.36393	0.589494	0.0504153	0.906411	-0.589494	0.0504153
ENSMUSG00000036446	Lum	5.42308	0.589343	0.0462306	3.60444	-0.589343	0.0462306
ENSMUSG00000071528	Atp5md	2.12259	0.58828	0.0449949	1.41179	-0.58828	0.0449949
ENSMUSG00000006589	Aprt	1.7985	0.586271	0.0460713	1.19789	-0.586271	0.0460713
ENSMUSG00000033938	Ndufb7	1.38067	0.57787	0.0503055	0.924959	-0.57787	0.0503055
ENSMUSG00000020163	Uqcr11	2.51869	0.577498	0.0501116	1.68782	-0.577498	0.0501116
ENSMUSG00000025351	Cd63	8.90274	0.576803	0.0505694	5.96888	-0.576803	0.0505694
ENSMUSG00000028581	Laptm5	1.32593	0.576328	0.053947	0.889233	-0.576328	0.053947
ENSMUSG00000020674	Pxdn	1.04753	0.574367	0.0533652	0.703473	-0.574367	0.0533652
ENSMUSG00000061731	Ext1	1.32178	0.573588	0.0528354	0.888136	-0.573588	0.0528354
ENSMUSG00000064370	mt-Cytb	28.1715	0.571903	0.0524278	18.952	-0.571903	0.0524278
ENSMUSG00000006057	Atp5g1	3.41089	0.571714	0.0528354	2.2949	-0.571714	0.0528354
ENSMUSG00000022261	Sdc2	1.19405	0.571063	0.0550318	0.803709	-0.571063	0.0550318
ENSMUSG00000041084	Ostc	2.46568	0.570036	0.0540548	1.66087	-0.570036	0.0540548
ENSMUSG00000007655	Cav1	1.0982	0.569629	0.0562703	0.739931	-0.569629	0.0562703
ENSMUSG00000039168	Dap	1.0654	0.569099	0.055403	0.718093	-0.569099	0.055403
ENSMUSG00000008036	Ap2s1	1.10069	0.566318	0.0564629	0.743312	-0.566318	0.0564629
ENSMUSG00000030793	Pycard	1.40194	0.565004	0.0583055	0.947619	-0.565004	0.0583055
ENSMUSG00000056201	Cfl1	4.85536	0.563565	0.0572265	3.28528	-0.563565	0.0572265
ENSMUSG00000030647	Ndufc2	1.68033	0.561013	0.0592319	1.13895	-0.561013	0.0592319
ENSMUSG00000062997	Rpl35	13.5737	0.56096	0.0583906	9.20107	-0.56096	0.0583906
ENSMUSG00000060591	Ifitm2	9.33896	0.556605	0.0625306	6.34963	-0.556605	0.0625306
ENSMUSG00000005973	Rcn1	1.3254	0.555734	0.0632122	0.901659	-0.555734	0.0632122
ENSMUSG00000041203	Trir	1.24306	0.551517	0.065283	0.848115	-0.551517	0.065283
ENSMUSG00000031231	Cox7b	3.57331	0.550273	0.0653043	2.44018	-0.550273	0.0653043
ENSMUSG00000032026	Rexo2	1.70017	0.549861	0.0662686	1.16134	-0.549861	0.0662686
ENSMUSG00000035674	Ndufa3	1.2138	0.549851	0.0662904	0.82911	-0.549851	0.0662904
ENSMUSG00000024538	Ppic	2.34096	0.549497	0.0671547	1.59947	-0.549497	0.0671547
ENSMUSG00000034205	Loxl2	3.00385	0.548984	0.0677679	2.05313	-0.548984	0.0677679
ENSMUSG00000030790	Adm	1.02536	0.548765	0.0768123	0.700915	-0.548765	0.0768123
ENSMUSG00000029632	Ndufa4	3.7993	0.545354	0.0685432	2.60337	-0.545354	0.0685432
ENSMUSG00000025809	Itgb1	3.26242	0.540626	0.0719735	2.24282	-0.540626	0.0719735
ENSMUSG00000015656	Hspa8	17.2643	0.538575	0.0731037	11.8858	-0.538575	0.0731037
ENSMUSG00000019370	Calm3	1.219	0.538011	0.074749	0.839526	-0.538011	0.074749
ENSMUSG00000078453	Abracl	1.94282	0.537704	0.0743405	1.33833	-0.537704	0.0743405
ENSMUSG00000029675	Eln	1.38135	0.536173	0.0890381	0.952554	-0.536173	0.0890381
ENSMUSG00000030579	Tyrobp	2.48423	0.534383	0.084394	1.71524	-0.534383	0.084394
ENSMUSG00000010406	Mrpl52	2.68112	0.524291	0.0838929	1.86417	-0.524291	0.0838929
ENSMUSG00000020857	Nme2	15.3412	0.521364	0.0856762	10.6885	-0.521364	0.0856762
ENSMUSG00000028333	Anp32b	2.54199	0.52007	0.0876284	1.77262	-0.52007	0.0876284
ENSMUSG00000030062	Rpn1	1.77904	0.519344	0.0885939	1.2412	-0.519344	0.0885939
ENSMUSG00000019539	Rcn3	2.37693	0.518977	0.089404	1.65877	-0.518977	0.089404
ENSMUSG00000000957	Mmp14	2.65849	0.517735	0.0902403	1.85686	-0.517735	0.0902403
ENSMUSG00000006356	Crip2	1.85897	0.517144	0.0907308	1.29894	-0.517144	0.0907308
ENSMUSG00000001175	Calm1	9.35895	0.51708	0.0893187	6.53995	-0.51708	0.0893187
ENSMUSG00000022816	Fstl1	14.9944	0.516982	0.090119	10.4787	-0.516982	0.090119
ENSMUSG00000031848	Lsm4	1.30949	0.516981	0.090119	0.915091	-0.516981	0.090119
ENSMUSG00000020022	Ndufa12	1.33422	0.516298	0.0904591	0.932817	-0.516298	0.0904591
ENSMUSG00000090553	Snrpe	2.35076	0.51626	0.0900556	1.6436	-0.51626	0.0900556
ENSMUSG00000018293	Pfn1	5.3185	0.515606	0.0903229	3.7203	-0.515606	0.0903229
ENSMUSG00000016252	Atp5e	5.93184	0.515211	0.0901626	4.15048	-0.515211	0.0901626
ENSMUSG00000078348	Sf3b5	1.44115	0.514753	0.0914406	1.00866	-0.514753	0.0914406
ENSMUSG00000032547	Ryk	1.29871	0.512997	0.0934894	0.910066	-0.512997	0.0934894
ENSMUSG00000032334	Loxl1	3.17201	0.50597	0.0999659	2.23368	-0.50597	0.0999659
ENSMUSG00000020186	Csrp2	2.25002	0.504586	0.102181	1.58594	-0.504586	0.102181
ENSMUSG00000030869	Ndufab1	1.44085	0.504034	0.100893	1.01597	-0.504034	0.100893
ENSMUSG00000054766	Set	3.06583	0.50382	0.10054	2.16214	-0.50382	0.10054
ENSMUSG00000030220	Arhgdib	1.57137	0.502526	0.104569	1.10917	-0.502526	0.104569
ENSMUSG00000027566	Psma7	2.9945	0.501476	0.102543	2.11526	-0.501476	0.102543
ENSMUSG00000018102	Hist1h2bc	1.42569	0.500895	0.108151	1.00747	-0.500895	0.108151
ENSMUSG00000019659	Ccdc12	1.19291	0.500064	0.105114	0.843455	-0.500064	0.105114
ENSMUSG00000021024	Psma6	1.1157	0.499474	0.10537	0.78918	-0.499474	0.10537
ENSMUSG00000029860	Zyx	1.1068	0.499157	0.107159	0.783058	-0.499157	0.107159
ENSMUSG00000032458	Copb2	1.47176	0.497014	0.107269	1.04283	-0.497014	0.107269
ENSMUSG00000061518	Cox5b	3.46654	0.49671	0.106722	2.45681	-0.49671	0.106722
ENSMUSG00000078974	Sec61g	4.93348	0.494088	0.109144	3.50284	-0.494088	0.109144
ENSMUSG00000036751	Cox6b1	4.27006	0.491516	0.11152	3.03721	-0.491516	0.11152
ENSMUSG00000093674	Rpl41	43.8476	0.490606	0.111938	31.2079	-0.490606	0.111938
ENSMUSG00000067847	Romo1	1.55675	0.489746	0.114229	1.10862	-0.489746	0.114229
ENSMUSG00000017778	Cox7c	5.57254	0.488997	0.113973	3.97057	-0.488997	0.113973
ENSMUSG00000045394	Epcam	1.4042	0.488435	0.122437	1.00089	-0.488435	0.122437
ENSMUSG00000024725	Ostf1	1.64934	0.487471	0.117799	1.17642	-0.487471	0.117799
ENSMUSG00000022193	Psmb5	1.64505	0.487409	0.116259	1.1734	-0.487409	0.116259
ENSMUSG00000069744	Psmb3	1.9156	0.486652	0.116926	1.36711	-0.486652	0.116926
ENSMUSG00000025647	Shisa5	1.26591	0.486267	0.119065	0.90367	-0.486267	0.119065
ENSMUSG00000055681	Cope	1.36039	0.484122	0.119789	0.972564	-0.484122	0.119789
ENSMUSG00000025132	Arhgdia	1.86576	0.483852	0.119792	1.33412	-0.483852	0.119792
ENSMUSG00000036323	Srp72	1.02016	0.483736	0.120781	0.729514	-0.483736	0.120781
ENSMUSG00000025393	Atp5b	4.61383	0.48303	0.119792	3.30109	-0.48303	0.119792
ENSMUSG00000036427	Gpi1	1.40963	0.482982	0.121349	1.00856	-0.482982	0.121349
ENSMUSG00000033765	Calm4	2.73511	0.480857	0.141038	1.95984	-0.480857	0.141038
ENSMUSG00000024099	Ndufv2	1.00877	0.480795	0.1238	0.722844	-0.480795	0.1238
ENSMUSG00000026043	Col3a1	91.8702	0.48009	0.124666	65.8658	-0.48009	0.124666
ENSMUSG00000003814	Calr	7.62719	0.479675	0.123167	5.4698	-0.479675	0.123167
ENSMUSG00000037152	Ndufc1	1.75627	0.479256	0.124525	1.25984	-0.479256	0.124525
ENSMUSG00000006998	Psmd2	1.01745	0.476103	0.128906	0.731433	-0.476103	0.128906
ENSMUSG00000028793	Rnf19b	1.0967	0.470857	0.13767	0.791282	-0.470857	0.13767
ENSMUSG00000024844	Banf1	1.17467	0.469412	0.136444	0.848389	-0.469412	0.136444
ENSMUSG00000036112	Metap2	1.69323	0.468561	0.136602	1.22365	-0.468561	0.136602
ENSMUSG00000058715	Fcer1g	2.1394	0.466343	0.146515	1.54848	-0.466343	0.146515
ENSMUSG00000019179	Mdh2	1.45706	0.46519	0.141038	1.05544	-0.46519	0.141038
ENSMUSG00000021957	Tkt	1.05228	0.465013	0.142105	0.762317	-0.465013	0.142105
ENSMUSG00000026229	Psmd1	1.01654	0.464406	0.142533	0.736733	-0.464406	0.142533
ENSMUSG00000006050	Sra1	1.02566	0.46394	0.14339	0.743586	-0.46394	0.14339
ENSMUSG00000057278	Snrpg	3.54813	0.461029	0.144778	2.57761	-0.461029	0.144778
ENSMUSG00000040824	Snrpd2	2.2734	0.460223	0.145869	1.65246	-0.460223	0.145869
ENSMUSG00000030738	Eif3c	2.41682	0.459619	0.146478	1.75745	-0.459619	0.146478
ENSMUSG00000021109	Hif1a	2.35891	0.457861	0.149832	1.71743	-0.457861	0.149832
ENSMUSG00000020592	Sdc1	1.51286	0.456122	0.15412	1.10277	-0.456122	0.15412
ENSMUSG00000032562	Gnai2	3.37175	0.454623	0.152644	2.46038	-0.454623	0.152644
ENSMUSG00000019782	Rwdd1	1.54264	0.454204	0.153617	1.12598	-0.454204	0.153617
ENSMUSG00000014504	Srp19	1.16765	0.4538	0.154588	0.852501	-0.4538	0.154588
ENSMUSG00000002102	Psmc3	1.27865	0.449281	0.159559	0.936472	-0.449281	0.159559
ENSMUSG00000014294	Ndufa2	2.66913	0.449266	0.158476	1.9549	-0.449266	0.158476
ENSMUSG00000059355	Wdr83os	1.03403	0.447405	0.162762	0.758297	-0.447405	0.162762
ENSMUSG00000065947	mt-Nd4l	1.9009	0.446896	0.162736	1.39452	-0.446896	0.162736
ENSMUSG00000022400	Rbx1	2.29745	0.446347	0.162762	1.68609	-0.446347	0.162762
ENSMUSG00000025503	Taldo1	1.57424	0.445443	0.167299	1.15604	-0.445443	0.167299
ENSMUSG00000023089	Ndufa5	1.2883	0.443199	0.167541	0.947528	-0.443199	0.167541
ENSMUSG00000027712	Anxa5	6.33685	0.443059	0.166755	4.66125	-0.443059	0.166755
ENSMUSG00000006095	Tbcb	1.10657	0.441767	0.170077	0.814673	-0.441767	0.170077
ENSMUSG00000000088	Cox5a	2.93568	0.441726	0.168489	2.16141	-0.441726	0.168489
ENSMUSG00000045545	Krt14	22.7129	0.441444	0.174843	16.7259	-0.441444	0.174843
ENSMUSG00000038965	Ube2l3	1.4652	0.440876	0.170477	1.07938	-0.440876	0.170477
ENSMUSG00000030847	Bag3	1.53352	0.440854	0.173543	1.12972	-0.440854	0.173543
ENSMUSG00000020708	Psmc5	1.07709	0.440676	0.171329	0.793566	-0.440676	0.171329
ENSMUSG00000025151	Maged1	1.43708	0.437298	0.176741	1.06129	-0.437298	0.176741
ENSMUSG00000019916	P4ha1	1.38263	0.435873	0.178471	1.02209	-0.435873	0.178471
ENSMUSG00000055839	Elob	4.72325	0.435672	0.176342	3.49215	-0.435672	0.176342
ENSMUSG00000021361	Tmem14c	1.52756	0.43454	0.179131	1.13027	-0.43454	0.179131
ENSMUSG00000038690	Atp5j2	3.92108	0.432497	0.180625	2.90545	-0.432497	0.180625
ENSMUSG00000007656	Arpp19	1.53872	0.430883	0.184281	1.14142	-0.430883	0.184281
ENSMUSG00000050608	Micos10	2.46832	0.427008	0.188822	1.83594	-0.427008	0.188822
ENSMUSG00000062169	Cnih4	1.1669	0.424848	0.193373	0.869222	-0.424848	0.193373
ENSMUSG00000063694	Cycs	1.52862	0.423806	0.19441	1.1395	-0.423806	0.19441
ENSMUSG00000054364	Rhob	1.34357	0.423449	0.199442	1.0018	-0.423449	0.199442
ENSMUSG00000032265	Tent5a	1.62046	0.42264	0.198938	1.20894	-0.42264	0.198938
ENSMUSG00000091537	Tma7	2.62449	0.421903	0.195874	1.95902	-0.421903	0.195874
ENSMUSG00000022956	Atp5o	2.89142	0.421578	0.196262	2.15876	-0.421578	0.196262
ENSMUSG00000039016	Timm8b	1.0093	0.421198	0.198562	0.753728	-0.421198	0.198562
ENSMUSG00000054312	Mrps21	1.35338	0.420448	0.198741	1.01121	-0.420448	0.198741
ENSMUSG00000058569	Tmed9	2.54531	0.419905	0.198741	1.90255	-0.419905	0.198741
ENSMUSG00000079523	Tmsb10	14.4963	0.419205	0.200032	10.841	-0.419205	0.200032
ENSMUSG00000018042	Cyb5r3	1.4882	0.417315	0.204277	1.11437	-0.417315	0.204277
ENSMUSG00000031167	Rbm3	3.57324	0.416018	0.204633	2.67811	-0.416018	0.204633
ENSMUSG00000030417	Pdcd5	1.64663	0.413724	0.208957	1.23608	-0.413724	0.208957
ENSMUSG00000020018	Snrpf	2.1054	0.412402	0.210584	1.58192	-0.412402	0.210584
ENSMUSG00000028465	Tln1	1.51588	0.412307	0.211933	1.13904	-0.412307	0.211933
ENSMUSG00000090841	Myl6	10.4899	0.412209	0.21012	7.88294	-0.412209	0.21012
ENSMUSG00000042747	Krtcap2	2.98281	0.410069	0.214406	2.24483	-0.410069	0.214406
ENSMUSG00000064357	mt-Atp6	61.5921	0.409352	0.214362	46.3772	-0.409352	0.214362
ENSMUSG00000066551	Hmgb1	6.69284	0.408138	0.217669	5.04374	-0.408138	0.217669
ENSMUSG00000020402	Vdac1	1.42102	0.407855	0.219185	1.07106	-0.407855	0.219185
ENSMUSG00000028757	Ddost	1.30421	0.407112	0.220237	0.983529	-0.407112	0.220237
ENSMUSG00000073616	Cops9	1.40488	0.407094	0.220029	1.05946	-0.407094	0.220029
ENSMUSG00000000563	Atp5f1	3.15836	0.405689	0.221024	2.38417	-0.405689	0.221024
ENSMUSG00000071644	Eef1g	5.77817	0.401918	0.226614	4.37325	-0.401918	0.226614
ENSMUSG00000090000	Ier3ip1	1.8282	0.401368	0.228467	1.3842	-0.401368	0.228467
ENSMUSG00000002014	Ssr4	3.83761	0.399594	0.230065	2.90919	-0.399594	0.230065
ENSMUSG00000005873	Reep5	3.93797	0.399404	0.230593	2.98567	-0.399404	0.230593
ENSMUSG00000073418	C4b	2.49479	0.397509	0.241052	1.89396	-0.397509	0.241052
ENSMUSG00000022098	Bmp1	2.27838	0.394836	0.240021	1.73287	-0.394836	0.240021
ENSMUSG00000026895	Ndufa8	1.08848	0.393276	0.24207	0.828744	-0.393276	0.24207
ENSMUSG00000028648	Ndufs5	1.87088	0.392061	0.243107	1.42568	-0.392061	0.243107
ENSMUSG00000041697	Cox6a1	2.7474	0.389998	0.245822	2.09662	-0.389998	0.245822
ENSMUSG00000052428	Tmco1	1.12671	0.388303	0.250498	0.860816	-0.388303	0.250498
ENSMUSG00000005161	Prdx2	2.91186	0.387957	0.249442	2.22527	-0.387957	0.249442
ENSMUSG00000071014	Ndufb6	1.1957	0.385843	0.254306	0.915091	-0.385843	0.254306
ENSMUSG00000021606	Ndufs6	1.52545	0.384941	0.255507	1.16819	-0.384941	0.255507
ENSMUSG00000028692	Akr1a1	1.94735	0.382384	0.259139	1.49393	-0.382384	0.259139
ENSMUSG00000043866	Taf10	1.55169	0.377963	0.267025	1.19405	-0.377963	0.267025
ENSMUSG00000026374	Tsn	1.02197	0.376233	0.270958	0.787353	-0.376233	0.270958
ENSMUSG00000000568	Hnrnpd	1.27842	0.376159	0.270958	0.984991	-0.376159	0.270958
ENSMUSG00000026254	Eif4e2	1.07913	0.376067	0.270958	0.831486	-0.376067	0.270958
ENSMUSG00000029840	Mtpn	1.42991	0.374657	0.273067	1.10286	-0.374657	0.273067
ENSMUSG00000020571	Pdia6	3.69291	0.374548	0.272149	2.84852	-0.374548	0.272149
ENSMUSG00000064354	mt-Co2	43.6026	0.374298	0.271614	33.6391	-0.374298	0.271614
ENSMUSG00000028452	Vcp	2.61551	0.372831	0.274208	2.01987	-0.372831	0.274208
ENSMUSG00000029462	Vps29	1.02657	0.372036	0.276403	0.793201	-0.372036	0.276403
ENSMUSG00000030116	Mfap5	9.64013	0.371896	0.277709	7.44965	-0.371896	0.277709
ENSMUSG00000034932	Mrpl54	1.08576	0.369929	0.279967	0.840166	-0.369929	0.279967
ENSMUSG00000039221	Rpl22l1	8.0257	0.36905	0.2794	6.2143	-0.36905	0.2794
ENSMUSG00000030536	Iqgap1	3.76763	0.367708	0.283517	2.91998	-0.367708	0.283517
ENSMUSG00000023106	Denr	1.06457	0.366821	0.286395	0.825546	-0.366821	0.286395
ENSMUSG00000033475	Tomm6	2.06136	0.365338	0.28732	1.6002	-0.365338	0.28732
ENSMUSG00000027828	Ssr3	2.18759	0.364829	0.288695	1.69879	-0.364829	0.288695
ENSMUSG00000022338	Eny2	1.22843	0.364704	0.289659	0.954016	-0.364704	0.289659
ENSMUSG00000032301	Psma4	2.01287	0.363489	0.290741	1.56456	-0.363489	0.290741
ENSMUSG00000017781	Pitpna	1.33076	0.361359	0.295603	1.03588	-0.361359	0.295603
ENSMUSG00000027808	Serp1	1.7666	0.360704	0.296115	1.37579	-0.360704	0.296115
ENSMUSG00000009013	Dynll1	6.40117	0.359332	0.29696	4.98992	-0.359332	0.29696
ENSMUSG00000003541	Ier3	4.95844	0.359243	0.301611	3.86549	-0.359243	0.301611
ENSMUSG00000002778	Kdelr1	1.56278	0.359055	0.298715	1.21845	-0.359055	0.298715
ENSMUSG00000029767	Calu	3.12465	0.356224	0.303984	2.441	-0.356224	0.303984
ENSMUSG00000021939	Ctsb	5.31827	0.356102	0.307675	4.15505	-0.356102	0.307675
ENSMUSG00000004264	Phb2	1.13131	0.354909	0.307495	0.884573	-0.354909	0.307495
ENSMUSG00000028745	Capzb	1.98067	0.353684	0.309313	1.55004	-0.353684	0.309313
ENSMUSG00000067194	Eif1ax	1.24811	0.352825	0.311427	0.977315	-0.352825	0.311427
ENSMUSG00000071866	Ppia	17.576	0.352425	0.310398	13.7668	-0.352425	0.310398
ENSMUSG00000033161	Atp1a1	1.84208	0.351942	0.313148	1.44331	-0.351942	0.313148
ENSMUSG00000010376	Nedd8	2.52963	0.351471	0.31263	1.98268	-0.351471	0.31263
ENSMUSG00000029616	Erp29	2.12281	0.35118	0.313735	1.66416	-0.35118	0.313735
ENSMUSG00000038418	Egr1	7.55103	0.349801	0.321505	5.92529	-0.349801	0.321505
ENSMUSG00000020089	Ppa1	1.42682	0.348885	0.321573	1.12031	-0.348885	0.321573
ENSMUSG00000022174	Dad1	3.01026	0.345389	0.326236	2.36937	-0.345389	0.326236
ENSMUSG00000002416	Ndufb2	1.34848	0.345122	0.327236	1.06156	-0.345122	0.327236
ENSMUSG00000028410	Dnaja1	6.56065	0.344578	0.329402	5.16682	-0.344578	0.329402
ENSMUSG00000025428	Atp5a1	3.07368	0.34437	0.327543	2.42099	-0.34437	0.327543
ENSMUSG00000002477	Snrpd1	1.40707	0.342365	0.333332	1.1098	-0.342365	0.333332
ENSMUSG00000039067	Psmd7	1.50645	0.342246	0.333265	1.18829	-0.342246	0.333265
ENSMUSG00000021917	Spcs1	1.62453	0.339414	0.338834	1.28396	-0.339414	0.338834
ENSMUSG00000008475	Arpc5	2.15946	0.338113	0.341775	1.70829	-0.338113	0.341775
ENSMUSG00000029447	Cct6a	1.69745	0.337915	0.341816	1.34299	-0.337915	0.341816
ENSMUSG00000040212	Emp3	3.95818	0.337066	0.343748	3.13351	-0.337066	0.343748
ENSMUSG00000021453	Gadd45g	1.3941	0.334957	0.357528	1.10524	-0.334957	0.357528
ENSMUSG00000025724	Sec11a	1.40209	0.334406	0.349568	1.112	-0.334406	0.349568
ENSMUSG00000015937	H2afy	1.34516	0.333644	0.351749	1.06741	-0.333644	0.351749
ENSMUSG00000064358	mt-Co3	56.9239	0.332948	0.350629	45.1933	-0.332948	0.350629
ENSMUSG00000018286	Psmb6	1.71774	0.330914	0.353709	1.36565	-0.330914	0.353709
ENSMUSG00000057322	Rpl38	16.3782	0.330636	0.352869	13.0239	-0.330636	0.352869
ENSMUSG00000046229	Scand1	1.82941	0.330253	0.354888	1.4551	-0.330253	0.354888
ENSMUSG00000020180	Snrpd3	1.22911	0.329884	0.356636	0.977864	-0.329884	0.356636
ENSMUSG00000022890	Atp5j	3.26091	0.328041	0.358586	2.59771	-0.328041	0.358586
ENSMUSG00000018770	Atp5g3	2.06437	0.327638	0.360082	1.64497	-0.327638	0.360082
ENSMUSG00000019846	Lama4	1.43723	0.32599	0.366279	1.14654	-0.32599	0.366279
ENSMUSG00000026434	Nucks1	2.35876	0.325137	0.365962	1.88281	-0.325137	0.365962
ENSMUSG00000023885	Thbs2	1.53752	0.324982	0.371906	1.2274	-0.324982	0.371906
ENSMUSG00000034345	Gtf2h5	1.36793	0.323331	0.370149	1.09327	-0.323331	0.370149
ENSMUSG00000024853	Sf3b2	1.57846	0.322551	0.371738	1.26221	-0.322551	0.371738
ENSMUSG00000062203	Gspt1	1.36703	0.32069	0.376111	1.09455	-0.32069	0.376111
ENSMUSG00000020949	Fkbp3	1.10145	0.3202	0.37804	0.882197	-0.3202	0.37804
ENSMUSG00000020267	Hint1	4.36846	0.320118	0.375767	3.49918	-0.320118	0.375767
ENSMUSG00000016427	Ndufa1	1.39523	0.319762	0.377896	1.11785	-0.319762	0.377896
ENSMUSG00000005125	Ndrg1	1.86432	0.318384	0.385444	1.49512	-0.318384	0.385444
ENSMUSG00000032575	Manf	3.33058	0.317964	0.381297	2.67181	-0.317964	0.381297
ENSMUSG00000020612	Prkar1a	1.53744	0.316987	0.385036	1.23416	-0.316987	0.385036
ENSMUSG00000021248	Tmed10	3.10045	0.315077	0.386961	2.49217	-0.315077	0.386961
ENSMUSG00000029649	Pomp	2.22416	0.314568	0.388091	1.78843	-0.314568	0.388091
ENSMUSG00000027248	Pdia3	5.06845	0.314527	0.387879	4.07565	-0.314527	0.387879
ENSMUSG00000075701	Selenos	1.95994	0.314215	0.39012	1.57635	-0.314215	0.39012
ENSMUSG00000037072	Selenof	2.84761	0.312934	0.391953	2.29234	-0.312934	0.391953
ENSMUSG00000001794	Capns1	2.10645	0.312557	0.392794	1.69614	-0.312557	0.392794
ENSMUSG00000032231	Anxa2	11.47	0.311149	0.394537	9.24493	-0.311149	0.394537
ENSMUSG00000028639	Ybx1	7.54665	0.310202	0.396417	6.08666	-0.310202	0.396417
ENSMUSG00000025613	Cct8	1.57462	0.309975	0.39844	1.27016	-0.309975	0.39844
ENSMUSG00000031633	Slc25a4	3.10821	0.309302	0.399614	2.50844	-0.309302	0.399614
ENSMUSG00000060904	Arl1	1.87503	0.308075	0.402696	1.51449	-0.308075	0.402696
ENSMUSG00000036402	Gng12	1.75024	0.308057	0.40377	1.41371	-0.308057	0.40377
ENSMUSG00000020368	Canx	3.00204	0.307738	0.402921	2.42538	-0.307738	0.402921
ENSMUSG00000023004	Tuba1b	2.47639	0.307682	0.404745	2.00077	-0.307682	0.404745
ENSMUSG00000014313	Cox6c	6.0436	0.306543	0.404879	4.88676	-0.306543	0.404879
ENSMUSG00000018585	Atox1	4.50427	0.306393	0.405602	3.64246	-0.306393	0.405602
ENSMUSG00000058799	Nap1l1	2.882	0.306015	0.407085	2.33117	-0.306015	0.407085
ENSMUSG00000039239	Tgfb2	1.05839	0.305129	0.418433	0.856613	-0.305129	0.418433
ENSMUSG00000001416	Cct3	1.31635	0.305012	0.40976	1.06549	-0.305012	0.40976
ENSMUSG00000026083	Eif5b	1.7988	0.303463	0.413148	1.45757	-0.303463	0.413148
ENSMUSG00000024048	Myl12a	3.37153	0.301559	0.417059	2.73559	-0.301559	0.417059
ENSMUSG00000020608	Smc6	1.1902	0.297565	0.429203	0.968361	-0.297565	0.429203
ENSMUSG00000031807	Pgls	1.71042	0.296751	0.429301	1.39242	-0.296751	0.429301
ENSMUSG00000079111	Kdelr2	1.85249	0.295768	0.432448	1.5091	-0.295768	0.432448
ENSMUSG00000075254	Heg1	1.84366	0.295622	0.43491	1.50207	-0.295622	0.43491
ENSMUSG00000044627	Swi5	2.44706	0.293988	0.435872	1.99593	-0.293988	0.435872
ENSMUSG00000027204	Fbn1	8.7646	0.293901	0.437041	7.14931	-0.293901	0.437041
ENSMUSG00000022893	Adamts1	4.77173	0.292222	0.442027	3.89683	-0.292222	0.442027
ENSMUSG00000058833	Rex1bd	1.03901	0.291454	0.441709	0.848938	-0.291454	0.441709
ENSMUSG00000059005	Hnrnpa3	3.96444	0.287453	0.449742	3.24828	-0.287453	0.449742
ENSMUSG00000029713	Gnb2	2.50067	0.286163	0.453262	2.05075	-0.286163	0.453262
ENSMUSG00000025492	Ifitm3	16.717	0.284973	0.456215	13.7208	-0.284973	0.456215
ENSMUSG00000020440	Arf5	3.58063	0.28486	0.456004	2.93907	-0.28486	0.456004
ENSMUSG00000005625	Psmd4	1.28317	0.284733	0.45801	1.05334	-0.284733	0.45801
ENSMUSG00000009281	Rarres2	8.62095	0.283974	0.459081	7.08069	-0.283974	0.459081
ENSMUSG00000008892	Vdac3	1.11065	0.282851	0.459081	0.912898	-0.282851	0.459081
ENSMUSG00000015671	Psma2	1.949	0.282836	0.459081	1.60203	-0.282836	0.459081
ENSMUSG00000028029	Aimp1	1.12814	0.278363	0.46795	0.930167	-0.278363	0.46795
ENSMUSG00000028447	Dctn3	1.19789	0.277885	0.468614	0.988006	-0.277885	0.468614
ENSMUSG00000055053	Nfic	1.07408	0.277338	0.470511	0.886217	-0.277338	0.470511
ENSMUSG00000038803	Ost4	2.11829	0.277011	0.469615	1.74822	-0.277011	0.469615
ENSMUSG00000001105	Ift20	1.63615	0.276824	0.470662	1.35048	-0.276824	0.470662
ENSMUSG00000028691	Prdx1	6.17902	0.276761	0.470584	5.10048	-0.276761	0.470584
ENSMUSG00000005779	Psmb4	2.17937	0.276475	0.470511	1.7993	-0.276475	0.470511
ENSMUSG00000016256	Ctsz	2.05646	0.276274	0.473342	1.69806	-0.276274	0.473342
ENSMUSG00000035885	Cox8a	6.75248	0.273823	0.475742	5.58521	-0.273823	0.475742
ENSMUSG00000024587	Nars	1.19699	0.27373	0.478231	0.990107	-0.27373	0.478231
ENSMUSG00000054428	Atpif1	4.04867	0.272994	0.479123	3.3507	-0.272994	0.479123
ENSMUSG00000021520	Uqcrb	3.07609	0.272308	0.480254	2.547	-0.272308	0.480254
ENSMUSG00000024012	Mtch1	1.5492	0.270508	0.486144	1.28433	-0.270508	0.486144
ENSMUSG00000078713	Tomm5	1.31831	0.270154	0.487043	1.09318	-0.270154	0.487043
ENSMUSG00000028797	Tmem234	1.44213	0.268907	0.489974	1.19688	-0.268907	0.489974
ENSMUSG00000029231	Pdgfra	1.23522	0.268849	0.493265	1.02519	-0.268849	0.493265
ENSMUSG00000058624	Gda	1.36574	0.268577	0.495022	1.13374	-0.268577	0.495022
ENSMUSG00000035227	Spcs2	1.97261	0.268303	0.491298	1.63784	-0.268303	0.491298
ENSMUSG00000045983	Eif4g1	1.68501	0.267886	0.492094	1.39945	-0.267886	0.492094
ENSMUSG00000024953	Prdx5	2.91035	0.26696	0.495853	2.41871	-0.26696	0.495853
ENSMUSG00000021388	Aspn	3.76959	0.264368	0.504643	3.13845	-0.264368	0.504643
ENSMUSG00000032959	Pebp1	2.11098	0.264351	0.500539	1.75754	-0.264351	0.500539
ENSMUSG00000014226	Cacybp	1.14639	0.261404	0.50897	0.956391	-0.261404	0.50897
ENSMUSG00000057113	Npm1	10.4695	0.261019	0.507381	8.7369	-0.261019	0.507381
ENSMUSG00000078812	Eif5a	5.13081	0.260003	0.510423	4.28471	-0.260003	0.510423
ENSMUSG00000049760	Micos13	1.60885	0.258421	0.515513	1.345	-0.258421	0.515513
ENSMUSG00000051695	Pcbp1	2.15403	0.257702	0.516641	1.80167	-0.257702	0.516641
ENSMUSG00000030341	Tnfrsf1a	1.00025	0.256465	0.521412	0.837333	-0.256465	0.521412
ENSMUSG00000029836	Cbx3	1.35421	0.255758	0.522851	1.1342	-0.255758	0.522851
ENSMUSG00000003316	Glg1	1.14367	0.252756	0.530936	0.959863	-0.252756	0.530936
ENSMUSG00000032966	Fkbp1a	2.15727	0.252356	0.530747	1.81109	-0.252356	0.530747
ENSMUSG00000022971	Ifnar2	1.06435	0.252216	0.531257	0.893619	-0.252216	0.531257
ENSMUSG00000031146	Plp2	1.25264	0.251236	0.531257	1.05242	-0.251236	0.531257
ENSMUSG00000028798	Eif3i	2.12357	0.250826	0.531257	1.78468	-0.250826	0.531257
ENSMUSG00000004096	Cwc15	1.06586	0.250576	0.531474	0.895903	-0.250576	0.531474
ENSMUSG00000074199	Krtdap	4.53262	0.249379	0.558831	3.81314	-0.249379	0.558831
ENSMUSG00000071659	Hnrnpul2	1.11253	0.24669	0.540449	0.93766	-0.24669	0.540449
ENSMUSG00000024487	Yipf5	1.00817	0.245813	0.54373	0.850217	-0.245813	0.54373
ENSMUSG00000021760	Gpx8	1.01903	0.24508	0.546349	0.859811	-0.24508	0.546349
ENSMUSG00000033940	Brk1	1.59241	0.245075	0.544172	1.34363	-0.245075	0.544172
ENSMUSG00000041133	Smc1a	1.15883	0.244677	0.546267	0.978046	-0.244677	0.546267
ENSMUSG00000032330	Cox7a2	3.29952	0.243913	0.546267	2.7863	-0.243913	0.546267
ENSMUSG00000046330	Rpl37a	29.3004	0.243712	0.545954	24.7466	-0.243712	0.545954
ENSMUSG00000022185	Acin1	1.04105	0.24348	0.549415	0.879365	-0.24348	0.549415
ENSMUSG00000039105	Atp6v1g1	1.89139	0.242764	0.550157	1.59846	-0.242764	0.550157
ENSMUSG00000024038	Ndufv3	1.40609	0.242561	0.550577	1.18848	-0.242561	0.550577
ENSMUSG00000022820	Ndufb4	1.5894	0.242438	0.550749	1.34353	-0.242438	0.550749
ENSMUSG00000051439	Cd14	1.20777	0.242358	0.5706	1.02099	-0.242358	0.5706
ENSMUSG00000032383	Ppib	6.11387	0.242036	0.550547	5.16965	-0.242036	0.550547
ENSMUSG00000032353	Tmed3	2.2326	0.241576	0.553413	1.88839	-0.241576	0.553413
ENSMUSG00000028062	Lamtor2	1.59543	0.240662	0.555247	1.3503	-0.240662	0.555247
ENSMUSG00000020321	Mdh1	1.14164	0.240605	0.556554	0.966259	-0.240605	0.556554
ENSMUSG00000068039	Tcp1	1.57552	0.240128	0.556619	1.33394	-0.240128	0.556619
ENSMUSG00000020477	Mrps24	1.14367	0.237322	0.564762	0.970188	-0.237322	0.564762
ENSMUSG00000055044	Pdlim1	1.08229	0.236192	0.5676	0.918837	-0.236192	0.5676
ENSMUSG00000020358	Hnrnpab	2.53785	0.234631	0.5691	2.15693	-0.234631	0.5691
ENSMUSG00000050732	Vamp8	1.36944	0.23461	0.570738	1.1639	-0.23461	0.570738
ENSMUSG00000059208	Hnrnpm	1.29969	0.233917	0.572085	1.10514	-0.233917	0.572085
ENSMUSG00000022565	Plec	1.89931	0.233859	0.572299	1.61509	-0.233859	0.572299
ENSMUSG00000029465	Arpc3	3.3989	0.232455	0.575515	2.89311	-0.232455	0.575515
ENSMUSG00000048076	Arf1	2.3016	0.231502	0.576995	1.96039	-0.231502	0.576995
ENSMUSG00000028998	Tomm7	2.38251	0.230997	0.57853	2.03001	-0.230997	0.57853
ENSMUSG00000001472	Tcf25	1.56187	0.22906	0.584623	1.33257	-0.22906	0.584623
ENSMUSG00000032249	Anp32a	1.15808	0.228856	0.587896	0.988189	-0.228856	0.587896
ENSMUSG00000068749	Psma5	1.17648	0.228702	0.585654	1.004	-0.228702	0.585654
ENSMUSG00000024404	Riok3	1.04399	0.227603	0.590194	0.891608	-0.227603	0.590194
ENSMUSG00000019804	Snx3	1.46649	0.227406	0.589266	1.25262	-0.227406	0.589266
ENSMUSG00000064215	Ifi27	2.13405	0.22637	0.591817	1.82415	-0.22637	0.591817
ENSMUSG00000058267	Mrps14	1.27714	0.226192	0.592601	1.0918	-0.226192	0.592601
ENSMUSG00000060073	Psma3	2.54335	0.225343	0.593598	2.17557	-0.225343	0.593598
ENSMUSG00000027660	Skil	1.29418	0.224578	0.598357	1.10761	-0.224578	0.598357
ENSMUSG00000023944	Hsp90ab1	22.8223	0.224331	0.595922	19.536	-0.224331	0.595922
ENSMUSG00000036835	Psenen	1.23288	0.224175	0.598286	1.05544	-0.224175	0.598286
ENSMUSG00000030824	Nucb1	1.0976	0.223129	0.600747	0.94031	-0.223129	0.600747
ENSMUSG00000022354	Ndufb9	2.60104	0.222918	0.600387	2.22866	-0.222918	0.600387
ENSMUSG00000035325	Sec31a	1.27903	0.222656	0.601304	1.0961	-0.222656	0.601304
ENSMUSG00000019471	Cdc37	1.1485	0.222624	0.601304	0.98426	-0.222624	0.601304
ENSMUSG00000050552	Lamtor4	1.15385	0.220788	0.606113	0.990107	-0.220788	0.606113
ENSMUSG00000032024	Clmp	1.33475	0.220544	0.608641	1.14553	-0.220544	0.608641
ENSMUSG00000034892	Rps29	31.7296	0.220401	0.605009	27.2348	-0.220401	0.605009
ENSMUSG00000018326	Ywhab	2.30582	0.220028	0.606912	1.97967	-0.220028	0.606912
ENSMUSG00000061136	Prpf40a	1.13395	0.219711	0.609033	0.973752	-0.219711	0.609033
ENSMUSG00000034024	Cct2	1.90361	0.218953	0.609915	1.63556	-0.218953	0.609915
ENSMUSG00000001833	2023-09-07	2.34089	0.218551	0.611353	2.01183	-0.218551	0.611353
ENSMUSG00000020048	Hsp90b1	9.24267	0.218218	0.61177	7.94535	-0.218218	0.61177
ENSMUSG00000037894	H2afz	5.94632	0.217071	0.615939	5.11574	-0.217071	0.615939
ENSMUSG00000021832	Psmc6	1.22918	0.216353	0.61729	1.058	-0.216353	0.61729
ENSMUSG00000061904	Slc25a3	3.95132	0.21594	0.61714	3.40206	-0.21594	0.61714
ENSMUSG00000064351	mt-Co1	49.4787	0.215741	0.61714	42.607	-0.215741	0.61714
ENSMUSG00000036199	Ndufa13	3.14486	0.215683	0.618003	2.70818	-0.215683	0.618003
ENSMUSG00000028382	Ptbp3	1.86757	0.212893	0.624098	1.61135	-0.212893	0.624098
ENSMUSG00000025204	Ndufb8	1.69202	0.211661	0.626528	1.46113	-0.211661	0.626528
ENSMUSG00000079435	Rpl36a	12.0775	0.211641	0.625866	10.4298	-0.211641	0.625866
ENSMUSG00000021218	Gdi2	2.30303	0.211505	0.626703	1.98899	-0.211505	0.626703
ENSMUSG00000026032	Ndufb3	1.1442	0.209336	0.6337	0.989651	-0.209336	0.6337
ENSMUSG00000020849	Ywhae	3.46503	0.208742	0.633788	2.99828	-0.208742	0.633788
ENSMUSG00000025781	Atp5c1	2.5846	0.208694	0.634372	2.23651	-0.208694	0.634372
ENSMUSG00000011114	Tbrg1	1.75702	0.207091	0.639094	1.52208	-0.207091	0.639094
ENSMUSG00000020152	Actr2	1.38919	0.207051	0.639777	1.20346	-0.207051	0.639777
ENSMUSG00000028851	Nudc	1.13221	0.206445	0.640606	0.981244	-0.206445	0.640606
ENSMUSG00000006699	Cdc42	4.21102	0.205223	0.642353	3.65269	-0.205223	0.642353
ENSMUSG00000024164	C3	13.8913	0.204947	0.646324	12.0519	-0.204947	0.646324
ENSMUSG00000032423	Syncrip	1.32472	0.20438	0.646393	1.14973	-0.20438	0.646393
ENSMUSG00000013701	Timm23	1.31288	0.203403	0.648902	1.14023	-0.203403	0.648902
ENSMUSG00000041881	Ndufa7	2.19143	0.20256	0.650361	1.90438	-0.20256	0.650361
ENSMUSG00000067288	Rps28	21.8514	0.202431	0.649885	18.991	-0.202431	0.649885
ENSMUSG00000027642	Rpn2	1.7942	0.202388	0.651429	1.55936	-0.202388	0.651429
ENSMUSG00000028837	Psmb2	1.57258	0.200364	0.65757	1.36866	-0.200364	0.65757
ENSMUSG00000060032	H2afj	1.92706	0.200248	0.65812	1.67732	-0.200248	0.65812
ENSMUSG00000034088	Hdlbp	3.40637	0.1998	0.658804	2.96585	-0.1998	0.658804
ENSMUSG00000054405	Dnajc8	1.12316	0.198097	0.665024	0.979051	-0.198097	0.665024
ENSMUSG00000079658	Eloc	1.353	0.197058	0.666328	1.18025	-0.197058	0.666328
ENSMUSG00000039001	Rps21	21.4476	0.196675	0.665812	18.7145	-0.196675	0.665812
ENSMUSG00000064363	mt-Nd4	16.4233	0.196628	0.665966	14.331	-0.196628	0.665966
ENSMUSG00000057863	Rpl36	17.8515	0.196104	0.667486	15.5829	-0.196104	0.667486
ENSMUSG00000027907	S100a11	12.768	0.195518	0.669314	11.1499	-0.195518	0.669314
ENSMUSG00000033813	Tcea1	1.14842	0.194677	0.672285	1.00345	-0.194677	0.672285
ENSMUSG00000022234	Cct5	1.84276	0.193764	0.673591	1.61116	-0.193764	0.673591
ENSMUSG00000013663	Pten	1.3766	0.19271	0.677634	1.20447	-0.19271	0.677634
ENSMUSG00000021377	Dek	1.68463	0.191788	0.68029	1.47493	-0.191788	0.68029
ENSMUSG00000020738	Sumo2	3.08371	0.19174	0.67892	2.69995	-0.19174	0.67892
ENSMUSG00000042541	Sem1	4.88974	0.191314	0.679842	4.28252	-0.191314	0.679842
ENSMUSG00000019362	D8Ertd738e	1.98309	0.190864	0.681313	1.73735	-0.190864	0.681313
ENSMUSG00000029718	Pcolce	3.83897	0.190455	0.682113	3.36423	-0.190455	0.682113
ENSMUSG00000025016	Tm9sf3	1.92382	0.190451	0.681313	1.68591	-0.190451	0.681313
ENSMUSG00000030007	Cct7	1.36393	0.190138	0.681575	1.19551	-0.190138	0.681575
ENSMUSG00000007891	Ctsd	2.33779	0.189706	0.68535	2.04975	-0.189706	0.68535
ENSMUSG00000071072	Ptges3	2.0637	0.187724	0.68864	1.81191	-0.187724	0.68864
ENSMUSG00000047459	Dynlrb1	1.76396	0.186176	0.693185	1.5504	-0.186176	0.693185
ENSMUSG00000053522	Lgals7	34.767	0.186141	0.69586	30.559	-0.186141	0.69586
ENSMUSG00000030663	1110004F10Rik	1.10243	0.184876	0.697296	0.969823	-0.184876	0.697296
ENSMUSG00000040731	Eif4h	1.10401	0.183011	0.70264	0.972473	-0.183011	0.70264
ENSMUSG00000039361	Picalm	1.80807	0.17752	0.711211	1.59874	-0.17752	0.711211
ENSMUSG00000021771	Vdac2	1.30565	0.177048	0.711211	1.15485	-0.177048	0.711211
ENSMUSG00000027613	Eif6	1.59309	0.176731	0.711211	1.40941	-0.176731	0.711211
ENSMUSG00000023175	Bsg	3.05113	0.176273	0.711211	2.70023	-0.176273	0.711211
ENSMUSG00000001056	Nhp2	1.12362	0.175838	0.711211	0.994676	-0.175838	0.711211
ENSMUSG00000006369	Fbln1	1.39643	0.174476	0.711211	1.23736	-0.174476	0.711211
ENSMUSG00000026553	Copa	1.17157	0.173381	0.711211	1.0389	-0.173381	0.711211
ENSMUSG00000024583	Txnl1	1.23205	0.17108	0.711211	1.09427	-0.17108	0.711211
ENSMUSG00000023048	Prr13	1.61654	0.170483	0.711211	1.43637	-0.170483	0.711211
ENSMUSG00000074884	Serf2	10.6492	0.170084	0.711211	9.46505	-0.170084	0.711211
ENSMUSG00000042712	Tceal9	2.21066	0.169316	0.711211	1.96587	-0.169316	0.711211
ENSMUSG00000015092	Edf1	2.55542	0.168812	0.711211	2.27325	-0.168812	0.711211
ENSMUSG00000033020	Polr2f	1.36476	0.16837	0.711211	1.21443	-0.16837	0.711211
ENSMUSG00000035258	Abi3bp	2.30545	0.16819	0.711211	2.05176	-0.16819	0.711211
ENSMUSG00000063870	Chd4	2.14589	0.167424	0.71186	1.91077	-0.167424	0.71186
ENSMUSG00000041841	Rpl37	23.2116	0.165831	0.714708	20.6915	-0.165831	0.714708
ENSMUSG00000027673	Ndufb5	1.98972	0.162828	0.722605	1.77737	-0.162828	0.722605
ENSMUSG00000021996	Esd	2.05382	0.161795	0.725883	1.83594	-0.161795	0.725883
ENSMUSG00000031839	Hsbp1	1.48624	0.160326	0.729485	1.32992	-0.160326	0.729485
ENSMUSG00000021427	Ssr1	1.41838	0.160053	0.730753	1.26943	-0.160053	0.730753
ENSMUSG00000027012	Dync1i2	1.25007	0.159985	0.730983	1.11885	-0.159985	0.730983
ENSMUSG00000051234	Rnf7	1.08395	0.159682	0.731557	0.970371	-0.159682	0.731557
ENSMUSG00000084786	Ubl5	2.60669	0.159644	0.730983	2.33364	-0.159644	0.730983
ENSMUSG00000027940	Tpm3	2.41139	0.159611	0.730983	2.15885	-0.159611	0.730983
ENSMUSG00000020458	Rtn4	2.68406	0.159536	0.730983	2.40308	-0.159536	0.730983
ENSMUSG00000034120	Srsf2	1.5391	0.159242	0.732466	1.37826	-0.159242	0.732466
ENSMUSG00000027184	Caprin1	1.20649	0.159139	0.732466	1.08047	-0.159139	0.732466
ENSMUSG00000027087	Itgav	1.02484	0.158645	0.733991	0.918106	-0.158645	0.733991
ENSMUSG00000021111	Papola	1.18349	0.158589	0.733093	1.06028	-0.158589	0.733093
ENSMUSG00000022427	Tomm22	1.19472	0.15824	0.734145	1.07061	-0.15824	0.734145
ENSMUSG00000036371	Serbp1	5.14989	0.157164	0.736211	4.6184	-0.157164	0.736211
ENSMUSG00000031422	Morf4l2	1.869	0.156349	0.739147	1.67704	-0.156349	0.739147
ENSMUSG00000027133	Nop10	1.40013	0.156298	0.739578	1.25637	-0.156298	0.739578
ENSMUSG00000055302	Mrfap1	2.6499	0.154339	0.744748	2.38106	-0.154339	0.744748
ENSMUSG00000007041	Clic1	3.72669	0.153836	0.745937	3.34979	-0.153836	0.745937
ENSMUSG00000002379	Ndufa11	1.69813	0.153671	0.745937	1.52655	-0.153671	0.745937
ENSMUSG00000044533	Rps2	27.4335	0.152823	0.746795	24.6765	-0.152823	0.746795
ENSMUSG00000037405	Icam1	1.26839	0.152515	0.750637	1.14115	-0.152515	0.750637
ENSMUSG00000074698	Csnk2a1	1.30881	0.150833	0.750637	1.17888	-0.150833	0.750637
ENSMUSG00000022139	Mbnl2	2.19882	0.150415	0.750637	1.98113	-0.150415	0.750637
ENSMUSG00000073702	Rpl31	9.41407	0.149955	0.750637	8.48481	-0.149955	0.750637
ENSMUSG00000036781	Rps27l	3.97266	0.149514	0.750637	3.5816	-0.149514	0.750637
ENSMUSG00000033004	Mycbp2	1.48157	0.149451	0.750637	1.33577	-0.149451	0.750637
ENSMUSG00000038717	Atp5l	5.05458	0.14825	0.750637	4.56102	-0.14825	0.750637
ENSMUSG00000026341	Actr3	2.48167	0.147888	0.750637	2.23989	-0.147888	0.750637
ENSMUSG00000049866	Arl4c	1.07408	0.147562	0.754874	0.96964	-0.147562	0.754874
ENSMUSG00000028822	Tmem50a	1.94026	0.147426	0.751751	1.75178	-0.147426	0.751751
ENSMUSG00000032440	Tgfbr2	3.64156	0.147147	0.753003	3.28848	-0.147147	0.753003
ENSMUSG00000026155	Smap1	1.47237	0.14521	0.758181	1.33138	-0.14521	0.758181
ENSMUSG00000020153	Ndufs7	1.04489	0.145143	0.758529	0.944878	-0.145143	0.758529
ENSMUSG00000064367	mt-Nd5	2.95258	0.144858	0.75848	2.67053	-0.144858	0.75848
ENSMUSG00000079641	Rpl39	25.9288	0.144739	0.758181	23.4541	-0.144739	0.758181
ENSMUSG00000020361	Hspa4	1.21931	0.144683	0.759785	1.10295	-0.144683	0.759785
ENSMUSG00000037060	Cavin3	2.39661	0.144223	0.760513	2.16862	-0.144223	0.760513
ENSMUSG00000027404	Snrpb	1.80566	0.144114	0.760179	1.63401	-0.144114	0.760179
ENSMUSG00000007815	Rhoa	4.01014	0.143975	0.76008	3.6293	-0.143975	0.76008
ENSMUSG00000063511	Snrnp70	1.32759	0.143915	0.761181	1.20154	-0.143915	0.761181
ENSMUSG00000026878	Rab14	1.6927	0.142761	0.763594	1.53322	-0.142761	0.763594
ENSMUSG00000030122	Ptms	3.95004	0.142307	0.764543	3.57904	-0.142307	0.764543
ENSMUSG00000011179	Odc1	1.79714	0.142301	0.772421	1.62834	-0.142301	0.772421
ENSMUSG00000000078	Klf6	6.09962	0.141905	0.765572	5.52828	-0.141905	0.765572
ENSMUSG00000026586	Prrx1	2.68398	0.141778	0.766863	2.43278	-0.141778	0.766863
ENSMUSG00000025481	Urah	1.14669	0.141395	0.770471	1.03963	-0.141395	0.770471
ENSMUSG00000034855	Cxcl10	2.5009	0.139267	0.781969	2.27078	-0.139267	0.781969
ENSMUSG00000030814	Bcl7c	1.15883	0.139197	0.773795	1.05224	-0.139197	0.773795
ENSMUSG00000026074	Map4k4	2.05819	0.137483	0.778124	1.87112	-0.137483	0.778124
ENSMUSG00000062683	Atp5g2	3.83618	0.137381	0.777363	3.48776	-0.137381	0.777363
ENSMUSG00000025935	Tram1	1.26108	0.136109	0.781289	1.14754	-0.136109	0.781289
ENSMUSG00000024338	Psmb8	1.20415	0.13575	0.782391	1.09601	-0.13575	0.782391
ENSMUSG00000019978	Epb41l2	1.22315	0.134009	0.786575	1.11465	-0.134009	0.786575
ENSMUSG00000068882	Ssb	1.9717	0.133844	0.785939	1.79701	-0.133844	0.785939
ENSMUSG00000022194	Pabpn1	1.55282	0.133267	0.787644	1.41581	-0.133267	0.787644
ENSMUSG00000026511	Srp9	1.93106	0.132317	0.79002	1.76184	-0.132317	0.79002
ENSMUSG00000031246	Sh3bgrl	1.07287	0.132276	0.791524	0.978869	-0.132276	0.791524
ENSMUSG00000020029	Nudt4	1.00033	0.132224	0.792468	0.912715	-0.132224	0.792468
ENSMUSG00000076432	Ywhaq	1.54664	0.1318	0.791524	1.41161	-0.1318	0.791524
ENSMUSG00000049775	Tmsb4x	54.0294	0.131227	0.792976	49.3326	-0.131227	0.792976
ENSMUSG00000041577	Prelp	1.48586	0.129946	0.797095	1.35788	-0.129946	0.797095
ENSMUSG00000015120	Ube2i	1.43202	0.128688	0.799301	1.30982	-0.128688	0.799301
ENSMUSG00000025508	Rplp2	23.5574	0.126723	0.802501	21.5768	-0.126723	0.802501
ENSMUSG00000090733	Rps27	20.0569	0.126313	0.80341	18.3758	-0.126313	0.80341
ENSMUSG00000029390	Tmed2	2.21609	0.125626	0.805454	2.03129	-0.125626	0.805454
ENSMUSG00000029048	Rer1	1.37374	0.122878	0.812015	1.26157	-0.122878	0.812015
ENSMUSG00000006005	Tpr	2.15403	0.122122	0.814301	1.97921	-0.122122	0.814301
ENSMUSG00000027236	Eif3j1	1.02144	0.120932	0.817457	0.939305	-0.120932	0.817457
ENSMUSG00000025499	Hras	1.45344	0.119632	0.817457	1.33778	-0.119632	0.817457
ENSMUSG00000053453	Thoc7	1.10944	0.119208	0.817457	1.02145	-0.119208	0.817457
ENSMUSG00000018567	Gabarap	4.88197	0.119056	0.817457	4.49532	-0.119056	0.817457
ENSMUSG00000021508	Cxcl14	3.01184	0.119042	0.822647	2.77332	-0.119042	0.822647
ENSMUSG00000004897	Hdgf	1.76894	0.117299	0.820217	1.63081	-0.117299	0.820217
ENSMUSG00000029467	Atp2a2	1.48617	0.115943	0.823873	1.3714	-0.115943	0.823873
ENSMUSG00000062963	Ufc1	1.0783	0.113668	0.829455	0.996595	-0.113668	0.829455
ENSMUSG00000068523	Gng5	4.72031	0.11345	0.82906	4.36338	-0.11345	0.82906
ENSMUSG00000022371	Col14a1	3.57633	0.113237	0.830954	3.30639	-0.113237	0.830954
ENSMUSG00000024695	Zfp91	1.27812	0.112137	0.833135	1.18254	-0.112137	0.833135
ENSMUSG00000033916	Chmp2a	1.76238	0.111454	0.834239	1.63136	-0.111454	0.834239
ENSMUSG00000038374	Rbm8a	1.25339	0.110496	0.836916	1.16097	-0.110496	0.836916
ENSMUSG00000019054	Fis1	1.09836	0.110152	0.838002	1.01761	-0.110152	0.838002
ENSMUSG00000037062	Sh3glb1	3.39302	0.108003	0.843611	3.14832	-0.108003	0.843611
ENSMUSG00000037712	Fermt2	1.42712	0.105343	0.848683	1.32663	-0.105343	0.848683
ENSMUSG00000040048	Ndufb10	1.8598	0.104349	0.849814	1.73004	-0.104349	0.849814
ENSMUSG00000018707	Dync1h1	1.35029	0.103902	0.85131	1.25646	-0.103902	0.85131
ENSMUSG00000032096	Arcn1	1.1801	0.103757	0.851886	1.0982	-0.103757	0.851886
ENSMUSG00000044258	Ctla2a	1.24954	0.102548	0.873367	1.16381	-0.102548	0.873367
ENSMUSG00000024208	Uqcc2	2.53068	0.101726	0.85658	2.3584	-0.101726	0.85658
ENSMUSG00000009549	Srp14	1.54649	0.101352	0.857723	1.44158	-0.101352	0.857723
ENSMUSG00000026353	Ubxn4	1.51459	0.101221	0.858114	1.41197	-0.101221	0.858114
ENSMUSG00000021546	Hnrnpk	3.0831	0.100823	0.858607	2.87502	-0.100823	0.858607
ENSMUSG00000026234	Ncl	4.91938	0.0992849	0.862534	4.59227	-0.0992849	0.862534
ENSMUSG00000075702	Selenom	2.35861	0.0991462	0.863562	2.20197	-0.0991462	0.863562
ENSMUSG00000006932	Ctnnb1	1.56489	0.0964541	0.86875	1.46369	-0.0964541	0.86875
ENSMUSG00000024121	Atp6v0c	2.79882	0.0929016	0.877371	2.6243	-0.0929016	0.877371
ENSMUSG00000003072	Atp5d	3.33579	0.0926592	0.877486	3.1283	-0.0926592	0.877486
ENSMUSG00000028195	Ccn1	3.46586	0.0903507	0.887008	3.25549	-0.0903507	0.887008
ENSMUSG00000020053	Igf1	1.51851	0.0895364	0.888787	1.42714	-0.0895364	0.888787
ENSMUSG00000063856	Gpx1	4.53805	0.0875754	0.891088	4.27082	-0.0875754	0.891088
ENSMUSG00000032042	Srpr	1.06472	0.0869546	0.892809	1.00244	-0.0869546	0.892809
ENSMUSG00000064341	mt-Nd1	15.1781	0.0866387	0.892775	14.2936	-0.0866387	0.892775
ENSMUSG00000005610	Eif4g2	4.12664	0.0852529	0.895152	3.88989	-0.0852529	0.895152
ENSMUSG00000028603	Scp2	1.42358	0.0849632	0.897103	1.34216	-0.0849632	0.897103
ENSMUSG00000055172	C1ra	1.73606	0.0847482	0.897439	1.63702	-0.0847482	0.897439
ENSMUSG00000055065	Ddx17	1.25218	0.0825583	0.901418	1.18254	-0.0825583	0.901418
ENSMUSG00000007836	Hnrnpa0	2.92626	0.0825486	0.901418	2.76355	-0.0825486	0.901418
ENSMUSG00000038467	Chmp4b	1.50374	0.0820923	0.901617	1.42056	-0.0820923	0.901617
ENSMUSG00000060550	H2-Q7	1.17595	0.0807857	0.905556	1.11191	-0.0807857	0.905556
ENSMUSG00000032412	Atp1b3	2.1198	0.0804812	0.904895	2.00479	-0.0804812	0.904895
ENSMUSG00000037772	Mrpl23	1.06571	0.0802835	0.905787	1.00802	-0.0802835	0.905787
ENSMUSG00000059796	Eif4a1	4.51762	0.0792445	0.907383	4.27621	-0.0792445	0.907383
ENSMUSG00000002985	Apoe	40.6147	0.0792064	0.90872	38.4456	-0.0792064	0.90872
ENSMUSG00000038521	C1s1	2.97211	0.0779938	0.911336	2.81572	-0.0779938	0.911336
ENSMUSG00000023010	Tmbim6	1.92208	0.0779851	0.910815	1.82095	-0.0779851	0.910815
ENSMUSG00000027637	Rab5if	1.22541	0.0777056	0.911813	1.16116	-0.0777056	0.911813
ENSMUSG00000049751	Rpl36al	7.25491	0.07769	0.911215	6.87465	-0.07769	0.911215
ENSMUSG00000018593	Sparc	80.1319	0.0768276	0.914266	75.9775	-0.0768276	0.914266
ENSMUSG00000029004	Kmt2e	1.14058	0.076152	0.916306	1.08194	-0.076152	0.916306
ENSMUSG00000002015	Bcap31	1.44055	0.0742368	0.920451	1.3683	-0.0742368	0.920451
ENSMUSG00000014769	Psmb1	2.60677	0.0742083	0.920451	2.47609	-0.0742083	0.920451
ENSMUSG00000039630	Hnrnpu	2.45286	0.0740993	0.920451	2.33008	-0.0740993	0.920451
ENSMUSG00000021910	Nisch	1.12686	0.0723987	0.924153	1.0717	-0.0723987	0.924153
ENSMUSG00000097451	Rian	1.63396	0.0717461	0.927221	1.5547	-0.0717461	0.927221
ENSMUSG00000071655	Ubxn1	1.49537	0.0716295	0.925886	1.42294	-0.0716295	0.925886
ENSMUSG00000078427	Sarnp	1.26108	0.0710896	0.927199	1.20045	-0.0710896	0.927199
ENSMUSG00000033228	Scaf11	1.18371	0.0693341	0.931605	1.12817	-0.0693341	0.931605
ENSMUSG00000022452	Smdt1	2.44314	0.0689326	0.932003	2.32916	-0.0689326	0.932003
ENSMUSG00000079197	Psme2	1.22632	0.0684771	0.933685	1.16947	-0.0684771	0.933685
ENSMUSG00000055148	Klf2	1.53797	0.0682731	0.936972	1.46689	-0.0682731	0.936972
ENSMUSG00000042043	Tbca	2.06747	0.0676847	0.935206	1.97272	-0.0676847	0.935206
ENSMUSG00000020224	Llph	1.26576	0.0652712	0.940461	1.20977	-0.0652712	0.940461
ENSMUSG00000061787	Rps17	13.72	0.0647044	0.941262	13.1185	-0.0647044	0.941262
ENSMUSG00000042312	S100a13	3.35094	0.062053	0.948224	3.2099	-0.062053	0.948224
ENSMUSG00000022403	St13	1.6081	0.0574873	0.959046	1.54528	-0.0574873	0.959046
ENSMUSG00000011884	Gltp	1.00734	0.0536676	0.969733	0.970554	-0.0536676	0.969733
ENSMUSG00000055943	Emc7	1.04301	0.053156	0.969906	1.00528	-0.053156	0.969906
ENSMUSG00000053475	Tnfaip6	9.39763	0.0527485	0.97086	9.06036	-0.0527485	0.97086
ENSMUSG00000091337	Eid1	1.24819	0.0515494	0.97364	1.20437	-0.0515494	0.97364
ENSMUSG00000026219	Trip12	1.00553	0.0501232	0.97746	0.971193	-0.0501232	0.97746
ENSMUSG00000022216	Psme1	1.39809	0.0483335	0.982224	1.35203	-0.0483335	0.982224
ENSMUSG00000053113	Socs3	1.23273	0.0479809	0.984045	1.19241	-0.0479809	0.984045
ENSMUSG00000014329	Bicc1	1.28657	0.0462839	0.987619	1.24595	-0.0462839	0.987619
ENSMUSG00000028788	Ptp4a2	2.75931	0.0461587	0.98742	2.67245	-0.0461587	0.98742
ENSMUSG00000029096	Htra3	2.22227	0.0459443	0.98805	2.15263	-0.0459443	0.98805
ENSMUSG00000063316	Rpl27	15.5877	0.045785	0.98769	15.101	-0.045785	0.98769
ENSMUSG00000027230	Creb3l1	1.24894	0.0447798	0.991086	1.21077	-0.0447798	0.991086
ENSMUSG00000047187	Rab2a	2.79257	0.0447209	0.990503	2.70735	-0.0447209	0.990503
ENSMUSG00000028478	Clta	2.73631	0.043933	0.992516	2.65427	-0.043933	0.992516
ENSMUSG00000007892	Rplp1	55.5602	0.0439201	0.992404	53.8951	-0.0439201	0.992404
ENSMUSG00000022812	Gsk3b	1.18552	0.0426206	0.995977	1.15101	-0.0426206	0.995977
ENSMUSG00000001891	Ugp2	1.93747	0.0422725	0.996945	1.88153	-0.0422725	0.996945
ENSMUSG00000026223	Itm2c	1.00953	0.0422025	0.997247	0.980422	-0.0422025	0.997247
ENSMUSG00000008859	Rala	1.26681	0.0421646	0.997028	1.23032	-0.0421646	0.997028
ENSMUSG00000028964	Park7	1.80619	0.0396216	1	1.75727	-0.0396216	1
ENSMUSG00000034566	Atp5h	4.89517	0.0389677	1	4.76478	-0.0389677	1
ENSMUSG00000027523	Gnas	8.71076	0.0388226	1	8.4796	-0.0388226	1
ENSMUSG00000021660	Btf3	6.46926	0.0384115	1	6.29937	-0.0384115	1
ENSMUSG00000030591	Psmd8	1.62076	0.0379202	1	1.57873	-0.0379202	1
ENSMUSG00000015733	Capza2	2.03029	0.0378383	1	1.97775	-0.0378383	1
ENSMUSG00000042520	Ubap2l	1.14895	0.0374774	1	1.11949	-0.0374774	1
ENSMUSG00000062647	Rpl7a	12.3504	0.0358512	1	12.0474	-0.0358512	1
ENSMUSG00000024991	Eif3a	3.18007	0.0358386	1	3.10208	-0.0358386	1
ENSMUSG00000026087	Mrpl30	1.135	0.0348861	1	1.10789	-0.0348861	1
ENSMUSG00000026421	Csrp1	1.02649	0.0347294	1	1.00208	-0.0347294	1
ENSMUSG00000022018	Rgcc	1.23363	0.034521	1	1.20447	-0.034521	1
ENSMUSG00000025381	Cnpy2	1.49099	0.0341635	1	1.4561	-0.0341635	1
ENSMUSG00000074656	Eif2s2	3.80896	0.0339909	1	3.7203	-0.0339909	1
ENSMUSG00000058672	Tubb2a	1.09941	0.0333858	1	1.07426	-0.0333858	1
ENSMUSG00000000001	Gnai3	1.10846	0.0326275	1	1.08367	-0.0326275	1
ENSMUSG00000030704	Rab6a	1.05869	0.0318001	1	1.03561	-0.0318001	1
ENSMUSG00000056501	Cebpb	4.96824	0.0317453	1	4.86017	-0.0317453	1
ENSMUSG00000029823	Luc7l2	1.83009	0.0285978	1	1.79418	-0.0285978	1
ENSMUSG00000021319	Sfrp4	1.09798	0.0275836	1	1.07719	-0.0275836	1
ENSMUSG00000022754	Tmem45a	1.91387	0.0269745	1	1.87843	-0.0269745	1
ENSMUSG00000022961	Son	2.77922	0.0266541	1	2.72837	-0.0266541	1
ENSMUSG00000028381	Ugcg	1.03502	0.0262795	1	1.01633	-0.0262795	1
ENSMUSG00000018501	Ncor1	1.54182	0.0258897	1	1.5144	-0.0258897	1
ENSMUSG00000030103	Bhlhe40	1.79963	0.0258462	1	1.76768	-0.0258462	1
ENSMUSG00000079477	Rab7	1.33792	0.0255043	1	1.31448	-0.0255043	1
ENSMUSG00000004207	Psap	4.86682	0.0244589	1	4.78506	-0.0244589	1
ENSMUSG00000093989	Rnasek	1.7991	0.0243049	1	1.76905	-0.0243049	1
ENSMUSG00000033306	Lpp	1.56331	0.0230613	1	1.53852	-0.0230613	1
ENSMUSG00000056629	Fkbp2	1.40473	0.0227732	1	1.38273	-0.0227732	1
ENSMUSG00000054604	Cggbp1	1.03698	0.020733	1	1.02218	-0.020733	1
ENSMUSG00000030795	Fus	2.01514	0.0207105	1	1.98643	-0.0207105	1
ENSMUSG00000028214	Gem	1.76419	0.0206078	1	1.73918	-0.0206078	1
ENSMUSG00000036545	Adamts2	2.11874	0.0203167	1	2.08913	-0.0203167	1
ENSMUSG00000037815	Ctnna1	1.22293	0.0198672	1	1.2062	-0.0198672	1
ENSMUSG00000046434	Hnrnpa1	2.1906	0.0195531	1	2.16113	-0.0195531	1
ENSMUSG00000032359	Ctsh	2.55029	0.0189532	1	2.51703	-0.0189532	1
ENSMUSG00000025880	Smad7	1.17565	0.0189163	1	1.16033	-0.0189163	1
ENSMUSG00000001847	Rac1	2.59757	0.0185775	1	2.56436	-0.0185775	1
ENSMUSG00000025060	Slk	1.0737	0.0177686	1	1.06056	-0.0177686	1
ENSMUSG00000024359	Hspa9	1.14028	0.0177444	1	1.12634	-0.0177444	1
ENSMUSG00000005417	Mprip	1.01843	0.016391	1	1.00692	-0.016391	1
ENSMUSG00000031229	Atrx	1.6605	0.0152506	1	1.64305	-0.0152506	1
ENSMUSG00000021250	Fos	7.82505	0.0141967	1	7.74853	-0.0141967	1
ENSMUSG00000030754	Copb1	1.09255	0.0132311	1	1.08258	-0.0132311	1
ENSMUSG00000053560	Ier2	2.17839	0.0125842	1	2.15949	-0.0125842	1
ENSMUSG00000023022	Lima1	1.90436	0.012236	1	1.88829	-0.012236	1
ENSMUSG00000022698	Naa50	1.16358	0.0100687	1	1.15549	-0.0100687	1
ENSMUSG00000020423	Btg2	4.11186	0.00993428	1	4.08369	-0.00993428	1
ENSMUSG00000032212	Sltm	1.01639	0.00906031	1	1.01003	-0.00906031	1
ENSMUSG00000036241	Ube2r2	1.02944	0.00878691	1	1.02318	-0.00878691	1
ENSMUSG00000032216	Nedd4	4.42894	0.00865963	1	4.40249	-0.00865963	1
ENSMUSG00000026193	Fn1	17.5709	0.0080913	1	17.4729	-0.0080913	1
ENSMUSG00000051223	Bzw1	2.14544	0.00624468	1	2.13619	-0.00624468	1
ENSMUSG00000010608	Rbm25	1.61239	0.00611007	1	1.60559	-0.00611007	1
ENSMUSG00000047126	Cltc	1.63509	0.00452066	1	1.62999	-0.00452066	1
ENSMUSG00000064345	mt-Nd2	15.2961	0.00312956	1	15.2632	-0.00312956	1
ENSMUSG00000027706	Sec62	2.83909	0.00302486	1	2.83317	-0.00302486	1
ENSMUSG00000022892	App	3.03575	0.002842	1	3.02981	-0.002842	1
ENSMUSG00000021268	Meg3	6.55009	0.00219405	1	6.54023	-0.00219405	1
ENSMUSG00000004980	Hnrnpa2b1	4.42358	0.00132634	1	4.41957	-0.00132634	1
ENSMUSG00000006519	Cyba	2.58037	0.000847173	1	2.57888	-0.000847173	1
ENSMUSG00000003161	Sri	1.28574	0.000462556	1	1.28533	-0.000462556	1
ENSMUSG00000027091	Zc3h15	1.35571	-0.00113108	1	1.35678	0.00113108	1
ENSMUSG00000020484	Xbp1	1.12769	-0.00131502	1	1.12872	0.00131502	1
ENSMUSG00000032328	Tmem30a	1.04685	-0.00552264	1	1.05087	0.00552264	1
ENSMUSG00000006304	Arpc2	4.27579	-0.0067677	1	4.29595	0.0067677	1
ENSMUSG00000056050	Mia3	1.28476	-0.00779854	1	1.29173	0.00779854	1
ENSMUSG00000031068	Glrx3	1.33852	-0.00842456	1	1.34637	0.00842456	1
ENSMUSG00000032504	Pdcd6ip	1.005	-0.00862645	1	1.01103	0.00862645	1
ENSMUSG00000022500	Litaf	1.28785	-0.00871246	1	1.29566	0.00871246	1
ENSMUSG00000026872	Zeb2	2.9565	-0.00950862	1	2.97608	0.00950862	1
ENSMUSG00000029328	Hnrnpdl	1.22941	-0.0099331	1	1.23791	0.0099331	1
ENSMUSG00000041629	Fam104a	1.20317	-0.0109314	1	1.21232	0.0109314	1
ENSMUSG00000037608	Bclaf1	1.11977	-0.0113625	1	1.12863	0.0113625	1
ENSMUSG00000063200	Nol7	1.17663	-0.0122321	1	1.18665	0.0122321	1
ENSMUSG00000026238	Ptma	24.3966	-0.0124867	1	24.6091	0.0124867	1
ENSMUSG00000002233	Rhoc	1.86576	-0.0125567	1	1.88208	0.0125567	1
ENSMUSG00000029781	Fkbp9	1.42584	-0.0132636	1	1.43902	0.0132636	1
ENSMUSG00000047414	Flrt2	1.71072	-0.0132889	1	1.72657	0.0132889	1
ENSMUSG00000021576	Pdcd6	1.05409	-0.0141506	1	1.06448	0.0141506	1
ENSMUSG00000062397	Zfp706	1.15876	-0.015528	1	1.1713	0.015528	1
ENSMUSG00000022548	Apod	3.76982	-0.0160511	1	3.81204	0.0160511	1
ENSMUSG00000040249	Lrp1	3.30894	-0.0164247	1	3.34687	0.0164247	1
ENSMUSG00000035242	Oaz1	7.16525	-0.017672	1	7.25366	0.017672	1
ENSMUSG00000024576	Csnk1a1	3.16152	-0.0181911	1	3.20168	0.0181911	1
ENSMUSG00000062006	Rpl34	24.7675	-0.0186059	1	25.0894	0.0186059	1
ENSMUSG00000004610	Etfb	1.33422	-0.0206806	1	1.35349	0.0206806	1
ENSMUSG00000031198	Fundc2	1.06789	-0.0209166	1	1.08349	0.0209166	1
ENSMUSG00000025362	Rps26	23.2507	-0.0236713	1	23.6357	0.0236713	1
ENSMUSG00000024190	Dusp1	5.59335	-0.0240741	1	5.68754	0.0240741	1
ENSMUSG00000029064	Gnb1	1.90565	-0.0252288	1	1.93928	0.0252288	1
ENSMUSG00000017485	Top2b	1.15008	-0.0263644	1	1.1713	0.0263644	1
ENSMUSG00000074748	Atxn7l3b	1.29215	-0.0265163	1	1.31612	0.0265163	1
ENSMUSG00000037058	Paip2	1.37306	-0.0316963	1	1.40357	0.0316963	1
ENSMUSG00000035356	Nfkbiz	2.98756	-0.0328452	1	3.05639	0.0328452	1
ENSMUSG00000004040	Stat3	1.47923	-0.0336309	1	1.51413	0.0336309	1
ENSMUSG00000038612	Mcl1	3.76763	-0.0341094	1	3.85782	0.0341094	1
ENSMUSG00000029614	Rpl6	22.9144	-0.0344497	1	23.4685	0.0344497	1
ENSMUSG00000062270	Morf4l1	3.77088	-0.0344734	1	3.86211	0.0344734	1
ENSMUSG00000028583	Pdpn	2.22356	-0.0348829	1	2.278	0.0348829	1
ENSMUSG00000028868	Wasf2	1.05598	-0.0357627	1	1.08248	0.0357627	1
ENSMUSG00000046768	Rhoj	1.83846	-0.0357787	1	1.88464	0.0357787	1
ENSMUSG00000060373	Hnrnpc	1.80807	-0.0363429	1	1.85421	0.0363429	1
ENSMUSG00000056612	Ppp1r14b	3.75519	-0.0367955	1	3.85225	0.0367955	1
ENSMUSG00000072772	Grcc10	1.44658	-0.0382322	1	1.48544	0.0382322	1
ENSMUSG00000047675	Rps8	54.5467	-0.0389498	0.998808	56.0403	0.0389498	0.998808
ENSMUSG00000042133	Ppig	1.25731	-0.0391565	0.998833	1.29191	0.0391565	0.998833
ENSMUSG00000027620	Rbm39	3.33481	-0.0394032	0.997751	3.42718	0.0394032	0.997751
ENSMUSG00000020149	Rab1a	1.42222	-0.0395602	0.997656	1.46177	0.0395602	0.997656
ENSMUSG00000042323	Pbrm1	1.44537	-0.0396133	0.997649	1.48562	0.0396133	0.997649
ENSMUSG00000030067	Foxp1	1.46784	-0.0411173	0.99413	1.51029	0.0411173	0.99413
ENSMUSG00000068798	Rap1a	1.48948	-0.0415731	0.99298	1.53304	0.0415731	0.99298
ENSMUSG00000027829	Ccnl1	2.30002	-0.0417304	0.992546	2.36754	0.0417304	0.992546
ENSMUSG00000025794	Rpl14	16.4655	-0.0429379	0.989204	16.9631	0.0429379	0.989204
ENSMUSG00000053565	Eif3k	3.03635	-0.0441209	0.986826	3.13068	0.0441209	0.986826
ENSMUSG00000009185	Ccl8	1.11819	-0.0447117	0.988638	1.15339	0.0447117	0.988638
ENSMUSG00000039952	Dag1	1.14971	-0.0447315	0.985783	1.18592	0.0447315	0.985783
ENSMUSG00000074129	Rpl13a	24.612	-0.0452839	0.983727	25.3971	0.0452839	0.983727
ENSMUSG00000070493	Chchd2	9.07195	-0.045295	0.983727	9.36143	0.045295	0.983727
ENSMUSG00000032097	Ddx6	1.26048	-0.0453904	0.984066	1.30077	0.0453904	0.984066
ENSMUSG00000032518	Rpsa	30.9582	-0.0456624	0.98293	31.9542	0.0456624	0.98293
ENSMUSG00000028820	Sfpq	1.73855	-0.0479267	0.976872	1.79729	0.0479267	0.976872
ENSMUSG00000007739	Cct4	1.41287	-0.0488956	0.974332	1.46159	0.0488956	0.974332
ENSMUSG00000019850	Tnfaip3	1.65613	-0.0500415	0.972381	1.7146	0.0500415	0.972381
ENSMUSG00000027479	Mapre1	1.48089	-0.0512121	0.969172	1.53441	0.0512121	0.969172
ENSMUSG00000042306	S100a14	2.34157	-0.052786	0.965767	2.42885	0.052786	0.965767
ENSMUSG00000026335	Pam	1.41551	-0.0533104	0.964647	1.46881	0.0533104	0.964647
ENSMUSG00000030744	Rps3	24.5012	-0.0540996	0.961206	25.4378	0.0540996	0.961206
ENSMUSG00000022781	Pak2	1.37577	-0.0561966	0.956593	1.43043	0.0561966	0.956593
ENSMUSG00000027763	Mbnl1	2.05216	-0.0586213	0.950366	2.13728	0.0586213	0.950366
ENSMUSG00000063882	Uqcrh	5.41434	-0.0594828	0.948817	5.64232	0.0594828	0.948817
ENSMUSG00000024091	Vapa	1.67543	-0.0596056	0.948817	1.74612	0.0596056	0.948817
ENSMUSG00000037805	Rpl10a	18.9805	-0.0607418	0.945559	19.797	0.0607418	0.945559
ENSMUSG00000060860	Ube2s	2.20644	-0.0609412	0.945559	2.30166	0.0609412	0.945559
ENSMUSG00000028495	Rps6	15.9223	-0.0615495	0.943511	16.6166	0.0615495	0.943511
ENSMUSG00000008683	Rps15a	30.4275	-0.0627157	0.940461	31.7798	0.0627157	0.940461
ENSMUSG00000055447	Cd47	3.38684	-0.0648841	0.93645	3.54268	0.0648841	0.93645
ENSMUSG00000029322	Plac8	3.69509	-0.0649216	0.937512	3.86522	0.0649216	0.937512
ENSMUSG00000030934	Oat	1.53118	-0.0668017	0.931997	1.60376	0.0668017	0.931997
ENSMUSG00000069662	Marcks	7.84088	-0.0672691	0.930862	8.21526	0.0672691	0.930862
ENSMUSG00000061613	U2af1	1.1807	-0.0698518	0.924629	1.23928	0.0698518	0.924629
ENSMUSG00000026385	Dbi	4.0728	-0.070787	0.922757	4.27767	0.070787	0.922757
ENSMUSG00000066406	Akap13	2.28592	-0.0716056	0.920608	2.40226	0.0716056	0.920608
ENSMUSG00000022136	Dnajc3	2.1431	-0.0716407	0.920451	2.25223	0.0716407	0.920451
ENSMUSG00000037361	Sf3b6	1.40013	-0.0724797	0.919274	1.47228	0.0724797	0.919274
ENSMUSG00000028809	Srrm1	1.23409	-0.0731778	0.917701	1.29831	0.0731778	0.917701
ENSMUSG00000020088	Sar1a	1.86644	-0.0739957	0.91512	1.96468	0.0739957	0.91512
ENSMUSG00000019873	Reep3	1.59249	-0.0741528	0.914872	1.67649	0.0741528	0.914872
ENSMUSG00000001506	Col1a1	58.9573	-0.0749908	0.913987	62.1039	0.0749908	0.913987
ENSMUSG00000019943	Atp2b1	2.08413	-0.0756804	0.911372	2.1964	0.0756804	0.911372
ENSMUSG00000035247	Hectd1	1.06744	-0.0757279	0.911215	1.12497	0.0757279	0.911215
ENSMUSG00000054452	Tle5	1.59452	-0.076941	0.907531	1.68189	0.076941	0.907531
ENSMUSG00000028063	Lmna	6.13748	-0.0770695	0.907383	6.47435	0.0770695	0.907383
ENSMUSG00000030002	Dusp11	0.969865	-0.078749	0.903847	1.02428	0.078749	0.903847
ENSMUSG00000058587	Tmod3	0.977028	-0.0796685	0.901987	1.0325	0.0796685	0.901987
ENSMUSG00000015575	Atp6v0e	2.42263	-0.079848	0.901418	2.56052	0.079848	0.901418
ENSMUSG00000041571	Selenow	3.91641	-0.0806454	0.900652	4.14162	0.0806454	0.900652
ENSMUSG00000022635	Zcrb1	1.16102	-0.081066	0.900043	1.22813	0.081066	0.900043
ENSMUSG00000022051	Bnip3l	1.19367	-0.0812752	0.899439	1.26285	0.0812752	0.899439
ENSMUSG00000022894	Adamts5	5.22695	-0.0813415	0.899682	5.5302	0.0813415	0.899682
ENSMUSG00000025283	Sat1	2.89949	-0.0816961	0.899142	3.06846	0.0816961	0.899142
ENSMUSG00000022505	Emp2	1.21817	-0.0817091	0.899419	1.28917	0.0817091	0.899419
ENSMUSG00000034708	Grn	1.46241	-0.0827468	0.896799	1.54876	0.0827468	0.896799
ENSMUSG00000012405	Rpl15	23.6177	-0.0827747	0.895226	25.0128	0.0827747	0.895226
ENSMUSG00000091896	Ube2d2a	1.1151	-0.0835936	0.89396	1.18162	0.0835936	0.89396
ENSMUSG00000021756	Il6st	1.46912	-0.0836966	0.893705	1.55689	0.0836966	0.893705
ENSMUSG00000021282	Eif5	2.57894	-0.083946	0.893277	2.73349	0.083946	0.893277
ENSMUSG00000028161	Ppp3ca	1.15597	-0.0844564	0.893254	1.22566	0.0844564	0.893254
ENSMUSG00000029203	Ube2k	0.993995	-0.0852757	0.891088	1.05452	0.0852757	0.891088
ENSMUSG00000021843	Ktn1	1.00176	-0.0858735	0.89017	1.06321	0.0858735	0.89017
ENSMUSG00000056851	Pcbp2	2.96947	-0.086116	0.888619	3.15215	0.086116	0.888619
ENSMUSG00000010095	Slc3a2	1.57703	-0.0861789	0.888833	1.67412	0.0861789	0.888833
ENSMUSG00000050953	Gja1	1.85279	-0.0862602	0.889425	1.96697	0.0862602	0.889425
ENSMUSG00000021264	Yy1	1.02936	-0.087372	0.885969	1.09363	0.087372	0.885969
ENSMUSG00000030432	Rpl28	32.4862	-0.0877824	0.883806	34.5247	0.0877824	0.883806
ENSMUSG00000030654	Arl6ip1	1.44122	-0.08797	0.884512	1.53185	0.08797	0.884512
ENSMUSG00000020803	Txndc17	3.00068	-0.0886515	0.882114	3.19089	0.0886515	0.882114
ENSMUSG00000037706	Cd81	2.81338	-0.0893515	0.880249	2.99317	0.0893515	0.880249
ENSMUSG00000028173	Wls	1.06834	-0.0905848	0.877554	1.13758	0.0905848	0.877554
ENSMUSG00000020745	Pafah1b1	2.29949	-0.0914814	0.873944	2.45005	0.0914814	0.873944
ENSMUSG00000040225	Prrc2c	2.72168	-0.0922459	0.871803	2.90143	0.0922459	0.871803
ENSMUSG00000032399	Rpl4	9.72866	-0.0926783	0.870515	10.3743	0.0926783	0.870515
ENSMUSG00000020349	Ppp2ca	1.86463	-0.0937287	0.86875	1.98981	0.0937287	0.86875
ENSMUSG00000027881	Prpf38b	0.963455	-0.0951184	0.867713	1.02912	0.0951184	0.867713
ENSMUSG00000008540	Mgst1	2.45701	-0.0954614	0.866898	2.62512	0.0954614	0.866898
ENSMUSG00000020044	Timp3	3.98759	-0.0962579	0.86471	4.26278	0.0962579	0.86471
ENSMUSG00000025982	Sf3b1	2.20176	-0.0967293	0.863139	2.35447	0.0967293	0.863139
ENSMUSG00000035133	Arhgap5	1.02906	-0.0969258	0.863381	1.10058	0.0969258	0.863381
ENSMUSG00000090862	Rps13	23.5668	-0.0972731	0.861148	25.211	0.0972731	0.861148
ENSMUSG00000029076	Sdf4	0.996709	-0.0979942	0.860702	1.06677	0.0979942	0.860702
ENSMUSG00000028416	Bag1	2.06287	-0.0980174	0.859708	2.20791	0.0980174	0.859708
ENSMUSG00000031818	Cox4i1	7.82671	-0.0994048	0.855815	8.38512	0.0994048	0.855815
ENSMUSG00000022255	Mtdh	1.98324	-0.100236	0.854389	2.12595	0.100236	0.854389
ENSMUSG00000054404	Slfn5	2.15705	-0.100343	0.85552	2.31244	0.100343	0.85552
ENSMUSG00000032803	Cdv3	1.93159	-0.100617	0.853099	2.07113	0.100617	0.853099
ENSMUSG00000053477	Tcf4	1.63404	-0.102477	0.849015	1.75434	0.102477	0.849015
ENSMUSG00000021537	Cetn3	0.955312	-0.10403	0.846128	1.02675	0.10403	0.846128
ENSMUSG00000023861	Mpc1	1.06533	-0.104134	0.846128	1.14507	0.104134	0.846128
ENSMUSG00000067336	Bmpr2	1.21652	-0.104686	0.846128	1.30808	0.104686	0.846128
ENSMUSG00000029135	Fosl2	1.1672	-0.105563	0.845047	1.25582	0.105563	0.845047
ENSMUSG00000020009	Ifngr1	1.31892	-0.106167	0.844265	1.41965	0.106167	0.844265
ENSMUSG00000042079	Hnrnpf	2.89874	-0.108505	0.834938	3.1252	0.108505	0.834938
ENSMUSG00000055436	Srsf11	1.63871	-0.108612	0.835053	1.76686	0.108612	0.835053
ENSMUSG00000004771	Rab11a	0.952522	-0.109019	0.834716	1.0273	0.109019	0.834716
ENSMUSG00000024096	Ralbp1	1.70213	-0.109523	0.833357	1.8364	0.109523	0.833357
ENSMUSG00000048285	Frmd6	1.39357	-0.109905	0.833091	1.50389	0.109905	0.833091
ENSMUSG00000027170	Eif3m	1.57318	-0.112976	0.824422	1.70135	0.112976	0.824422
ENSMUSG00000057841	Rpl32	33.6036	-0.113661	0.822348	36.3587	0.113661	0.822348
ENSMUSG00000028111	Ctsk	2.29994	-0.114731	0.824202	2.49035	0.114731	0.824202
ENSMUSG00000019877	Serinc1	1.45729	-0.115547	0.818805	1.57882	0.115547	0.818805
ENSMUSG00000028034	Fubp1	1.16773	-0.115785	0.818703	1.26532	0.115785	0.818703
ENSMUSG00000028649	Macf1	1.44846	-0.116689	0.817457	1.5705	0.116689	0.817457
ENSMUSG00000025326	Ube3a	0.977707	-0.117709	0.817457	1.06083	0.117709	0.817457
ENSMUSG00000044408	Sptssa	1.13206	-0.11793	0.817457	1.2285	0.11793	0.817457
ENSMUSG00000060147	Serpinb6a	5.129	-0.118137	0.817457	5.56675	0.118137	0.817457
ENSMUSG00000024456	Diaph1	1.0222	-0.119454	0.815681	1.11044	0.119454	0.815681
ENSMUSG00000041645	Ddx24	1.13116	-0.120799	0.810973	1.22996	0.120799	0.810973
ENSMUSG00000008668	Rps18	31.856	-0.121675	0.80799	34.6598	0.121675	0.80799
ENSMUSG00000019210	Atp6v1e1	1.26289	-0.121791	0.808248	1.37414	0.121791	0.808248
ENSMUSG00000041126	H2afv	1.12497	-0.122908	0.80721	1.22503	0.122908	0.80721
ENSMUSG00000050335	Lgals3	6.42688	-0.12301	0.806592	6.99901	0.12301	0.806592
ENSMUSG00000021585	Cast	2.13262	-0.123147	0.805454	2.32268	0.123147	0.805454
ENSMUSG00000038900	Rpl12	24.3017	-0.124308	0.802391	26.4889	0.124308	0.802391
ENSMUSG00000056481	Cd248	2.9436	-0.125871	0.800398	3.212	0.125871	0.800398
ENSMUSG00000022283	Pabpc1	5.02592	-0.126123	0.798433	5.48516	0.126123	0.798433
ENSMUSG00000062867	Impdh2	0.96715	-0.12627	0.799478	1.05562	0.12627	0.799478
ENSMUSG00000026615	Eprs	1.77798	-0.126349	0.799392	1.94074	0.126349	0.799392
ENSMUSG00000020205	Phlda1	2.99133	-0.126355	0.800398	3.26518	0.126355	0.800398
ENSMUSG00000022285	Ywhaz	3.24311	-0.126511	0.797562	3.54039	0.126511	0.797562
ENSMUSG00000029642	Polr1d	2.40913	-0.127114	0.796032	2.63106	0.127114	0.796032
ENSMUSG00000078578	Ube2d3	3.22879	-0.127564	0.794745	3.52733	0.127564	0.794745
ENSMUSG00000042406	Atf4	2.05261	-0.127776	0.794745	2.24273	0.127776	0.794745
ENSMUSG00000041959	S100a10	13.2683	-0.128152	0.79335	14.501	0.128152	0.79335
ENSMUSG00000033379	Atp6v0b	1.61541	-0.128376	0.79335	1.76576	0.128376	0.79335
ENSMUSG00000039286	Fndc3b	1.78115	-0.129002	0.792686	1.94778	0.129002	0.792686
ENSMUSG00000022141	Nipbl	1.17444	-0.12923	0.791957	1.28451	0.12923	0.791957
ENSMUSG00000073421	H2-Ab1	6.37274	-0.130782	0.796011	6.97753	0.130782	0.796011
ENSMUSG00000019132	BC005537	1.49642	-0.13083	0.787869	1.63848	0.13083	0.787869
ENSMUSG00000008348	Ubc	8.40937	-0.132446	0.78273	9.21807	0.132446	0.78273
ENSMUSG00000060036	Rpl3	17.8284	-0.132541	0.782334	19.5442	0.132541	0.782334
ENSMUSG00000028234	Rps20	42.9145	-0.132631	0.781969	47.0476	0.132631	0.781969
ENSMUSG00000017707	Serinc3	1.05718	-0.132937	0.783222	1.15924	0.132937	0.783222
ENSMUSG00000023224	Serping1	11.4862	-0.134077	0.77973	12.605	0.134077	0.77973
ENSMUSG00000036169	Sostdc1	1.10529	-0.135181	0.783262	1.21388	0.135181	0.783262
ENSMUSG00000021807	Rtraf	1.91175	-0.135352	0.775867	2.09982	0.135352	0.775867
ENSMUSG00000038668	Lpar1	1.2184	-0.135427	0.777661	1.33833	0.135427	0.777661
ENSMUSG00000063480	Snu13	1.58811	-0.136822	0.772446	1.74612	0.136822	0.772446
ENSMUSG00000006333	Rps9	29.957	-0.137896	0.768357	32.9622	0.137896	0.768357
ENSMUSG00000028035	Dnajb4	1.00674	-0.138109	0.770414	1.10789	0.138109	0.770414
ENSMUSG00000032525	Nktr	1.58547	-0.138542	0.76805	1.7453	0.138542	0.76805
ENSMUSG00000075706	Gpx4	3.237	-0.138657	0.766789	3.5636	0.138657	0.766789
ENSMUSG00000055204	Ankrd17	0.996634	-0.139154	0.766735	1.09756	0.139154	0.766735
ENSMUSG00000020372	Rack1	17.6152	-0.141384	0.75987	19.4293	0.141384	0.75987
ENSMUSG00000030208	Emp1	4.56633	-0.142549	0.758181	5.04063	0.142549	0.758181
ENSMUSG00000058546	Rpl23a	15.3479	-0.142607	0.756945	16.9428	0.142607	0.756945
ENSMUSG00000032014	Oaf	1.52817	-0.143425	0.757892	1.68792	0.143425	0.757892
ENSMUSG00000026568	Mpc2	1.50871	-0.145178	0.750637	1.66845	0.145178	0.750637
ENSMUSG00000045763	Basp1	2.31608	-0.146894	0.750637	2.56436	0.146894	0.750637
ENSMUSG00000029661	Col1a2	76.6006	-0.146899	0.750637	84.8125	0.146899	0.750637
ENSMUSG00000073155	1810058I24Rik	1.44816	-0.147961	0.750637	1.60458	0.147961	0.750637
ENSMUSG00000016534	Lamp2	2.89037	-0.148338	0.750637	3.20341	0.148338	0.750637
ENSMUSG00000028249	Sdcbp	1.79789	-0.148623	0.750637	1.99301	0.148623	0.750637
ENSMUSG00000059070	Rpl18	21.8643	-0.14876	0.75042	24.2395	0.14876	0.75042
ENSMUSG00000036438	Calm2	4.66239	-0.149	0.750385	5.16974	0.149	0.750385
ENSMUSG00000037563	Rps16	33.3272	-0.149543	0.748452	36.9678	0.149543	0.748452
ENSMUSG00000006169	Clint1	1.04075	-0.150076	0.748801	1.15485	0.150076	0.748801
ENSMUSG00000013622	Atraid	0.914819	-0.151671	0.745937	1.01624	0.151671	0.745937
ENSMUSG00000025967	Eef1b2	13.0678	-0.152664	0.740971	14.5267	0.152664	0.740971
ENSMUSG00000031059	Ndufb11	2.29647	-0.154009	0.737511	2.55522	0.154009	0.737511
ENSMUSG00000036309	Skp1a	1.06442	-0.15614	0.732466	1.1861	0.15614	0.732466
ENSMUSG00000071172	Srsf3	3.04555	-0.156464	0.732011	3.39447	0.156464	0.732011
ENSMUSG00000049517	Rps23	30.3549	-0.157863	0.727339	33.8655	0.157863	0.727339
ENSMUSG00000063457	Rps15	19.7779	-0.158906	0.724975	22.0812	0.158906	0.724975
ENSMUSG00000024431	Nr3c1	1.06789	-0.158984	0.726973	1.19231	0.158984	0.726973
ENSMUSG00000032314	Etfa	1.12829	-0.159711	0.724258	1.26039	0.159711	0.724258
ENSMUSG00000004285	Atp6v1f	1.70899	-0.160719	0.721276	1.91041	0.160719	0.721276
ENSMUSG00000023905	Tnfrsf12a	1.18175	-0.161845	0.720234	1.32206	0.161845	0.720234
ENSMUSG00000038387	Rras	0.899738	-0.16236	0.718245	1.00692	0.16236	0.718245
ENSMUSG00000024758	Rtn3	1.20068	-0.162361	0.7175	1.34372	0.162361	0.7175
ENSMUSG00000057522	Spop	1.03057	-0.162428	0.717565	1.15339	0.162428	0.717565
ENSMUSG00000020460	Rps27a	35.1447	-0.162982	0.71477	39.3486	0.162982	0.71477
ENSMUSG00000024308	Tapbp	1.09768	-0.163177	0.715613	1.22914	0.163177	0.715613
ENSMUSG00000003429	Rps11	25.1844	-0.16383	0.712812	28.2134	0.16383	0.712812
ENSMUSG00000002602	Axl	2.056	-0.164359	0.713163	2.30413	0.164359	0.713163
ENSMUSG00000098274	Rpl24	20.8498	-0.164602	0.711211	23.37	0.164602	0.711211
ENSMUSG00000052837	Junb	8.04734	-0.164895	0.711211	9.02189	0.164895	0.711211
ENSMUSG00000028936	Rpl22	14.4865	-0.164982	0.711211	16.2418	0.164982	0.711211
ENSMUSG00000025780	Itih5	2.2406	-0.165144	0.71186	2.51237	0.165144	0.71186
ENSMUSG00000038633	Degs1	1.05311	-0.166431	0.711211	1.1819	0.166431	0.711211
ENSMUSG00000096145	Vkorc1	1.59588	-0.167044	0.711211	1.79181	0.167044	0.711211
ENSMUSG00000046364	Rpl27a	32.7762	-0.168381	0.711211	36.8344	0.168381	0.711211
ENSMUSG00000037235	Mxd4	0.929297	-0.169813	0.711211	1.04539	0.169813	0.711211
ENSMUSG00000044786	Zfp36	3.40787	-0.170806	0.711211	3.83626	0.170806	0.711211
ENSMUSG00000048758	Rpl29	13.2858	-0.171469	0.711211	14.9627	0.171469	0.711211
ENSMUSG00000026864	Hspa5	11.0922	-0.173967	0.711211	12.5139	0.173967	0.711211
ENSMUSG00000009927	Rps25	16.3309	-0.174506	0.711211	18.431	0.174506	0.711211
ENSMUSG00000030189	Ybx3	3.67669	-0.176564	0.711211	4.15542	0.176564	0.711211
ENSMUSG00000043991	Pura	1.03969	-0.176658	0.711211	1.17514	0.176658	0.711211
ENSMUSG00000017291	Taok1	0.936385	-0.178139	0.709236	1.05946	0.178139	0.709236
ENSMUSG00000046834	Krt1	2.95175	-0.178936	0.711211	3.34157	0.178936	0.711211
ENSMUSG00000060636	Rpl35a	28.9091	-0.179153	0.703356	32.7319	0.179153	0.703356
ENSMUSG00000031715	Smarca5	1.79465	-0.179261	0.704241	2.03211	0.179261	0.704241
ENSMUSG00000059291	Rpl11	23.1677	-0.181775	0.696164	26.2791	0.181775	0.696164
ENSMUSG00000032501	Trib1	1.36205	-0.181906	0.69895	1.5451	0.181906	0.69895
ENSMUSG00000036499	Eea1	1.10461	-0.182125	0.697296	1.25326	0.182125	0.697296
ENSMUSG00000094483	Purb	1.70431	-0.1825	0.69586	1.93416	0.1825	0.69586
ENSMUSG00000023904	Hcfc1r1	1.10959	-0.184239	0.691161	1.26075	0.184239	0.691161
ENSMUSG00000054091	1810037I17Rik	1.97042	-0.184555	0.689983	2.23935	0.184555	0.689983
ENSMUSG00000025232	Hexa	0.950184	-0.186102	0.687423	1.08102	0.186102	0.687423
ENSMUSG00000034252	Senp6	1.08765	-0.187209	0.681939	1.23837	0.187209	0.681939
ENSMUSG00000040952	Rps19	30.4872	-0.187227	0.681313	34.7125	0.187227	0.681313
ENSMUSG00000052146	Rps10	30.2009	-0.187295	0.681313	34.3881	0.187295	0.681313
ENSMUSG00000067274	Rplp0	36.2357	-0.187451	0.681313	41.2641	0.187451	0.681313
ENSMUSG00000020390	Ube2b	1.68652	-0.187932	0.681313	1.92119	0.187932	0.681313
ENSMUSG00000061983	Rps12	45.8973	-0.188203	0.679769	52.2936	0.188203	0.679769
ENSMUSG00000020570	Sypl	0.97831	-0.188562	0.680782	1.11492	0.188562	0.680782
ENSMUSG00000017831	Rab5a	0.897174	-0.189333	0.678941	1.023	0.189333	0.678941
ENSMUSG00000019505	Ubb	17.6819	-0.191151	0.672141	20.1873	0.191151	0.672141
ENSMUSG00000056427	Slit3	0.986605	-0.191905	0.672788	1.12698	0.191905	0.672788
ENSMUSG00000003970	Rpl8	25.2277	-0.193433	0.666223	28.8479	0.193433	0.666223
ENSMUSG00000004044	Cavin1	1.99266	-0.194435	0.665693	2.28019	0.194435	0.665693
ENSMUSG00000071415	Rpl23	42.0718	-0.195499	0.661033	48.178	0.195499	0.661033
ENSMUSG00000028053	Ash1l	1.00561	-0.195738	0.663029	1.15174	0.195738	0.663029
ENSMUSG00000024014	Pim1	2.78472	-0.196943	0.65977	3.19208	0.196943	0.65977
ENSMUSG00000027447	Cst3	10.1022	-0.19723	0.661192	11.5823	0.19723	0.661192
ENSMUSG00000024610	Cd74	14.6342	-0.198285	0.668254	16.7906	0.198285	0.668254
ENSMUSG00000031708	Tecr	1.18537	-0.201132	0.647326	1.36272	0.201132	0.647326
ENSMUSG00000040681	Hmgn1	3.51156	-0.203729	0.639225	4.04422	0.203729	0.639225
ENSMUSG00000031176	Dynlt3	0.900266	-0.203824	0.640305	1.03689	0.203824	0.640305
ENSMUSG00000037876	Jmjd1c	1.2178	-0.205836	0.635019	1.40457	0.205836	0.635019
ENSMUSG00000058600	Rpl30	28.0743	-0.206221	0.631424	32.3887	0.206221	0.631424
ENSMUSG00000037742	Eef1a1	43.3313	-0.207934	0.626528	50.0499	0.207934	0.626528
ENSMUSG00000024085	Man2a1	1.86515	-0.207951	0.629386	2.15437	0.207951	0.629386
ENSMUSG00000072235	Tuba1a	3.29582	-0.207967	0.628658	3.80692	0.207967	0.628658
ENSMUSG00000045962	Wnk1	1.82896	-0.208921	0.626242	2.11398	0.208921	0.626242
ENSMUSG00000025066	Sfr1	3.36783	-0.209682	0.624098	3.89473	0.209682	0.624098
ENSMUSG00000032515	Csrnp1	0.954256	-0.210099	0.624813	1.10387	0.210099	0.624813
ENSMUSG00000031996	Aplp2	1.69248	-0.210504	0.624098	1.95838	0.210504	0.624098
ENSMUSG00000029061	Mmp23	0.951466	-0.211335	0.624098	1.10158	0.211335	0.624098
ENSMUSG00000024290	Rock1	1.81765	-0.213624	0.615565	2.10777	0.213624	0.615565
ENSMUSG00000022521	Crebbp	0.9532	-0.213724	0.616082	1.10542	0.213724	0.616082
ENSMUSG00000030057	Cnbp	2.3614	-0.214404	0.61305	2.73979	0.214404	0.61305
ENSMUSG00000053641	Dennd4a	0.871838	-0.216675	0.613956	1.01313	0.216675	0.613956
ENSMUSG00000019818	Cd164	1.57582	-0.217158	0.60697	1.83183	0.217158	0.60697
ENSMUSG00000029131	Dnajb6	1.23431	-0.217874	0.605593	1.43555	0.217874	0.605593
ENSMUSG00000029422	Rsrc2	1.18854	-0.218312	0.604333	1.38273	0.218312	0.604333
ENSMUSG00000021188	Trip11	0.89823	-0.218611	0.604023	1.0452	0.218611	0.604023
ENSMUSG00000020671	Rab10	1.40269	-0.219227	0.601083	1.63291	0.219227	0.601083
ENSMUSG00000014956	Ppp1cb	1.01081	-0.219427	0.601175	1.17687	0.219427	0.601175
ENSMUSG00000038615	Nfe2l1	1.07091	-0.221668	0.596699	1.24878	0.221668	0.596699
ENSMUSG00000024335	Brd2	1.06555	-0.224352	0.590057	1.24485	0.224352	0.590057
ENSMUSG00000015243	Abca1	0.861507	-0.224472	0.593929	1.00655	0.224472	0.593929
ENSMUSG00000032050	Rdx	1.6694	-0.227208	0.580213	1.95417	0.227208	0.580213
ENSMUSG00000093904	Tomm20	2.17869	-0.228158	0.576887	2.55202	0.228158	0.576887
ENSMUSG00000050708	Ftl1	18.4673	-0.229264	0.575837	21.6484	0.229264	0.575837
ENSMUSG00000038274	Fau	30.5339	-0.229359	0.573117	35.7958	0.229359	0.573117
ENSMUSG00000038393	Txnip	1.22398	-0.230274	0.580355	1.43582	0.230274	0.580355
ENSMUSG00000024425	Ndfip1	1.85158	-0.230856	0.570819	2.17292	0.230856	0.570819
ENSMUSG00000026031	Cflar	0.871536	-0.231157	0.572488	1.023	0.231157	0.572488
ENSMUSG00000031447	Lamp1	3.33737	-0.231329	0.568851	3.91785	0.231329	0.568851
ENSMUSG00000037499	Nenf	2.14687	-0.231872	0.56804	2.52123	0.231872	0.56804
ENSMUSG00000058655	Eif4b	0.980045	-0.233111	0.566522	1.15193	0.233111	0.566522
ENSMUSG00000024097	Srsf7	1.3015	-0.234137	0.564747	1.53085	0.234137	0.564747
ENSMUSG00000052957	Gas1	1.38716	-0.235372	0.565814	1.633	0.235372	0.565814
ENSMUSG00000040785	Ttc3	0.921228	-0.236223	0.559388	1.08513	0.236223	0.559388
ENSMUSG00000015932	Dstn	3.57248	-0.236327	0.557578	4.20841	0.236327	0.557578
ENSMUSG00000022858	Tra2b	1.62476	-0.237215	0.556132	1.91516	0.237215	0.556132
ENSMUSG00000045128	Rpl18a	25.9773	-0.237829	0.55204	30.6334	0.237829	0.55204
ENSMUSG00000001089	Luzp1	0.892197	-0.241513	0.545903	1.0548	0.241513	0.545903
ENSMUSG00000033066	Gas7	1.13975	-0.241602	0.548088	1.34755	0.241602	0.548088
ENSMUSG00000024750	Zfand5	2.70389	-0.24171	0.544764	3.19711	0.24171	0.544764
ENSMUSG00000062328	Rpl17	28.8028	-0.242418	0.539942	34.0735	0.242418	0.539942
ENSMUSG00000060586	H2-Eb1	5.08564	-0.243322	0.557453	6.02005	0.243322	0.557453
ENSMUSG00000028618	Tmem59	1.99048	-0.246741	0.531257	2.36178	0.246741	0.531257
ENSMUSG00000015837	Sqstm1	1.51014	-0.247441	0.531704	1.79272	0.247441	0.531704
ENSMUSG00000031701	Dnaja2	1.17504	-0.247979	0.531257	1.39543	0.247979	0.531257
ENSMUSG00000046056	Sbsn	3.05075	-0.247994	0.537406	3.62299	0.247994	0.537406
ENSMUSG00000052397	Ezr	1.01812	-0.249556	0.531257	1.21041	0.249556	0.531257
ENSMUSG00000055762	Eef1d	3.30412	-0.251853	0.521668	3.93439	0.251853	0.521668
ENSMUSG00000006818	Sod2	1.99621	-0.253214	0.520541	2.37924	0.253214	0.520541
ENSMUSG00000024513	Mbd2	1.12852	-0.254523	0.516779	1.34628	0.254523	0.516779
ENSMUSG00000043716	Rpl7	20.997	-0.25473	0.514181	25.0522	0.25473	0.514181
ENSMUSG00000054808	Actn4	1.26229	-0.254829	0.515955	1.50618	0.254829	0.515955
ENSMUSG00000026021	Sumo1	1.40156	-0.254849	0.515113	1.67238	0.254849	0.515113
ENSMUSG00000020473	Aebp1	6.87494	-0.255877	0.514213	8.20923	0.255877	0.514213
ENSMUSG00000020737	Jpt1	1.44462	-0.256356	0.512259	1.72556	0.256356	0.512259
ENSMUSG00000068823	Csde1	2.30605	-0.256824	0.509417	2.75542	0.256824	0.509417
ENSMUSG00000020585	Laptm4a	3.60197	-0.259926	0.502246	4.31313	0.259926	0.502246
ENSMUSG00000022450	Ndufa6	1.65628	-0.260082	0.502246	1.9835	0.260082	0.502246
ENSMUSG00000048490	Nrip1	1.26847	-0.260848	0.503803	1.51988	0.260848	0.503803
ENSMUSG00000025261	Huwe1	1.00289	-0.263329	0.494771	1.20374	0.263329	0.494771
ENSMUSG00000025612	Bach1	1.52922	-0.264845	0.491574	1.8374	0.264845	0.491574
ENSMUSG00000091243	Vgll3	0.881188	-0.26541	0.493354	1.05918	0.26541	0.493354
ENSMUSG00000025290	Rps24	47.4208	-0.265924	0.486112	57.02	0.265924	0.486112
ENSMUSG00000021242	Npc2	4.0504	-0.265926	0.487526	4.87031	0.265926	0.487526
ENSMUSG00000041120	Nbl1	1.11276	-0.26676	0.488081	1.33878	0.26676	0.488081
ENSMUSG00000018583	G3bp1	1.10152	-0.266953	0.48574	1.32544	0.266953	0.48574
ENSMUSG00000060743	H3f3a	11.2865	-0.267419	0.482718	13.5852	0.267419	0.482718
ENSMUSG00000026701	Prdx6	2.21451	-0.267895	0.482784	2.66642	0.267895	0.482784
ENSMUSG00000060938	Rpl26	27.0571	-0.269624	0.476298	32.6176	0.269624	0.476298
ENSMUSG00000039191	Rbpj	1.31017	-0.269653	0.480212	1.57946	0.269653	0.480212
ENSMUSG00000000787	Ddx3x	2.05616	-0.270167	0.476874	2.47965	0.270167	0.476874
ENSMUSG00000006740	Kif5b	2.08602	-0.27168	0.472365	2.5183	0.27168	0.472365
ENSMUSG00000034377	Tulp4	0.942342	-0.271857	0.473744	1.13776	0.271857	0.473744
ENSMUSG00000036594	H2-Aa	5.45604	-0.272748	0.487047	6.59158	0.272748	0.487047
ENSMUSG00000003380	Rabac1	2.6413	-0.27467	0.465348	3.19528	0.27467	0.465348
ENSMUSG00000034994	Eef2	6.84621	-0.277172	0.459081	8.29649	0.277172	0.459081
ENSMUSG00000035530	Eif1	16.0659	-0.27809	0.459081	19.4816	0.27809	0.459081
ENSMUSG00000027366	Sppl2a	1.05138	-0.278095	0.459223	1.27491	0.278095	0.459223
ENSMUSG00000022205	Sub1	2.7894	-0.27862	0.459081	3.38369	0.27862	0.459081
ENSMUSG00000061315	Naca	10.1319	-0.279336	0.459081	12.2967	0.279336	0.459081
ENSMUSG00000017404	Rpl19	30.1542	-0.280362	0.45666	36.6228	0.280362	0.45666
ENSMUSG00000056708	Ier5	2.68896	-0.281545	0.456158	3.26847	0.281545	0.456158
ENSMUSG00000042354	Gnl3	1.09255	-0.28332	0.451849	1.32965	0.28332	0.451849
ENSMUSG00000023078	Cxcl13	2.3292	-0.2847	0.462248	2.83738	0.2847	0.462248
ENSMUSG00000000753	Serpinf1	5.00956	-0.286455	0.444362	6.10996	0.286455	0.444362
ENSMUSG00000073888	Ccl27a	3.38766	-0.288002	0.446652	4.13623	0.288002	0.446652
ENSMUSG00000026466	Tor1aip1	0.900869	-0.288247	0.440109	1.10012	0.288247	0.440109
ENSMUSG00000007850	Hnrnph1	1.40631	-0.288311	0.438779	1.71743	0.288311	0.438779
ENSMUSG00000054889	Dsp	3.1251	-0.289366	0.440333	3.81926	0.289366	0.440333
ENSMUSG00000000628	Hk2	2.62403	-0.289527	0.437169	3.20725	0.289527	0.437169
ENSMUSG00000061665	Cd2ap	1.01043	-0.290349	0.437041	1.23572	0.290349	0.437041
ENSMUSG00000020120	Plek	0.882244	-0.291659	0.448563	1.07993	0.291659	0.448563
ENSMUSG00000060703	Cd302	1.49092	-0.29223	0.432248	1.8257	0.29223	0.432248
ENSMUSG00000000740	Rpl13	54.7353	-0.293843	0.424709	67.1012	0.293843	0.424709
ENSMUSG00000073639	Rab18	1.06178	-0.293968	0.426518	1.30178	0.293968	0.426518
ENSMUSG00000046718	Bst2	1.6421	-0.294052	0.429203	2.01338	0.294052	0.429203
ENSMUSG00000063406	Tmed5	1.19337	-0.294367	0.426187	1.46351	0.294367	0.426187
ENSMUSG00000039218	Srrm2	2.71384	-0.296096	0.420025	3.33216	0.296096	0.420025
ENSMUSG00000034868	Myl12b	1.38588	-0.296165	0.421102	1.70171	0.296165	0.421102
ENSMUSG00000031950	Gabarapl2	0.95697	-0.296817	0.419877	1.17559	0.296817	0.419877
ENSMUSG00000024608	Rps14	29.9285	-0.297919	0.414416	36.7938	0.297919	0.414416
ENSMUSG00000071637	Cebpd	2.71181	-0.298404	0.420023	3.33499	0.298404	0.420023
ENSMUSG00000025790	Slco3a1	0.957649	-0.300273	0.412817	1.17925	0.300273	0.412817
ENSMUSG00000028266	Lmo4	1.11027	-0.300771	0.41339	1.36766	0.300771	0.41339
ENSMUSG00000051495	Irf2bp2	1.18266	-0.305387	0.401054	1.4615	0.305387	0.401054
ENSMUSG00000092274	Neat1	6.77895	-0.305614	0.399674	8.37854	0.305614	0.399674
ENSMUSG00000021134	Srsf5	1.67076	-0.306386	0.39666	2.0661	0.306386	0.39666
ENSMUSG00000004535	Tax1bp1	2.61468	-0.307769	0.393599	3.23649	0.307769	0.393599
ENSMUSG00000057561	Eif1a	1.27903	-0.308441	0.393175	1.58393	0.308441	0.393175
ENSMUSG00000037266	Rsrp1	1.37019	-0.310104	0.391612	1.69879	0.310104	0.391612
ENSMUSG00000052681	Rap1b	2.48084	-0.311379	0.385992	3.07851	0.311379	0.385992
ENSMUSG00000021477	Ctsl	6.64254	-0.312169	0.384849	8.24733	0.312169	0.384849
ENSMUSG00000021794	Glud1	1.61609	-0.312302	0.384193	2.00671	0.312302	0.384193
ENSMUSG00000055435	Maf	1.07347	-0.313878	0.38465	1.3344	0.313878	0.38465
ENSMUSG00000042364	Snx18	0.87229	-0.314846	0.381566	1.08504	0.314846	0.381566
ENSMUSG00000042682	Selenok	2.77402	-0.316211	0.374773	3.45386	0.316211	0.374773
ENSMUSG00000031812	Map1lc3b	3.03522	-0.316759	0.373763	3.78052	0.316759	0.373763
ENSMUSG00000052684	Jun	11.6509	-0.317816	0.373583	14.5224	0.317816	0.373583
ENSMUSG00000026034	Clk1	0.954557	-0.320834	0.368117	1.19231	0.320834	0.368117
ENSMUSG00000040128	Pnrc1	3.47702	-0.321334	0.363847	4.34456	0.321334	0.363847
ENSMUSG00000024661	Fth1	51.8434	-0.325263	0.356322	64.9553	0.325263	0.356322
ENSMUSG00000108414	Snhg1	1.29418	-0.326957	0.354338	1.62341	0.326957	0.354338
ENSMUSG00000061477	Rps7	27.8784	-0.327208	0.351749	34.9763	0.327208	0.351749
ENSMUSG00000035851	Ythdc1	0.999348	-0.327229	0.353952	1.25381	0.327229	0.353952
ENSMUSG00000058835	Abi1	0.882847	-0.32838	0.351749	1.10853	0.32838	0.351749
ENSMUSG00000026970	Rbms1	2.21888	-0.328825	0.351062	2.78694	0.328825	0.351062
ENSMUSG00000021814	Anxa7	0.850498	-0.330789	0.34797	1.06969	0.330789	0.34797
ENSMUSG00000021876	Rnase4	4.84661	-0.331052	0.346673	6.0968	0.331052	0.346673
ENSMUSG00000052144	Ppp4r2	1.03102	-0.331212	0.346863	1.29712	0.331212	0.346863
ENSMUSG00000031740	Mmp2	3.78	-0.331257	0.346938	4.75573	0.331257	0.346938
ENSMUSG00000025981	Coq10b	0.854721	-0.332244	0.345654	1.07609	0.332244	0.345654
ENSMUSG00000047547	Cltb	1.1896	-0.333374	0.341996	1.49887	0.333374	0.341996
ENSMUSG00000032336	Nptn	1.14503	-0.334244	0.340321	1.44359	0.334244	0.340321
ENSMUSG00000070544	Top1	2.79913	-0.335106	0.337246	3.53107	0.335106	0.337246
ENSMUSG00000016559	H3f3b	19.0368	-0.336546	0.334168	24.0387	0.336546	0.334168
ENSMUSG00000024772	Ehd1	1.15016	-0.339167	0.331652	1.45501	0.339167	0.331652
ENSMUSG00000035011	Zbtb7a	0.838961	-0.339234	0.33118	1.06138	0.339234	0.33118
ENSMUSG00000024283	Wac	0.860753	-0.33963	0.32966	1.08925	0.33963	0.32966
ENSMUSG00000062078	Qk	1.30429	-0.339653	0.32861	1.65054	0.339653	0.32861
ENSMUSG00000075602	Ly6a	11.0132	-0.339917	0.328431	13.9394	0.339917	0.328431
ENSMUSG00000057092	Fxyd3	3.51186	-0.340984	0.328348	4.44827	0.340984	0.328348
ENSMUSG00000032745	Gpbp1	0.835568	-0.341848	0.324786	1.059	0.341848	0.324786
ENSMUSG00000079037	Prnp	1.72256	-0.343943	0.319237	2.18635	0.343943	0.319237
ENSMUSG00000027803	Wwtr1	0.797262	-0.345929	0.316889	1.01332	0.345929	0.316889
ENSMUSG00000018339	Gpx3	7.26486	-0.346405	0.31821	9.23662	0.346405	0.31821
ENSMUSG00000028673	Fuca1	0.847105	-0.348337	0.311127	1.07846	0.348337	0.311127
ENSMUSG00000038650	Rnh1	1.6596	-0.350724	0.305025	2.11636	0.350724	0.305025
ENSMUSG00000000184	Ccnd2	1.62951	-0.351542	0.305419	2.07917	0.351542	0.305419
ENSMUSG00000020676	Ccl11	1.67151	-0.35182	0.311427	2.13317	0.35182	0.311427
ENSMUSG00000035569	Ankrd11	1.6096	-0.358776	0.290741	2.06409	0.358776	0.290741
ENSMUSG00000019122	Ccl9	0.840017	-0.358869	0.313779	1.07728	0.358869	0.313779
ENSMUSG00000020075	Ddx21	1.03042	-0.359136	0.290741	1.3217	0.359136	0.290741
ENSMUSG00000067006	Serpinb5	1.54807	-0.360671	0.290741	1.9878	0.360671	0.290741
ENSMUSG00000021025	Nfkbia	10.0086	-0.360686	0.286395	12.8516	0.360686	0.286395
ENSMUSG00000022186	Oxct1	1.16562	-0.361518	0.285937	1.49759	0.361518	0.285937
ENSMUSG00000017677	Wsb1	0.830139	-0.363398	0.283578	1.06796	0.363398	0.283578
ENSMUSG00000031029	Eif3f	3.41979	-0.364118	0.279106	4.40167	0.364118	0.279106
ENSMUSG00000003847	Nfat5	1.0737	-0.36481	0.280158	1.38264	0.36481	0.280158
ENSMUSG00000001911	Nfix	3.20926	-0.364841	0.278406	4.13276	0.364841	0.278406
ENSMUSG00000062825	Actg1	25.0855	-0.368041	0.274208	32.3759	0.368041	0.274208
ENSMUSG00000022312	Eif3h	2.56786	-0.370276	0.270321	3.31927	0.370276	0.270321
ENSMUSG00000059495	Arhgef12	1.23348	-0.371608	0.269139	1.5959	0.371608	0.269139
ENSMUSG00000032239	Rp9	0.823201	-0.372044	0.269139	1.0654	0.372044	0.269139
ENSMUSG00000030779	Rbbp6	0.826142	-0.372457	0.268821	1.06951	0.372457	0.268821
ENSMUSG00000027806	Tsc22d2	0.832401	-0.376893	0.26148	1.08093	0.376893	0.26148
ENSMUSG00000056429	Tgoln1	1.12331	-0.378029	0.257935	1.45985	0.378029	0.257935
ENSMUSG00000018736	Ndel1	1.05145	-0.378423	0.257828	1.36683	0.378423	0.257828
ENSMUSG00000028163	Nfkb1	3.08288	-0.378954	0.256011	4.00904	0.378954	0.256011
ENSMUSG00000057098	Ebf1	2.49336	-0.379204	0.257082	3.24298	0.379204	0.257082
ENSMUSG00000026478	Lamc1	2.35959	-0.380112	0.255603	3.07092	0.380112	0.255603
ENSMUSG00000008682	Rpl10	18.0722	-0.380764	0.251528	23.531	0.380764	0.251528
ENSMUSG00000030717	Nupr1	3.76635	-0.383675	0.252046	4.9139	0.383675	0.252046
ENSMUSG00000047215	Rpl9	24.6317	-0.384155	0.245571	32.1472	0.384155	0.245571
ENSMUSG00000023845	Lnpep	0.844541	-0.386412	0.244827	1.10396	0.386412	0.244827
ENSMUSG00000060739	Nsa2	2.63082	-0.387472	0.240872	3.44144	0.387472	0.240872
ENSMUSG00000012848	Rps5	26.3357	-0.387869	0.239486	34.4597	0.387869	0.239486
ENSMUSG00000021765	Fst	2.8648	-0.389061	0.244542	3.75164	0.389061	0.244542
ENSMUSG00000027639	Samhd1	0.913914	-0.389119	0.243485	1.19688	0.389119	0.243485
ENSMUSG00000060802	B2m	9.55266	-0.38937	0.237409	12.5125	0.38937	0.237409
ENSMUSG00000034634	Ly6d	6.63417	-0.389648	0.243301	8.6914	0.389648	0.243301
ENSMUSG00000049470	Aff4	1.14963	-0.391177	0.235968	1.50773	0.391177	0.235968
ENSMUSG00000038463	Olfml2b	0.894836	-0.392202	0.236566	1.1744	0.392202	0.236566
ENSMUSG00000020315	Sptbn1	3.71296	-0.395175	0.228575	4.88301	0.395175	0.228575
ENSMUSG00000058558	Rpl5	15.878	-0.395543	0.227288	20.8868	0.395543	0.227288
ENSMUSG00000022336	Eif3e	2.50919	-0.39713	0.225427	3.30438	0.39713	0.225427
ENSMUSG00000025616	Usp16	0.82848	-0.400314	0.223142	1.09345	0.400314	0.223142
ENSMUSG00000069516	Lyz2	6.55198	-0.401721	0.239108	8.65586	0.401721	0.239108
ENSMUSG00000040466	Blvrb	1.2282	-0.404959	0.214293	1.62624	0.404959	0.214293
ENSMUSG00000034993	Vat1	0.974163	-0.4054	0.213691	1.29026	0.4054	0.213691
ENSMUSG00000032548	Slco2a1	0.838961	-0.407155	0.21658	1.11255	0.407155	0.21658
ENSMUSG00000034109	Golim4	1.10657	-0.408331	0.209106	1.46862	0.408331	0.209106
ENSMUSG00000037206	Islr	1.11329	-0.408378	0.210791	1.47758	0.408378	0.210791
ENSMUSG00000026020	Nop58	1.20701	-0.408835	0.208167	1.60248	0.408835	0.208167
ENSMUSG00000028530	Jak1	2.63836	-0.410398	0.20443	3.50658	0.410398	0.20443
ENSMUSG00000008575	Nfib	2.65291	-0.414032	0.200217	3.53482	0.414032	0.200217
ENSMUSG00000043091	Tuba1c	0.985549	-0.414153	0.200791	1.31329	0.414153	0.200791
ENSMUSG00000028191	Bcl10	1.01119	-0.416802	0.195763	1.34993	0.416802	0.195763
ENSMUSG00000021877	Arf4	3.6678	-0.417441	0.193858	4.89864	0.417441	0.193858
ENSMUSG00000026069	Il1rl1	0.801937	-0.427137	0.195771	1.07828	0.427137	0.195771
ENSMUSG00000041453	Rpl21	24.5758	-0.428084	0.17773	33.066	0.428084	0.17773
ENSMUSG00000067212	H2-T23	1.00598	-0.429799	0.177691	1.35514	0.429799	0.177691
ENSMUSG00000037857	Nufip2	0.852685	-0.430148	0.177703	1.14891	0.430148	0.177703
ENSMUSG00000047714	Ppp1r2	1.20106	-0.430621	0.176148	1.61884	0.430621	0.176148
ENSMUSG00000029659	Medag	2.18834	-0.432788	0.174981	2.95397	0.432788	0.174981
ENSMUSG00000036943	Rab8b	1.01865	-0.433468	0.173813	1.3757	0.433468	0.173813
ENSMUSG00000071076	Jund	14.053	-0.433833	0.170055	18.9834	0.433833	0.170055
ENSMUSG00000061232	H2-K1	6.69593	-0.434105	0.170055	9.04684	0.434105	0.170055
ENSMUSG00000029229	Chic2	1.22843	-0.434853	0.169993	1.6606	0.434853	0.169993
ENSMUSG00000002028	Kmt2a	0.767175	-0.437265	0.168201	1.03881	0.437265	0.168201
ENSMUSG00000053332	Gas5	4.59853	-0.437469	0.165467	6.22755	0.437469	0.165467
ENSMUSG00000060126	Tpt1	69.2629	-0.438886	0.162772	93.8914	0.438886	0.162772
ENSMUSG00000042688	Mapk6	1.04685	-0.439532	0.164906	1.41974	0.439532	0.164906
ENSMUSG00000052534	Pbx1	1.0231	-0.440154	0.163784	1.38812	0.440154	0.163784
ENSMUSG00000101609	Kcnq1ot1	1.57891	-0.440326	0.164754	2.14249	0.440326	0.164754
ENSMUSG00000057531	Dtnbp1	0.911124	-0.440338	0.163924	1.23636	0.440338	0.163924
ENSMUSG00000004951	Hspb1	7.99268	-0.441937	0.16411	10.8576	0.441937	0.16411
ENSMUSG00000001289	Pfdn5	4.02906	-0.442753	0.157856	5.47638	0.442753	0.157856
ENSMUSG00000031320	Rps4x	31.8951	-0.442924	0.157856	43.3576	0.442924	0.157856
ENSMUSG00000063450	Syne2	0.926582	-0.445302	0.157856	1.26167	0.445302	0.157856
ENSMUSG00000037242	Clic4	4.74089	-0.447779	0.152965	6.4664	0.447779	0.152965
ENSMUSG00000032013	Trim29	1.41536	-0.447917	0.155637	1.93069	0.447917	0.155637
ENSMUSG00000079018	Ly6c1	4.62763	-0.447939	0.15397	6.31262	0.447939	0.15397
ENSMUSG00000026574	Dpt	8.55882	-0.450325	0.150713	11.6945	0.450325	0.150713
ENSMUSG00000027602	Map1lc3a	1.77874	-0.451505	0.14859	2.43242	0.451505	0.14859
ENSMUSG00000028081	Rps3a1	33.6311	-0.452435	0.146049	46.0197	0.452435	0.146049
ENSMUSG00000105361	AY036118	5.14288	-0.453823	0.146771	7.04415	0.453823	0.146771
ENSMUSG00000020859	Spag9	1.75476	-0.45468	0.144778	2.40491	0.45468	0.144778
ENSMUSG00000040280	Ndufa4l2	0.930051	-0.454982	0.154078	1.27491	0.454982	0.154078
ENSMUSG00000073411	H2-D1	6.91068	-0.456553	0.141955	9.48341	0.456553	0.141955
ENSMUSG00000009291	Pttg1ip	0.90102	-0.456852	0.14339	1.23672	0.456852	0.14339
ENSMUSG00000022744	Cldnd1	0.854419	-0.459549	0.139972	1.17495	0.459549	0.139972
ENSMUSG00000004364	Cul3	0.925376	-0.4607	0.13832	1.27354	0.4607	0.13832
ENSMUSG00000036570	Fxyd1	1.0599	-0.461859	0.138286	1.45985	0.461859	0.138286
ENSMUSG00000026463	Atp2b4	0.786705	-0.462359	0.137718	1.08395	0.462359	0.137718
ENSMUSG00000024053	Emilin2	1.6081	-0.464386	0.134686	2.21879	0.464386	0.134686
ENSMUSG00000029178	Klf3	0.975671	-0.465352	0.133583	1.3471	0.465352	0.133583
ENSMUSG00000024678	Ms4a4d	0.787157	-0.469292	0.130003	1.08979	0.469292	0.130003
ENSMUSG00000109336	Samd4b	0.814605	-0.469656	0.128316	1.12808	0.469656	0.128316
ENSMUSG00000031451	Gas6	1.3806	-0.470622	0.136381	1.91315	0.470622	0.136381
ENSMUSG00000022387	Brd1	0.743121	-0.474948	0.122479	1.03287	0.474948	0.122479
ENSMUSG00000019761	Krt10	4.73139	-0.476793	0.146198	6.58454	0.476793	0.146198
ENSMUSG00000039997	Ifi203	1.0743	-0.481316	0.120998	1.49978	0.481316	0.120998
ENSMUSG00000020611	Gna13	1.27224	-0.482486	0.114975	1.77755	0.482486	0.114975
ENSMUSG00000018821	Avpi1	1.07619	-0.485189	0.113822	1.50645	0.485189	0.113822
ENSMUSG00000059898	Dsc3	1.33581	-0.486154	0.113316	1.87112	0.486154	0.113316
ENSMUSG00000020467	Efemp1	2.2961	-0.487745	0.110059	3.21977	0.487745	0.110059
ENSMUSG00000020580	Rock2	2.59764	-0.488403	0.108151	3.64428	0.488403	0.108151
ENSMUSG00000024914	Drap1	1.31763	-0.490403	0.105819	1.85111	0.490403	0.105819
ENSMUSG00000018217	Pmp22	1.29908	-0.490634	0.110599	1.82534	0.490634	0.110599
ENSMUSG00000049550	Clip1	0.831948	-0.492714	0.104914	1.17066	0.492714	0.104914
ENSMUSG00000004591	Pkn2	1.05809	-0.493021	0.104089	1.48918	0.493021	0.104089
ENSMUSG00000086503	Xist	3.81755	-0.493457	0.104468	5.3745	0.493457	0.104468
ENSMUSG00000019843	Fyn	0.846501	-0.49436	0.103958	1.1925	0.49436	0.103958
ENSMUSG00000031762	Mt2	9.12014	-0.495346	0.102397	12.8565	0.495346	0.102397
ENSMUSG00000034810	Scn7a	0.711677	-0.496415	0.103792	1.004	0.496415	0.103792
ENSMUSG00000052459	Atp6v1a	0.873798	-0.49673	0.101101	1.23297	0.49673	0.101101
ENSMUSG00000071984	Fndc1	1.7574	-0.498525	0.100073	2.48285	0.498525	0.100073
ENSMUSG00000026072	Il1r1	0.888502	-0.499559	0.09999	1.25618	0.499559	0.09999
ENSMUSG00000020719	Ddx5	7.34532	-0.501466	0.0950315	10.3986	0.501466	0.0950315
ENSMUSG00000031239	Itm2a	1.08124	-0.504017	0.0966924	1.53341	0.504017	0.0966924
ENSMUSG00000024646	Cyb5a	2.55029	-0.504272	0.0931425	3.61742	0.504272	0.0931425
ENSMUSG00000019947	Arid5b	1.68622	-0.504413	0.0940758	2.39203	0.504413	0.0940758
ENSMUSG00000041560	Nop53	1.01556	-0.507891	0.0906263	1.44414	0.507891	0.0906263
ENSMUSG00000040435	Ppp1r15a	1.4361	-0.509783	0.0899038	2.04481	0.509783	0.0899038
ENSMUSG00000022884	Eif4a2	1.00229	-0.511358	0.0887816	1.42869	0.511358	0.0887816
ENSMUSG00000030342	Cd9	4.97412	-0.516128	0.0846641	7.11368	0.516128	0.0846641
ENSMUSG00000001627	Ifrd1	5.97581	-0.517729	0.083325	8.55571	0.517729	0.083325
ENSMUSG00000029817	Tra2a	1.13236	-0.518513	0.0831985	1.62213	0.518513	0.0831985
ENSMUSG00000019820	Utrn	0.739426	-0.521912	0.0809898	1.06174	0.521912	0.0809898
ENSMUSG00000034751	Mast4	0.889332	-0.522353	0.0809334	1.27738	0.522353	0.0809334
ENSMUSG00000098557	Kctd12	0.881716	-0.522636	0.0829073	1.26669	0.522636	0.0829073
ENSMUSG00000024360	Etf1	1.32623	-0.523334	0.0787001	1.9062	0.523334	0.0787001
ENSMUSG00000028945	Rheb	1.41008	-0.52574	0.0766888	2.0301	0.52574	0.0766888
ENSMUSG00000007039	Ddah2	0.898984	-0.527375	0.0768312	1.29575	0.527375	0.0768312
ENSMUSG00000020250	Txnrd1	1.17595	-0.52746	0.0767848	1.69504	0.52746	0.0767848
ENSMUSG00000086841	2410006H16Rik	1.66495	-0.527892	0.0755597	2.40062	0.527892	0.0755597
ENSMUSG00000031565	Fgfr1	2.68813	-0.52821	0.0755597	3.87673	0.52821	0.0755597
ENSMUSG00000024011	Pi16	7.66481	-0.532045	0.0738402	11.0833	0.532045	0.0738402
ENSMUSG00000030655	Smg1	0.771473	-0.532391	0.0726984	1.11584	0.532391	0.0726984
ENSMUSG00000036478	Btg1	6.17706	-0.536631	0.0690964	8.96049	0.536631	0.0690964
ENSMUSG00000018476	Kdm6b	2.2973	-0.536722	0.06911	3.3327	0.536722	0.06911
ENSMUSG00000035493	Tgfbi	1.64859	-0.537134	0.071386	2.3923	0.537134	0.071386
ENSMUSG00000028262	Clca3a2	1.17293	-0.540312	0.0717783	1.70582	0.540312	0.0717783
ENSMUSG00000026748	Plxdc2	0.875985	-0.541068	0.0673396	1.27464	0.541068	0.0673396
ENSMUSG00000019929	Dcn	46.0763	-0.542259	0.0655958	67.0997	0.542259	0.0655958
ENSMUSG00000039159	Ube2h	0.751792	-0.545848	0.0635435	1.09756	0.545848	0.0635435
ENSMUSG00000037822	Smim14	0.984569	-0.547204	0.0623594	1.43874	0.547204	0.0623594
ENSMUSG00000002395	Use1	1.11562	-0.549071	0.0608119	1.63236	0.549071	0.0608119
ENSMUSG00000055322	Tns1	0.713185	-0.550253	0.0613449	1.04438	0.550253	0.0613449
ENSMUSG00000002107	Celf2	1.53254	-0.551878	0.0596472	2.24675	0.551878	0.0596472
ENSMUSG00000026103	Gls	1.16946	-0.555669	0.0572441	1.71898	0.555669	0.0572441
ENSMUSG00000031538	Plat	2.80742	-0.561112	0.0551852	4.14217	0.561112	0.0551852
ENSMUSG00000015568	Lpl	1.8598	-0.562393	0.0562426	2.74646	0.562393	0.0562426
ENSMUSG00000015312	Gadd45b	2.25387	-0.563269	0.053947	3.33042	0.563269	0.053947
ENSMUSG00000021281	Tnfaip2	2.0744	-0.566544	0.0526435	3.0722	0.566544	0.0526435
ENSMUSG00000069833	Ahnak	12.4045	-0.566807	0.0503465	18.3744	0.566807	0.0503465
ENSMUSG00000072620	Slfn2	0.848688	-0.57114	0.0528693	1.26093	0.57114	0.0528693
ENSMUSG00000017493	Igfbp4	3.01433	-0.571327	0.0497307	4.47906	0.571327	0.0497307
ENSMUSG00000061527	Krt5	9.61608	-0.572147	0.0496543	14.2968	0.572147	0.0496543
ENSMUSG00000023067	Cdkn1a	2.48084	-0.576923	0.046186	3.70066	0.576923	0.046186
ENSMUSG00000026399	Cd55	2.2688	-0.577415	0.0466888	3.38552	0.577415	0.0466888
ENSMUSG00000041308	Sntb2	1.2932	-0.580858	0.0443555	1.93435	0.580858	0.0443555
ENSMUSG00000045817	Zfp36l2	2.04424	-0.581051	0.0443555	3.05813	0.581051	0.0443555
ENSMUSG00000024066	Xdh	0.701949	-0.58134	0.0447215	1.05032	0.58134	0.0447215
ENSMUSG00000039405	Prss23	3.12005	-0.585834	0.0420937	4.683	0.585834	0.0420937
ENSMUSG00000025026	Add3	1.04866	-0.588662	0.0406518	1.57708	0.588662	0.0406518
ENSMUSG00000024248	Cox7a2l	2.64258	-0.588893	0.0396331	3.97478	0.588893	0.0396331
ENSMUSG00000025907	Rb1cc1	1.05108	-0.598575	0.0361039	1.59161	0.598575	0.0361039
ENSMUSG00000032060	Cryab	1.90534	-0.60331	0.039245	2.89467	0.60331	0.039245
ENSMUSG00000032487	Ptgs2	2.90311	-0.605233	0.0365666	4.41638	0.605233	0.0365666
ENSMUSG00000016494	Cd34	3.50537	-0.606122	0.0333906	5.33585	0.606122	0.0333906
ENSMUSG00000033420	Antxr1	1.54197	-0.610149	0.0320077	2.35374	0.610149	0.0320077
ENSMUSG00000006301	Tmbim1	0.658591	-0.612175	0.0312893	1.00674	0.612175	0.0312893
ENSMUSG00000044147	Arf6	0.742668	-0.616633	0.0296584	1.13877	0.616633	0.0296584
ENSMUSG00000044017	Adgrd1	1.27103	-0.62247	0.0281398	1.95682	0.62247	0.0281398
ENSMUSG00000033327	Tnxb	2.76308	-0.624217	0.0273049	4.25903	0.624217	0.0273049
ENSMUSG00000092341	Malat1	158.505	-0.625614	0.0261725	244.556	0.625614	0.0261725
ENSMUSG00000003665	Has1	3.45953	-0.625905	0.0276116	5.33878	0.625905	0.0276116
ENSMUSG00000026674	Ddr2	1.64505	-0.630063	0.0256658	2.54599	0.630063	0.0256658
ENSMUSG00000026185	Igfbp5	5.7704	-0.635673	0.0249877	8.96543	0.635673	0.0249877
ENSMUSG00000019899	Lama2	1.04323	-0.640268	0.022871	1.62606	0.640268	0.022871
ENSMUSG00000030096	Slc6a6	0.654972	-0.643372	0.0225139	1.02309	0.643372	0.0225139
ENSMUSG00000079017	Ifi27l2a	7.0437	-0.646353	0.0212162	11.025	0.646353	0.0212162
ENSMUSG00000047730	Fcgbp	0.799524	-0.650835	0.0223571	1.25536	0.650835	0.0223571
ENSMUSG00000032238	Rora	1.31861	-0.65218	0.0203038	2.07232	0.65218	0.0203038
ENSMUSG00000026473	Glul	1.96386	-0.65504	0.0192125	3.09249	0.65504	0.0192125
ENSMUSG00000025746	Il6	1.5713	-0.657185	0.0210657	2.47801	0.657185	0.0210657
ENSMUSG00000034297	Med13	0.80156	-0.66148	0.0175262	1.26788	0.66148	0.0175262
ENSMUSG00000001542	Ell2	0.638835	-0.662902	0.0176768	1.01149	0.662902	0.0176768
ENSMUSG00000003545	Fosb	7.00381	-0.668219	0.0158869	11.13	0.668219	0.0158869
ENSMUSG00000053907	Mat2a	1.39138	-0.66869	0.0160048	2.21184	0.66869	0.0160048
ENSMUSG00000033713	Foxn3	1.06488	-0.67261	0.0151978	1.69742	0.67261	0.0151978
ENSMUSG00000015839	Nfe2l2	1.85859	-0.672861	0.0150655	2.9631	0.672861	0.0150655
ENSMUSG00000034640	Tiparp	1.3398	-0.676917	0.0144835	2.14203	0.676917	0.0144835
ENSMUSG00000093930	Hmgcs1	0.974238	-0.677877	0.0146355	1.55862	0.677877	0.0146355
ENSMUSG00000090394	4930523C07Rik	0.970242	-0.678044	0.014366	1.55241	0.678044	0.014366
ENSMUSG00000019851	Perp	4.17286	-0.680326	0.0140868	6.68715	0.680326	0.0140868
ENSMUSG00000005338	Cadm3	0.680157	-0.681021	0.0140868	1.09053	0.681021	0.0140868
ENSMUSG00000024098	Twsg1	0.789872	-0.686407	0.0127913	1.27117	0.686407	0.0127913
ENSMUSG00000054823	Nsd3	1.1724	-0.686591	0.0126629	1.88702	0.686591	0.0126629
ENSMUSG00000005397	Nid1	4.35052	-0.687308	0.0126623	7.00568	0.687308	0.0126623
ENSMUSG00000029838	Ptn	0.889256	-0.689589	0.0156745	1.43427	0.689589	0.0156745
ENSMUSG00000060962	Dmkn	3.09539	-0.69645	0.0119191	5.01623	0.69645	0.0119191
ENSMUSG00000052911	Lamb2	1.09029	-0.69986	0.010861	1.77106	0.69986	0.010861
ENSMUSG00000017144	Rnd3	0.974163	-0.701975	0.0105752	1.58476	0.701975	0.0105752
ENSMUSG00000028967	Errfi1	4.89992	-0.704852	0.01006	7.98692	0.704852	0.01006
ENSMUSG00000031523	Dlc1	1.24351	-0.705139	0.0101006	2.02736	0.705139	0.0101006
ENSMUSG00000003420	Fcgrt	0.771247	-0.705401	0.0101019	1.25764	0.705401	0.0101019
ENSMUSG00000038388	Mpp6	0.649165	-0.705608	0.0101764	1.05873	0.705608	0.0101764
ENSMUSG00000025085	Ablim1	0.863015	-0.70889	0.0095522	1.41069	0.70889	0.0095522
ENSMUSG00000047843	Bri3	2.07636	-0.70913	0.00920529	3.39456	0.70913	0.00920529
ENSMUSG00000033863	Klf9	1.88167	-0.712534	0.0090586	3.08353	0.712534	0.0090586
ENSMUSG00000115338	Pnp	2.89067	-0.718731	0.00828671	4.75738	0.718731	0.00828671
ENSMUSG00000047281	Sfn	6.14419	-0.722959	0.00813113	10.1416	0.722959	0.00813113
ENSMUSG00000036752	Tubb4b	1.69873	-0.727177	0.00759443	2.81216	0.727177	0.00759443
ENSMUSG00000039219	Arid4b	0.872893	-0.728096	0.00731114	1.44596	0.728096	0.00731114
ENSMUSG00000015305	Sash1	1.4839	-0.734252	0.00675471	2.4686	0.734252	0.00675471
ENSMUSG00000035373	Ccl7	10.957	-0.734839	0.00690049	18.2351	0.734839	0.00690049
ENSMUSG00000039646	Vasn	1.73312	-0.747435	0.00565384	2.90965	0.747435	0.00565384
ENSMUSG00000029455	Aldh2	1.32751	-0.749471	0.00528308	2.23185	0.749471	0.00528308
ENSMUSG00000036461	Elf1	1.09587	-0.749554	0.00535752	1.84252	0.749554	0.00535752
ENSMUSG00000022108	Itm2b	11.1774	-0.753333	0.00489406	18.8419	0.753333	0.00489406
ENSMUSG00000020644	Id2	1.20445	-0.759673	0.00503568	2.03933	0.759673	0.00503568
ENSMUSG00000037458	Azin1	1.02514	-0.76003	0.00463578	1.73616	0.76003	0.00463578
ENSMUSG00000026536	Ifi211	1.08003	-0.763595	0.00454002	1.83365	0.763595	0.00454002
ENSMUSG00000018927	Ccl6	1.02167	-0.766968	0.00608457	1.73863	0.766968	0.00608457
ENSMUSG00000022510	Trp63	0.729397	-0.775362	0.00395321	1.24851	0.775362	0.00395321
ENSMUSG00000001552	Jup	1.06963	-0.776124	0.00380533	1.83183	0.776124	0.00380533
ENSMUSG00000053819	Camk2d	0.987208	-0.779529	0.0034982	1.69468	0.779529	0.0034982
ENSMUSG00000020275	Rel	1.27277	-0.780325	0.00352662	2.18608	0.780325	0.00352662
ENSMUSG00000025337	Sbds	0.735957	-0.781117	0.00338977	1.26477	0.781117	0.00338977
ENSMUSG00000073490	Ifi207	1.22375	-0.782038	0.00351005	2.10439	0.782038	0.00351005
ENSMUSG00000039232	Stx11	0.607315	-0.785586	0.0033636	1.04694	0.785586	0.0033636
ENSMUSG00000039910	Cited2	0.801032	-0.78686	0.00393689	1.38209	0.78686	0.00393689
ENSMUSG00000030557	Mef2a	0.866032	-0.788415	0.00302339	1.49585	0.788415	0.00302339
ENSMUSG00000029287	Tgfbr3	1.3717	-0.788657	0.00305162	2.36964	0.788657	0.00305162
ENSMUSG00000073489	Ifi204	1.91432	-0.792288	0.00289872	3.31534	0.792288	0.00289872
ENSMUSG00000006205	Htra1	1.64655	-0.806096	0.00230091	2.87904	0.806096	0.00230091
ENSMUSG00000024659	Anxa1	6.91988	-0.806229	0.00224886	12.1006	0.806229	0.00224886
ENSMUSG00000054203	Ifi205	5.27981	-0.811522	0.00216158	9.26659	0.811522	0.00216158
ENSMUSG00000003746	Man1a	2.12975	-0.812048	0.00212525	3.73931	0.812048	0.00212525
ENSMUSG00000058427	Cxcl2	7.67816	-0.817858	0.00228127	13.5352	0.817858	0.00228127
ENSMUSG00000031765	Mt1	14.9629	-0.821035	0.00184562	26.4349	0.821035	0.00184562
ENSMUSG00000069763	Tmem100	0.614253	-0.821498	0.00200321	1.08559	0.821498	0.00200321
ENSMUSG00000058135	Gstm1	1.14352	-0.823332	0.00177901	2.02353	0.823332	0.00177901
ENSMUSG00000023886	Smoc2	1.15702	-0.828833	0.00175815	2.05523	0.828833	0.00175815
ENSMUSG00000028565	Nfia	1.31515	-0.837667	0.00140903	2.35045	0.837667	0.00140903
ENSMUSG00000022895	Ets2	0.848537	-0.840064	0.00139336	1.51906	0.840064	0.00139336
ENSMUSG00000039899	Fgl2	2.58874	-0.843273	0.00138423	4.64462	0.843273	0.00138423
ENSMUSG00000062210	Tnfaip8	1.05801	-0.847142	0.00122165	1.90337	0.847142	0.00122165
ENSMUSG00000020227	Irak3	1.02189	-0.847581	0.00125423	1.83895	0.847581	0.00125423
ENSMUSG00000064373	Selenop	2.60096	-0.851586	0.00117524	4.69351	0.851586	0.00117524
ENSMUSG00000014905	Dnajb9	0.672692	-0.85294	0.00115028	1.21507	0.85294	0.00115028
ENSMUSG00000044337	Ackr3	1.72399	-0.855573	0.00110287	3.11962	0.855573	0.00110287
ENSMUSG00000027996	Sfrp2	1.70492	-0.859277	0.00111366	3.09304	0.859277	0.00111366
ENSMUSG00000027074	Slc43a3	1.37449	-0.859357	0.00103755	2.49373	0.859357	0.00103755
ENSMUSG00000025239	Limd1	0.651201	-0.859851	0.00101802	1.1819	0.859851	0.00101802
ENSMUSG00000022708	Zbtb20	3.9888	-0.86085	0.000973117	7.24425	0.86085	0.000973117
ENSMUSG00000021127	Zfp36l1	6.75648	-0.867076	0.00086001	12.3238	0.867076	0.00086001
ENSMUSG00000053007	Creb5	1.89486	-0.868058	0.00088529	3.45861	0.868058	0.00088529
ENSMUSG00000042599	Kdm7a	0.825237	-0.873359	0.000825183	1.51184	0.873359	0.000825183
ENSMUSG00000001240	Ramp2	0.592234	-0.878278	0.000780742	1.0887	0.878278	0.000780742
ENSMUSG00000022346	Myc	0.625639	-0.890259	0.000622666	1.15969	0.890259	0.000622666
ENSMUSG00000094870	Zfp131	0.680685	-0.892384	0.000591616	1.26358	0.892384	0.000591616
ENSMUSG00000071656	Lrrn4cl	0.592234	-0.897282	0.000571036	1.10313	0.897282	0.000571036
ENSMUSG00000022462	Slc38a2	2.42828	-0.900394	0.000510191	4.53269	0.900394	0.000510191
ENSMUSG00000022911	Arl13b	0.676764	-0.908105	0.000449086	1.27007	0.908105	0.000449086
ENSMUSG00000028780	Sema3c	1.80498	-0.908555	0.000445054	3.38835	0.908555	0.000445054
ENSMUSG00000055653	Gpc3	1.19631	-0.914348	0.000426227	2.25479	0.914348	0.000426227
ENSMUSG00000029380	Cxcl1	16.4999	-0.914686	0.00042144	31.1055	0.914686	0.00042144
ENSMUSG00000020122	Egfr	1.23582	-0.922529	0.000351874	2.34251	0.922529	0.000351874
ENSMUSG00000022665	Ccdc80	4.43573	-0.923088	0.000351874	8.41107	0.923088	0.000351874
ENSMUSG00000035107	Dcbld2	0.874251	-0.935875	0.000293124	1.67257	0.935875	0.000293124
ENSMUSG00000022367	Has2	0.727285	-0.938151	0.000288089	1.39361	0.938151	0.000288089
ENSMUSG00000028108	Ecm1	2.70223	-0.940969	0.000249087	5.18792	0.940969	0.000249087
ENSMUSG00000023034	Nr4a1	1.31085	-0.942056	0.000261151	2.51858	0.942056	0.000261151
ENSMUSG00000072812	Ahnak2	0.9066	-0.943508	0.000240949	1.74365	0.943508	0.000240949
ENSMUSG00000046532	Ar	1.22768	-0.943892	0.000239494	2.36178	0.943892	0.000239494
ENSMUSG00000043681	Fam25c	0.577229	-0.947031	0.000306626	1.11291	0.947031	0.000306626
ENSMUSG00000060961	Slc4a4	0.569236	-0.949749	0.000230572	1.09957	0.949749	0.000230572
ENSMUSG00000026131	Dst	2.47571	-0.959362	0.000178113	4.81403	0.959362	0.000178113
ENSMUSG00000025784	Clec3b	7.32232	-0.96218	0.000168197	14.266	0.96218	0.000168197
ENSMUSG00000041548	Hspb8	0.758503	-0.964514	0.000166354	1.48023	0.964514	0.000166354
ENSMUSG00000021214	Akr1c18	0.58492	-0.973404	0.000189586	1.14855	0.973404	0.000189586
ENSMUSG00000026670	Uap1	3.45289	-0.985833	0.000113004	6.83847	0.985833	0.000113004
ENSMUSG00000002847	Pla1a	0.736033	-0.991236	0.000112242	1.46323	0.991236	0.000112242
ENSMUSG00000023046	Igfbp6	7.69528	-1.0091	7.22e-05	15.4883	1.0091	7.22e-05
ENSMUSG00000014599	Csf1	1.97653	-1.00998	7.62e-05	3.98062	1.00998	7.62e-05
ENSMUSG00000021367	Edn1	0.512682	-1.01297	0.000123767	1.0347	1.01297	0.000123767
ENSMUSG00000074743	Thbd	0.539677	-1.01391	8.31e-05	1.08989	1.01391	8.31e-05
ENSMUSG00000024042	Sik1	0.515924	-1.02361	5.65e-05	1.04895	1.02361	5.65e-05
ENSMUSG00000020363	Gfpt2	3.58493	-1.02959	4.91e-05	7.31863	1.02959	4.91e-05
ENSMUSG00000003032	Klf4	7.90407	-1.05244	2.94e-05	16.3937	1.05244	2.94e-05
ENSMUSG00000030987	Stim1	0.580848	-1.05348	2.97e-05	1.20565	1.05348	2.97e-05
ENSMUSG00000029484	Anxa3	2.36992	-1.05352	3.04e-05	4.91911	1.05352	3.04e-05
ENSMUSG00000027832	Ptx3	7.06217	-1.06318	2.72e-05	14.757	1.06318	2.72e-05
ENSMUSG00000021215	Net1	0.7812	-1.06578	2.5e-05	1.63538	1.06578	2.5e-05
ENSMUSG00000020681	Ace	1.18379	-1.07884	1.85e-05	2.50067	1.07884	1.85e-05
ENSMUSG00000028156	Eif4e	2.51017	-1.08572	1.6e-05	5.32781	1.08572	1.6e-05
ENSMUSG00000028341	Nr4a3	0.678951	-1.10191	1.34e-05	1.45738	1.10191	1.34e-05
ENSMUSG00000067594	Krt77	0.714467	-1.10746	6.2e-05	1.53953	1.10746	6.2e-05
ENSMUSG00000035000	Dpp4	1.18092	-1.10897	9.89e-06	2.54727	1.10897	9.89e-06
ENSMUSG00000029379	Cxcl3	0.693655	-1.11035	2.61e-05	1.49768	1.11035	2.61e-05
ENSMUSG00000028517	Plpp3	6.29485	-1.12237	7.13e-06	13.7044	1.12237	7.13e-06
ENSMUSG00000027111	Itga6	0.632425	-1.12788	7.49e-06	1.38218	1.12788	7.49e-06
ENSMUSG00000022330	Osr2	0.634311	-1.12873	8.5e-06	1.38712	1.12873	8.5e-06
ENSMUSG00000017466	Timp2	8.49646	-1.12887	6.02e-06	18.5811	1.12887	6.02e-06
ENSMUSG00000007872	Id3	1.64293	-1.1299	7.57e-06	3.59558	1.1299	7.57e-06
ENSMUSG00000029201	Ugdh	4.95353	-1.13055	6.19e-06	10.8456	1.13055	6.19e-06
ENSMUSG00000078144	Capns2	0.571573	-1.14127	5.52e-06	1.26084	1.14127	5.52e-06
ENSMUSG00000026879	Gsn	22.9769	-1.1418	4.59e-06	50.7007	1.1418	4.59e-06
ENSMUSG00000053253	Ndfip2	0.565616	-1.15251	3.78e-06	1.25746	1.15251	3.78e-06
ENSMUSG00000070942	Il1rl2	0.545106	-1.16086	3.29e-06	1.2189	1.16086	3.29e-06
ENSMUSG00000017009	Sdc4	3.57497	-1.17417	2.31e-06	8.0676	1.17417	2.31e-06
ENSMUSG00000031906	Smpd3	1.17414	-1.18965	1.91e-06	2.6783	1.18965	1.91e-06
ENSMUSG00000021390	Ogn	3.69999	-1.19279	1.55e-06	8.45822	1.19279	1.55e-06
ENSMUSG00000026628	Atf3	4.27345	-1.19376	1.64e-06	9.77571	1.19376	1.64e-06
ENSMUSG00000035385	Ccl2	25.7441	-1.21698	9.29e-07	59.8455	1.21698	9.29e-07
ENSMUSG00000031283	Chrdl1	0.578134	-1.23283	6.99e-07	1.35889	1.23283	6.99e-07
ENSMUSG00000022032	Scara5	1.22496	-1.26013	3.25e-07	2.93414	1.26013	3.25e-07
ENSMUSG00000021950	Anxa8	1.4836	-1.27269	2.57e-07	3.58471	1.27269	2.57e-07
ENSMUSG00000026073	Il1r2	1.91658	-1.28499	1.79e-07	4.67048	1.28499	1.79e-07
ENSMUSG00000038587	Akap12	0.581753	-1.29582	1.67e-07	1.42842	1.29582	1.67e-07
ENSMUSG00000069441	Dsg1a	0.429736	-1.29867	1.99e-07	1.05727	1.29867	1.99e-07
ENSMUSG00000019278	Dpep1	1.18228	-1.31927	7.57e-08	2.9504	1.31927	7.57e-08
ENSMUSG00000047446	Arl4a	1.32223	-1.32774	5.61e-08	3.31909	1.32774	5.61e-08
ENSMUSG00000026989	Dapl1	0.578284	-1.33033	1.02e-07	1.45428	1.33033	1.02e-07
ENSMUSG00000022114	Spry2	0.46216	-1.34812	4.24e-08	1.17669	1.34812	4.24e-08
ENSMUSG00000005148	Klf5	0.550837	-1.36636	2.79e-08	1.42029	1.36636	2.79e-08
ENSMUSG00000015354	Pcolce2	2.1155	-1.3682	2.12e-08	5.46131	1.3682	2.12e-08
ENSMUSG00000039208	Metrnl	1.86093	-1.3836	1.41e-08	4.85569	1.3836	1.41e-08
ENSMUSG00000025064	Col17a1	1.11698	-1.41762	6.77e-09	2.98412	1.41762	6.77e-09
ENSMUSG00000062345	Serpinb2	1.34161	-1.4641	4.79e-09	3.70157	1.4641	4.79e-09
ENSMUSG00000086320	Gm12840	2.35446	-1.46854	1.68e-09	6.51601	1.46854	1.68e-09
ENSMUSG00000015619	Gata3	0.527687	-1.50527	7.05e-10	1.49814	1.50527	7.05e-10
ENSMUSG00000024912	Fosl1	0.366621	-1.55935	1.35e-10	1.08066	1.55935	1.35e-10
ENSMUSG00000051397	Tacstd2	0.943548	-1.75922	3.37e-13	3.19428	1.75922	3.37e-13
ENSMUSG00000003477	Inmt	0.292347	-1.79176	3.19e-13	1.0124	1.79176	3.19e-13
ENSMUSG00000027611	Procr	0.836699	-1.81901	5.63e-14	2.95241	1.81901	5.63e-14
ENSMUSG00000020427	Igfbp3	0.534851	-1.91042	1.52e-14	2.01082	1.91042	1.52e-14
ENSMUSG00000029272	Sult1e1	0.228026	-2.6186	1.47e-25	1.40082	2.6186	1.47e-25
ENSMUSG00000054146	Krt15	3.17276	-3.00549	3.58e-35	25.4798	3.00549	3.58e-35
ENSMUSG00000069515	Lyz1	0.261883	-3.17779	1.7e-29	2.37046	3.17779	1.7e-29
ENSMUSG00000061100	Retnla	0.533343	-5.05147	6.02e-69	17.6895	5.05147	6.02e-69
